# Supplementary material for: Global Cold‐Water Coral Biodiversity Redistribution Under Projected Climate Change
Source: Glob Chang Biol. 2025 Oct 22;31(10):e70563. doi: 10.1111/gcb.70563 (PMC12541565; doi:10.1111/gcb.70563)
Supplement: Supplementary file 1 — Data S1: gcb70563‐sup‐0001‐DataS1.zip. [file GCB-31-e70563-s001.zip]

Archive with 12 entries (11 files):
- supinfo/
- supinfo/Appendix S1 Species list.xlsx
- supinfo/Appendix S10 Area change.xlsx
- supinfo/Appendix S2 model performance.xlsx
- supinfo/Appendix S3 variable contribution.xlsx
- supinfo/Appendix S4 depth distribution.xlsx
- supinfo/Appendix S5 Class contribution to bioregions.xlsx
- supinfo/Appendix S6 Order contribution to bioregions.xlsx
- supinfo/Appendix S7 Family contribution to bioregions.xlsx
- supinfo/Appendix S8 Endemic species list baseline.xlsx
- supinfo/Appendix S9 anosimSummary.xlsx
- supinfo/Supplemetary Information.docx
