# Supplementary material for: Global Cold‐Water Coral Biodiversity Redistribution Under Projected Climate Change
Source: Glob Chang Biol. 2025 Oct 22;31(10):e70563. doi: 10.1111/gcb.70563 (PMC12541565; doi:10.1111/gcb.70563)
Supplement: Supplementary file 1 — Data S1: gcb70563‐sup‐0001‐DataS1.zip. [file GCB-31-e70563-s001.zip › supinfo/Appendix S1 Species list.xlsx]

## Sheet: Sheet1
AphiaID	Species	Records	MinDepth	MaxDepth	ValidName	Kingdom	Phylum	Class	Order	Family	Genus	Citation
289303	Abyssopathes lyra	34	2542	4892	Abyssopathes lyra	Animalia	Cnidaria	Hexacorallia	Antipatharia	Cladopathidae	Abyssopathes	Molodtsova, T.; Opresko, D. (2024). World List of Antipatharia. Abyssopathes lyra (Brook, 1889). Accessed through: World Register of Marine Species at: https://www.marinespecies.org/aphia.php?p=taxdetails&id=289303 on 2024-09-18
125371	Acanella arbuscula	682	309	2834	Acanella arbuscula	Animalia	Cnidaria	Octocorallia	Scleralcyonacea	Keratoisididae	Acanella	McFadden, C.S.; Cordeiro, R.; Williams, G.; van Ofwegen, L. (2024). World List of Octocorallia. Acanella arbuscula (Johnson, 1862). Accessed through: World Register of Marine Species at: https://www.marinespecies.org/aphia.php?p=taxdetails&id=125371 on 2024-09-18
286298	Acanella dispar	473	309	2834	Acanella dispar	Animalia	Cnidaria	Octocorallia	Scleralcyonacea	Keratoisididae	Acanella	McFadden, C.S.; Cordeiro, R.; Williams, G.; van Ofwegen, L. (2024). World List of Octocorallia. Acanella dispar Bayer, 1990. Accessed through: World Register of Marine Species at: https://www.marinespecies.org/aphia.php?p=taxdetails&id=286298 on 2024-09-18
286303	Acanella rigida	45	309	2834	Acanella rigida	Animalia	Cnidaria	Octocorallia	Scleralcyonacea	Keratoisididae	Acanella	McFadden, C.S.; Cordeiro, R.; Williams, G.; van Ofwegen, L. (2024). World List of Octocorallia. Acanella rigida Wright & Studer, 1889. Accessed through: World Register of Marine Species at: https://www.marinespecies.org/aphia.php?p=taxdetails&id=286303 on 2024-09-18
286307	Acanella weberi	2537	309	2834	Acanella weberi	Animalia	Cnidaria	Octocorallia	Scleralcyonacea	Keratoisididae	Acanella	McFadden, C.S.; Cordeiro, R.; Williams, G.; van Ofwegen, L. (2024). World List of Octocorallia. Acanella weberi Nutting, 1910. Accessed through: World Register of Marine Species at: https://www.marinespecies.org/aphia.php?p=taxdetails&id=286307 on 2024-09-18
125348	Acanthogorgia armata	428	56	729	Acanthogorgia armata	Animalia	Cnidaria	Octocorallia	Malacalcyonacea	Acanthogorgiidae	Acanthogorgia	McFadden, C.S.; Cordeiro, R.; Williams, G.; van Ofwegen, L. (2024). World List of Octocorallia. Acanthogorgia armata Verrill, 1878. Accessed through: World Register of Marine Species at: https://www.marinespecies.org/aphia.php?p=taxdetails&id=125348 on 2024-09-18
177735	Acanthogorgia aspera	105	56	729	Acanthogorgia aspera	Animalia	Cnidaria	Octocorallia	Malacalcyonacea	Acanthogorgiidae	Acanthogorgia	McFadden, C.S.; Cordeiro, R.; Williams, G.; van Ofwegen, L. (2024). World List of Octocorallia. Acanthogorgia aspera Pourtal√®s, 1867. Accessed through: World Register of Marine Species at: https://www.marinespecies.org/aphia.php?p=taxdetails&id=177735 on 2024-09-18
286060	Acanthogorgia hedlundi	63	56	729	Acanthogorgia hedlundi	Animalia	Cnidaria	Octocorallia	Malacalcyonacea	Acanthogorgiidae	Acanthogorgia	McFadden, C.S.; Cordeiro, R.; Williams, G.; van Ofwegen, L. (2024). World List of Octocorallia. Acanthogorgia hedlundi Aurivillius, 1931. Accessed through: World Register of Marine Species at: https://www.marinespecies.org/aphia.php?p=taxdetails&id=286060 on 2024-09-18
125349	Acanthogorgia hirsuta	15	100	1005	Acanthogorgia hirsuta	Animalia	Cnidaria	Octocorallia	Malacalcyonacea	Acanthogorgiidae	Acanthogorgia	McFadden, C.S.; Cordeiro, R.; Williams, G.; van Ofwegen, L. (2024). World List of Octocorallia. Acanthogorgia hirsuta Gray, 1857. Accessed through: World Register of Marine Species at: https://www.marinespecies.org/aphia.php?p=taxdetails&id=125349 on 2024-09-18
286064	Acanthogorgia incrustata	26	56	729	Acanthogorgia incrustata	Animalia	Cnidaria	Octocorallia	Malacalcyonacea	Acanthogorgiidae	Acanthogorgia	McFadden, C.S.; Cordeiro, R.; Williams, G.; van Ofwegen, L. (2024). World List of Octocorallia. Acanthogorgia incrustata K√ºkenthal, 1919. Accessed through: World Register of Marine Species at: https://www.marinespecies.org/aphia.php?p=taxdetails&id=286064 on 2024-09-18
177733	Acanthogorgia schrammi	11	56	729	Acanthogorgia schrammi	Animalia	Cnidaria	Octocorallia	Malacalcyonacea	Acanthogorgiidae	Acanthogorgia	McFadden, C.S.; Cordeiro, R.; Williams, G.; van Ofwegen, L. (2024). World List of Octocorallia. Acanthogorgia schrammi (Duchassaing & Michelotti, 1864). Accessed through: World Register of Marine Species at: https://www.marinespecies.org/aphia.php?p=taxdetails&id=177733 on 2024-09-18
286088	Acanthogorgia striata	144	56	729	Acanthogorgia striata	Animalia	Cnidaria	Octocorallia	Malacalcyonacea	Acanthogorgiidae	Acanthogorgia	McFadden, C.S.; Cordeiro, R.; Williams, G.; van Ofwegen, L. (2024). World List of Octocorallia. Acanthogorgia striata Nutting, 1911. Accessed through: World Register of Marine Species at: https://www.marinespecies.org/aphia.php?p=taxdetails&id=286088 on 2024-09-18
289311	Acanthopathes humilis	14	104	207	Acanthopathes humilis	Animalia	Cnidaria	Hexacorallia	Antipatharia	Aphanipathidae	Acanthopathes	Molodtsova, T.; Opresko, D. (2024). World List of Antipatharia. Acanthopathes humilis (Pourtal√®s, 1867). Accessed through: World Register of Marine Species at: https://www.marinespecies.org/aphia.php?p=taxdetails&id=289311 on 2024-09-18
289313	Acanthopathes thyoides	6	104	207	Acanthopathes thyoides	Animalia	Cnidaria	Hexacorallia	Antipatharia	Aphanipathidae	Acanthopathes	Molodtsova, T.; Opresko, D. (2024). World List of Antipatharia. Acanthopathes thyoides (Pourtal√®s, 1880). Accessed through: World Register of Marine Species at: https://www.marinespecies.org/aphia.php?p=taxdetails&id=289313 on 2024-09-18
289314	Acanthopathes undulata	45	104	207	Acanthopathes undulata	Animalia	Cnidaria	Hexacorallia	Antipatharia	Aphanipathidae	Acanthopathes	Molodtsova, T.; Opresko, D. (2024). World List of Antipatharia. Acanthopathes undulata (van Pesch, 1914). Accessed through: World Register of Marine Species at: https://www.marinespecies.org/aphia.php?p=taxdetails&id=289314 on 2024-09-18
289317	Acanthoprimnoa goesi	159	46	1349	Acanthoprimnoa goesi	Animalia	Cnidaria	Octocorallia	Scleralcyonacea	Primnoidae	Acanthoprimnoa	McFadden, C.S.; Cordeiro, R.; Williams, G.; van Ofwegen, L. (2024). World List of Octocorallia. Acanthoprimnoa goesi (Aurivillius, 1931). Accessed through: World Register of Marine Species at: https://www.marinespecies.org/aphia.php?p=taxdetails&id=289317 on 2024-09-18
289318	Acanthoprimnoa pectinata	42	40	654	Acanthoprimnoa pectinata	Animalia	Cnidaria	Octocorallia	Scleralcyonacea	Primnoidae	Acanthoprimnoa	McFadden, C.S.; Cordeiro, R.; Williams, G.; van Ofwegen, L. (2024). World List of Octocorallia. Acanthoprimnoa pectinata Cairns & Bayer, 2004. Accessed through: World Register of Marine Species at: https://www.marinespecies.org/aphia.php?p=taxdetails&id=289318 on 2024-09-18
289326	Acanthoptilum oligacis	11	51	345	Acanthoptilum oligacis	Animalia	Cnidaria	Octocorallia	Scleralcyonacea	Virgulariidae	Acanthoptilum	McFadden, C.S.; Cordeiro, R.; Williams, G.; van Ofwegen, L. (2024). World List of Octocorallia. Acanthoptilum oligacis Bayer, 1957. Accessed through: World Register of Marine Species at: https://www.marinespecies.org/aphia.php?p=taxdetails&id=289326 on 2024-09-18
206991	Acropora aculeus	2494	3	60	Acropora aculeus	Animalia	Cnidaria	Hexacorallia	Scleractinia	Acroporidae	Acropora	Hoeksema, B. W.; Cairns, S. (2024). World List of Scleractinia. Acropora aculeus (Dana, 1846). Accessed through: World Register of Marine Species at: https://www.marinespecies.org/aphia.php?p=taxdetails&id=206991 on 2024-09-18
207020	Acropora acuminata	1176	0	75	Acropora acuminata	Animalia	Cnidaria	Hexacorallia	Scleractinia	Acroporidae	Acropora	Hoeksema, B. W.; Cairns, S. (2024). World List of Scleractinia. Acropora acuminata (Verrill, 1864). Accessed through: World Register of Marine Species at: https://www.marinespecies.org/aphia.php?p=taxdetails&id=207020 on 2024-09-18
207052	Acropora austera	2696	0	40	Acropora austera	Animalia	Cnidaria	Hexacorallia	Scleractinia	Acroporidae	Acropora	Hoeksema, B. W.; Cairns, S. (2024). World List of Scleractinia. Acropora austera (Dana, 1846). Accessed through: World Register of Marine Species at: https://www.marinespecies.org/aphia.php?p=taxdetails&id=207052 on 2024-09-18
206989	Acropora cervicornis	11261	0	60	Acropora cervicornis	Animalia	Cnidaria	Hexacorallia	Scleractinia	Acroporidae	Acropora	Hoeksema, B. W.; Cairns, S. (2024). World List of Scleractinia. Acropora cervicornis (Lamarck, 1816). Accessed through: World Register of Marine Species at: https://www.marinespecies.org/aphia.php?p=taxdetails&id=206989 on 2024-09-18
207075	Acropora clathrata	1492	1	40	Acropora clathrata	Animalia	Cnidaria	Hexacorallia	Scleractinia	Acroporidae	Acropora	Hoeksema, B. W.; Cairns, S. (2024). World List of Scleractinia. Acropora clathrata (Brook, 1891). Accessed through: World Register of Marine Species at: https://www.marinespecies.org/aphia.php?p=taxdetails&id=207075 on 2024-09-18
207095	Acropora cytherea	3381	3	67	Acropora cytherea	Animalia	Cnidaria	Hexacorallia	Scleractinia	Acroporidae	Acropora	Hoeksema, B. W.; Cairns, S. (2024). World List of Scleractinia. Acropora cytherea (Dana, 1846). Accessed through: World Register of Marine Species at: https://www.marinespecies.org/aphia.php?p=taxdetails&id=207095 on 2024-09-18
207106	Acropora divaricata	2762	0	75	Acropora divaricata	Animalia	Cnidaria	Hexacorallia	Scleractinia	Acroporidae	Acropora	Hoeksema, B. W.; Cairns, S. (2024). World List of Scleractinia. Acropora divaricata (Dana, 1846). Accessed through: World Register of Marine Species at: https://www.marinespecies.org/aphia.php?p=taxdetails&id=207106 on 2024-09-18
288198	Acropora donei	1044	3	45	Acropora donei	Animalia	Cnidaria	Hexacorallia	Scleractinia	Acroporidae	Acropora	Hoeksema, B. W.; Cairns, S. (2024). World List of Scleractinia. Acropora donei Veron & Wallace, 1984. Accessed through: World Register of Marine Species at: https://www.marinespecies.org/aphia.php?p=taxdetails&id=288198 on 2024-09-18
207058	Acropora florida	2300	3	40	Acropora florida	Animalia	Cnidaria	Hexacorallia	Scleractinia	Acroporidae	Acropora	Hoeksema, B. W.; Cairns, S. (2024). World List of Scleractinia. Acropora florida (Dana, 1846). Accessed through: World Register of Marine Species at: https://www.marinespecies.org/aphia.php?p=taxdetails&id=207058 on 2024-09-18
207094	Acropora humilis	4141	0	65	Acropora humilis	Animalia	Cnidaria	Hexacorallia	Scleractinia	Acroporidae	Acropora	Hoeksema, B. W.; Cairns, S. (2024). World List of Scleractinia. Acropora humilis (Dana, 1846). Accessed through: World Register of Marine Species at: https://www.marinespecies.org/aphia.php?p=taxdetails&id=207094 on 2024-09-18
207035	Acropora intermedia	1598	0	25	Acropora intermedia	Animalia	Cnidaria	Hexacorallia	Scleractinia	Acroporidae	Acropora	Hoeksema, B. W.; Cairns, S. (2024). World List of Scleractinia. Acropora intermedia (Brook, 1891). Accessed through: World Register of Marine Species at: https://www.marinespecies.org/aphia.php?p=taxdetails&id=207035 on 2024-09-18
206994	Acropora lutkeni	1632	0	77	Acropora lutkeni	Animalia	Cnidaria	Hexacorallia	Scleractinia	Acroporidae	Acropora	Hoeksema, B. W.; Cairns, S. (2024). World List of Scleractinia. Acropora lutkeni Crossland, 1952. Accessed through: World Register of Marine Species at: https://www.marinespecies.org/aphia.php?p=taxdetails&id=206994 on 2024-09-18
207007	Acropora muricata	3653	0	30	Acropora muricata	Animalia	Cnidaria	Hexacorallia	Scleractinia	Acroporidae	Acropora	Hoeksema, B. W.; Cairns, S. (2024). World List of Scleractinia. Acropora muricata (Linnaeus, 1758). Accessed through: World Register of Marine Species at: https://www.marinespecies.org/aphia.php?p=taxdetails&id=207007 on 2024-09-18
207080	Acropora secale	2612	2	30	Acropora secale	Animalia	Cnidaria	Hexacorallia	Scleractinia	Acroporidae	Acropora	Hoeksema, B. W.; Cairns, S. (2024). World List of Scleractinia. Acropora secale (Studer, 1878). Accessed through: World Register of Marine Species at: https://www.marinespecies.org/aphia.php?p=taxdetails&id=207080 on 2024-09-18
288248	Acropora solitaryensis	1785	2	40	Acropora solitaryensis	Animalia	Cnidaria	Hexacorallia	Scleractinia	Acroporidae	Acropora	Hoeksema, B. W.; Cairns, S. (2024). World List of Scleractinia. Acropora solitaryensis Veron & Wallace, 1984. Accessed through: World Register of Marine Species at: https://www.marinespecies.org/aphia.php?p=taxdetails&id=288248 on 2024-09-18
368478	Acropora subulata	1216	3	30	Acropora subulata	Animalia	Cnidaria	Hexacorallia	Scleractinia	Acroporidae	Acropora	Hoeksema, B. W.; Cairns, S. (2024). World List of Scleractinia. Acropora subulata (Dana, 1846). Accessed through: World Register of Marine Species at: https://www.marinespecies.org/aphia.php?p=taxdetails&id=368478 on 2024-09-18
207072	Acropora valida	5247	0	51	Acropora valida	Animalia	Cnidaria	Hexacorallia	Scleractinia	Acroporidae	Acropora	Hoeksema, B. W.; Cairns, S. (2024). World List of Scleractinia. Acropora valida (Dana, 1846). Accessed through: World Register of Marine Species at: https://www.marinespecies.org/aphia.php?p=taxdetails&id=207072 on 2024-09-18
207032	Acropora yongei	1285	0	67	Acropora yongei	Animalia	Cnidaria	Hexacorallia	Scleractinia	Acroporidae	Acropora	Hoeksema, B. W.; Cairns, S. (2024). World List of Scleractinia. Acropora yongei Veron & Wallace, 1984. Accessed through: World Register of Marine Species at: https://www.marinespecies.org/aphia.php?p=taxdetails&id=207032 on 2024-09-18
289357	Adelogorgia phyllosclera	4194	30	300	Adelogorgia phyllosclera	Animalia	Cnidaria	Octocorallia	Malacalcyonacea	Gorgoniidae	Adelogorgia	McFadden, C.S.; Cordeiro, R.; Williams, G.; van Ofwegen, L. (2024). World List of Octocorallia. Adelogorgia phyllosclera Bayer, 1958. Accessed through: World Register of Marine Species at: https://www.marinespecies.org/aphia.php?p=taxdetails&id=289357 on 2024-09-18
287500	Adelopora crassilabrum	73	380	1163	Adelopora crassilabrum	Animalia	Cnidaria	Hydrozoa	Anthoathecata	Stylasteridae	Adelopora	Schuchert, P. (2024). World Hydrozoa Database. Adelopora crassilabrum Cairns, 1991. Accessed through: World Register of Marine Species at: https://www.marinespecies.org/aphia.php?p=taxdetails&id=287500 on 2024-09-18
287501	Adelopora fragilis	186	400	1565	Adelopora fragilis	Animalia	Cnidaria	Hydrozoa	Anthoathecata	Stylasteridae	Adelopora	Schuchert, P. (2024). World Hydrozoa Database. Adelopora fragilis Cairns, 1991. Accessed through: World Register of Marine Species at: https://www.marinespecies.org/aphia.php?p=taxdetails&id=287501 on 2024-09-18
287502	Adelopora moseleyi	29	380	1565	Adelopora moseleyi	Animalia	Cnidaria	Hydrozoa	Anthoathecata	Stylasteridae	Adelopora	Schuchert, P. (2024). World Hydrozoa Database. Adelopora moseleyi Cairns, 1991. Accessed through: World Register of Marine Species at: https://www.marinespecies.org/aphia.php?p=taxdetails&id=287502 on 2024-09-18
287911	Agaricia agaricites	13262	0	2000	Agaricia agaricites	Animalia	Cnidaria	Hexacorallia	Scleractinia	Agariciidae	Agaricia	Hoeksema, B. W.; Cairns, S. (2024). World List of Scleractinia. Agaricia agaricites (Linnaeus, 1758). Accessed through: World Register of Marine Species at: https://www.marinespecies.org/aphia.php?p=taxdetails&id=287911 on 2024-09-18
287915	Agaricia lamarcki	8091	0	80	Agaricia lamarcki	Animalia	Cnidaria	Hexacorallia	Scleractinia	Agariciidae	Agaricia	Hoeksema, B. W.; Cairns, S. (2024). World List of Scleractinia. Agaricia lamarcki Milne Edwards & Haime, 1851. Accessed through: World Register of Marine Species at: https://www.marinespecies.org/aphia.php?p=taxdetails&id=287915 on 2024-09-18
289368	Ainigmaptilon antarcticum	116	151	308	Ainigmaptilon antarcticum	Animalia	Cnidaria	Octocorallia	Scleralcyonacea	Primnoidae	Ainigmaptilon	McFadden, C.S.; Cordeiro, R.; Williams, G.; van Ofwegen, L. (2024). World List of Octocorallia. Ainigmaptilon antarcticum (Molander, 1929). Accessed through: World Register of Marine Species at: https://www.marinespecies.org/aphia.php?p=taxdetails&id=289368 on 2024-09-18
289369	Ainigmaptilon edisto	26	75	547	Ainigmaptilon edisto	Animalia	Cnidaria	Octocorallia	Scleralcyonacea	Primnoidae	Ainigmaptilon	McFadden, C.S.; Cordeiro, R.; Williams, G.; van Ofwegen, L. (2024). World List of Octocorallia. Ainigmaptilon edisto Bayer, 1950. Accessed through: World Register of Marine Species at: https://www.marinespecies.org/aphia.php?p=taxdetails&id=289369 on 2024-09-18
289377	Alaskagorgia aleutiana	349	44	863	Alaskagorgia aleutiana	Animalia	Cnidaria	Octocorallia	Malacalcyonacea	Malacalcyonacea incertae sedis	Alaskagorgia	McFadden, C.S.; Cordeiro, R.; Williams, G.; van Ofwegen, L. (2024). World List of Octocorallia. Alaskagorgia aleutiana S√°nchez & Cairns, 2004. Accessed through: World Register of Marine Species at: https://www.marinespecies.org/aphia.php?p=taxdetails&id=289377 on 2024-09-18
289389	Alatotrochus rubescens	224	129	920	Alatotrochus rubescens	Animalia	Cnidaria	Hexacorallia	Scleractinia	Turbinoliidae	Alatotrochus	Hoeksema, B. W.; Cairns, S. (2024). World List of Scleractinia. Alatotrochus rubescens (Moseley, 1876). Accessed through: World Register of Marine Species at: https://www.marinespecies.org/aphia.php?p=taxdetails&id=289389 on 2024-09-18
231819	Alcyonium antarcticum	205	18	642	Alcyonium antarcticum	Animalia	Cnidaria	Octocorallia	Malacalcyonacea	Alcyoniidae	Alcyonium	McFadden, C.S.; Cordeiro, R.; Williams, G.; van Ofwegen, L. (2024). World List of Octocorallia. Alcyonium antarcticum Wright & Studer, 1889. Accessed through: World Register of Marine Species at: https://www.marinespecies.org/aphia.php?p=taxdetails&id=231819 on 2024-09-18
287366	Alcyonium haddoni	55	6	350	Alcyonium haddoni	Animalia	Cnidaria	Octocorallia	Malacalcyonacea	Alcyoniidae	Alcyonium	McFadden, C.S.; Cordeiro, R.; Williams, G.; van Ofwegen, L. (2024). World List of Octocorallia. Alcyonium haddoni Wright & Studer, 1889. Accessed through: World Register of Marine Species at: https://www.marinespecies.org/aphia.php?p=taxdetails&id=287366 on 2024-09-18
125334	Alcyonium palmatum	564	5	200	Alcyonium palmatum	Animalia	Cnidaria	Octocorallia	Malacalcyonacea	Alcyoniidae	Alcyonium	McFadden, C.S.; Cordeiro, R.; Williams, G.; van Ofwegen, L. (2024). World List of Octocorallia. Alcyonium palmatum Pallas, 1766. Accessed through: World Register of Marine Species at: https://www.marinespecies.org/aphia.php?p=taxdetails&id=125334 on 2024-09-18
994319	Alternatipathes alternata	98	364	5089	Alternatipathes alternata	Animalia	Cnidaria	Hexacorallia	Antipatharia	Schizopathidae	Alternatipathes	Molodtsova, T.; Opresko, D. (2024). World List of Antipatharia. Alternatipathes alternata (Brook, 1889). Accessed through: World Register of Marine Species at: https://www.marinespecies.org/aphia.php?p=taxdetails&id=994319 on 2024-09-18
520669	Annella mollis	8	0	61	Annella mollis	Animalia	Cnidaria	Octocorallia	Malacalcyonacea	Subergorgiidae	Annella	McFadden, C.S.; Cordeiro, R.; Williams, G.; van Ofwegen, L. (2024). World List of Octocorallia. Annella mollis (Nutting, 1910). Accessed through: World Register of Marine Species at: https://www.marinespecies.org/aphia.php?p=taxdetails&id=520669 on 2024-09-18
520671	Annella reticulata	222	0	61	Annella reticulata	Animalia	Cnidaria	Octocorallia	Malacalcyonacea	Subergorgiidae	Annella	McFadden, C.S.; Cordeiro, R.; Williams, G.; van Ofwegen, L. (2024). World List of Octocorallia. Annella reticulata (Ellis & Solander, 1786). Accessed through: World Register of Marine Species at: https://www.marinespecies.org/aphia.php?p=taxdetails&id=520671 on 2024-09-18
289408	Annisis sprightly	20	62	105	Annisis sprightly	Animalia	Cnidaria	Octocorallia	Scleralcyonacea	Mopseidae	Annisis	McFadden, C.S.; Cordeiro, R.; Williams, G.; van Ofwegen, L. (2024). World List of Octocorallia. Annisis sprightly Alderslade, 1998. Accessed through: World Register of Marine Species at: https://www.marinespecies.org/aphia.php?p=taxdetails&id=289408 on 2024-09-18
135130	Anomocora fecunda	568	37	640	Anomocora fecunda	Animalia	Cnidaria	Hexacorallia	Scleractinia	Caryophylliidae	Anomocora	Hoeksema, B. W.; Cairns, S. (2024). World List of Scleractinia. Anomocora fecunda (Pourtal√®s, 1871). Accessed through: World Register of Marine Species at: https://www.marinespecies.org/aphia.php?p=taxdetails&id=135130 on 2024-09-18
289412	Anthemiphyllia dentata	835	65	700	Anthemiphyllia dentata	Animalia	Cnidaria	Hexacorallia	Scleractinia	Anthemiphylliidae	Anthemiphyllia	Hoeksema, B. W.; Cairns, S. (2024). World List of Scleractinia. Anthemiphyllia dentata (Alcock, 1902). Accessed through: World Register of Marine Species at: https://www.marinespecies.org/aphia.php?p=taxdetails&id=289412 on 2024-09-18
289414	Anthemiphyllia macrolobata	36	65	700	Anthemiphyllia macrolobata	Animalia	Cnidaria	Hexacorallia	Scleractinia	Anthemiphylliidae	Anthemiphyllia	Hoeksema, B. W.; Cairns, S. (2024). World List of Scleractinia. Anthemiphyllia macrolobata Cairns, 1999. Accessed through: World Register of Marine Species at: https://www.marinespecies.org/aphia.php?p=taxdetails&id=289414 on 2024-09-18
289416	Anthemiphyllia pacifica	137	205	296	Anthemiphyllia pacifica	Animalia	Cnidaria	Hexacorallia	Scleractinia	Anthemiphylliidae	Anthemiphyllia	Hoeksema, B. W.; Cairns, S. (2024). World List of Scleractinia. Anthemiphyllia pacifica Vaughan, 1907. Accessed through: World Register of Marine Species at: https://www.marinespecies.org/aphia.php?p=taxdetails&id=289416 on 2024-09-18
289419	Anthemiphyllia spinifera	273	65	700	Anthemiphyllia spinifera	Animalia	Cnidaria	Hexacorallia	Scleractinia	Anthemiphylliidae	Anthemiphyllia	Hoeksema, B. W.; Cairns, S. (2024). World List of Scleractinia. Anthemiphyllia spinifera Cairns, 1999. Accessed through: World Register of Marine Species at: https://www.marinespecies.org/aphia.php?p=taxdetails&id=289419 on 2024-09-18
158261	Anthomastus agassizii	149	206	1153	Anthomastus agassizii	Animalia	Cnidaria	Octocorallia	Scleralcyonacea	Coralliidae	Anthomastus	McFadden, C.S.; Cordeiro, R.; Williams, G.; van Ofwegen, L. (2024). World List of Octocorallia. Anthomastus agassizii Verrill, 1922. Accessed through: World Register of Marine Species at: https://www.marinespecies.org/aphia.php?p=taxdetails&id=158261 on 2024-09-18
286011	Anthomastus bathyproctus	16	206	1153	Anthomastus bathyproctus	Animalia	Cnidaria	Octocorallia	Scleralcyonacea	Coralliidae	Anthomastus	McFadden, C.S.; Cordeiro, R.; Williams, G.; van Ofwegen, L. (2024). World List of Octocorallia. Anthomastus bathyproctus Bayer, 1993. Accessed through: World Register of Marine Species at: https://www.marinespecies.org/aphia.php?p=taxdetails&id=286011 on 2024-09-18
286012	Anthomastus canariensis	9	206	1153	Anthomastus canariensis	Animalia	Cnidaria	Octocorallia	Scleralcyonacea	Coralliidae	Anthomastus	McFadden, C.S.; Cordeiro, R.; Williams, G.; van Ofwegen, L. (2024). World List of Octocorallia. Anthomastus canariensis Wright & Studer, 1889. Accessed through: World Register of Marine Species at: https://www.marinespecies.org/aphia.php?p=taxdetails&id=286012 on 2024-09-18
125335	Anthomastus grandiflorus	222	206	1153	Anthomastus grandiflorus	Animalia	Cnidaria	Octocorallia	Scleralcyonacea	Coralliidae	Anthomastus	McFadden, C.S.; Cordeiro, R.; Williams, G.; van Ofwegen, L. (2024). World List of Octocorallia. Anthomastus grandiflorus Verrill, 1878. Accessed through: World Register of Marine Species at: https://www.marinespecies.org/aphia.php?p=taxdetails&id=125335 on 2024-09-18
289430	Anthomuricea tenuispina	89	6	691	Anthomuricea tenuispina	Animalia	Cnidaria	Octocorallia	Malacalcyonacea	Acanthogorgiidae	Anthomuricea	McFadden, C.S.; Cordeiro, R.; Williams, G.; van Ofwegen, L. (2024). World List of Octocorallia. Anthomuricea tenuispina Nutting, 1908. Accessed through: World Register of Marine Species at: https://www.marinespecies.org/aphia.php?p=taxdetails&id=289430 on 2024-09-18
128504	Anthoptilum grandiflorum	4178	281	1385	Anthoptilum grandiflorum	Animalia	Cnidaria	Octocorallia	Scleralcyonacea	Anthoptilidae	Anthoptilum	McFadden, C.S.; Cordeiro, R.; Williams, G.; van Ofwegen, L. (2024). World List of Octocorallia. Anthoptilum grandiflorum (Verrill, 1879). Accessed through: World Register of Marine Species at: https://www.marinespecies.org/aphia.php?p=taxdetails&id=128504 on 2024-09-18
128505	Anthoptilum murrayi	592	281	1385	Anthoptilum murrayi	Animalia	Cnidaria	Octocorallia	Scleralcyonacea	Anthoptilidae	Anthoptilum	McFadden, C.S.; Cordeiro, R.; Williams, G.; van Ofwegen, L. (2024). World List of Octocorallia. Anthoptilum murrayi K√∂lliker, 1880. Accessed through: World Register of Marine Species at: https://www.marinespecies.org/aphia.php?p=taxdetails&id=128505 on 2024-09-18
125414	Anthothela grandiflora	209	165	823	Anthothela grandiflora	Animalia	Cnidaria	Octocorallia	Malacalcyonacea	Alcyoniidae	Anthothela	McFadden, C.S.; Cordeiro, R.; Williams, G.; van Ofwegen, L. (2024). World List of Octocorallia. Anthothela grandiflora (Sars, 1856). Accessed through: World Register of Marine Species at: https://www.marinespecies.org/aphia.php?p=taxdetails&id=125414 on 2024-09-18
286581	Anthothela tropicalis	31	165	823	Anthothela tropicalis	Animalia	Cnidaria	Octocorallia	Malacalcyonacea	Alcyoniidae	Anthothela	McFadden, C.S.; Cordeiro, R.; Williams, G.; van Ofwegen, L. (2024). World List of Octocorallia. Anthothela tropicalis Bayer, 1961. Accessed through: World Register of Marine Species at: https://www.marinespecies.org/aphia.php?p=taxdetails&id=286581 on 2024-09-18
367982	Antillogorgia acerosa	17	3	37	Antillogorgia acerosa	Animalia	Cnidaria	Octocorallia	Malacalcyonacea	Gorgoniidae	Antillogorgia	McFadden, C.S.; Cordeiro, R.; Williams, G.; van Ofwegen, L. (2024). World List of Octocorallia. Antillogorgia acerosa (Pallas, 1766). Accessed through: World Register of Marine Species at: https://www.marinespecies.org/aphia.php?p=taxdetails&id=367982 on 2024-09-18
708860	Antillogorgia bipinnata	23	0	65	Antillogorgia bipinnata	Animalia	Cnidaria	Octocorallia	Malacalcyonacea	Gorgoniidae	Antillogorgia	McFadden, C.S.; Cordeiro, R.; Williams, G.; van Ofwegen, L. (2024). World List of Octocorallia. Antillogorgia bipinnata (Verrill, 1864). Accessed through: World Register of Marine Species at: https://www.marinespecies.org/aphia.php?p=taxdetails&id=708860 on 2024-09-18
103309	Antipathes dichotoma	42	18	120	Antipathes dichotoma	Animalia	Cnidaria	Hexacorallia	Antipatharia	Antipathidae	Antipathes	Molodtsova, T.; Opresko, D. (2024). World List of Antipatharia. Antipathes dichotoma Pallas, 1766. Accessed through: World Register of Marine Species at: https://www.marinespecies.org/aphia.php?p=taxdetails&id=103309 on 2024-09-18
289455	Arntzia gracilis	193	30	640	Arntzia gracilis	Animalia	Cnidaria	Octocorallia	Scleralcyonacea	Primnoidae	Arntzia	McFadden, C.S.; Cordeiro, R.; Williams, G.; van Ofwegen, L. (2024). World List of Octocorallia. Arntzia gracilis (Molander, 1929). Accessed through: World Register of Marine Species at: https://www.marinespecies.org/aphia.php?p=taxdetails&id=289455 on 2024-09-18
289456	Arthrogorgia ijimai	26	549	2963	Arthrogorgia ijimai	Animalia	Cnidaria	Octocorallia	Scleralcyonacea	Primnoidae	Arthrogorgia	McFadden, C.S.; Cordeiro, R.; Williams, G.; van Ofwegen, L. (2024). World List of Octocorallia. Arthrogorgia ijimai (Kinoshita, 1907). Accessed through: World Register of Marine Species at: https://www.marinespecies.org/aphia.php?p=taxdetails&id=289456 on 2024-09-18
289457	Arthrogorgia kinoshitai	35	150	1332	Arthrogorgia kinoshitai	Animalia	Cnidaria	Octocorallia	Scleralcyonacea	Primnoidae	Arthrogorgia	McFadden, C.S.; Cordeiro, R.; Williams, G.; van Ofwegen, L. (2024). World List of Octocorallia. Arthrogorgia kinoshitai Bayer, 1952. Accessed through: World Register of Marine Species at: https://www.marinespecies.org/aphia.php?p=taxdetails&id=289457 on 2024-09-18
289458	Arthrogorgia otsukai	37	95	1359	Arthrogorgia otsukai	Animalia	Cnidaria	Octocorallia	Scleralcyonacea	Primnoidae	Arthrogorgia	McFadden, C.S.; Cordeiro, R.; Williams, G.; van Ofwegen, L. (2024). World List of Octocorallia. Arthrogorgia otsukai Bayer, 1952. Accessed through: World Register of Marine Species at: https://www.marinespecies.org/aphia.php?p=taxdetails&id=289458 on 2024-09-18
289459	Arthrogorgia utinomii	27	116	443	Arthrogorgia utinomii	Animalia	Cnidaria	Octocorallia	Scleralcyonacea	Primnoidae	Arthrogorgia	McFadden, C.S.; Cordeiro, R.; Williams, G.; van Ofwegen, L. (2024). World List of Octocorallia. Arthrogorgia utinomii Bayer, 1996. Accessed through: World Register of Marine Species at: https://www.marinespecies.org/aphia.php?p=taxdetails&id=289459 on 2024-09-18
287124	Astrangia rathbuni	154	92	786	Astrangia rathbuni	Animalia	Cnidaria	Hexacorallia	Scleractinia	Astrangiidae	Astrangia	Hoeksema, B. W.; Cairns, S. (2024). World List of Scleractinia. Astrangia rathbuni Vaughan, 1906. Accessed through: World Register of Marine Species at: https://www.marinespecies.org/aphia.php?p=taxdetails&id=287124 on 2024-09-18
135178	Astroides calycularis	396	0	70	Astroides calycularis	Animalia	Cnidaria	Hexacorallia	Scleractinia	Dendrophylliidae	Astroides	Hoeksema, B. W.; Cairns, S. (2024). World List of Scleractinia. Astroides calycularis (Pallas, 1766). Accessed through: World Register of Marine Species at: https://www.marinespecies.org/aphia.php?p=taxdetails&id=135178 on 2024-09-18
135132	Aulocyathus atlanticus	61	575	1716	Aulocyathus atlanticus	Animalia	Cnidaria	Hexacorallia	Scleractinia	Caryophylliidae	Aulocyathus	Hoeksema, B. W.; Cairns, S. (2024). World List of Scleractinia. Aulocyathus atlanticus Zibrowius, 1980. Accessed through: World Register of Marine Species at: https://www.marinespecies.org/aphia.php?p=taxdetails&id=135132 on 2024-09-18
286722	Aulocyathus recidivus	333	94	1300	Aulocyathus recidivus	Animalia	Cnidaria	Hexacorallia	Scleractinia	Caryophylliidae	Aulocyathus	Hoeksema, B. W.; Cairns, S. (2024). World List of Scleractinia. Aulocyathus recidivus (Dennant, 1906). Accessed through: World Register of Marine Species at: https://www.marinespecies.org/aphia.php?p=taxdetails&id=286722 on 2024-09-18
173430	Australisis sarmentosa	31	268	686	Australisis sarmentosa	Animalia	Cnidaria	Octocorallia	Scleralcyonacea	Mopseidae	Australisis	McFadden, C.S.; Cordeiro, R.; Williams, G.; van Ofwegen, L. (2024). World List of Octocorallia. Australisis sarmentosa Bayer & Stefani, 1987. Accessed through: World Register of Marine Species at: https://www.marinespecies.org/aphia.php?p=taxdetails&id=173430 on 2024-09-18
1431040	Balanophyllia caribbeana	53	144	706	Balanophyllia caribbeana	Animalia	Cnidaria	Hexacorallia	Scleractinia	Dendrophylliidae	Balanophyllia	Hoeksema, B. W.; Cairns, S. (2024). World List of Scleractinia. Balanophyllia caribbeana Cairns, 1977. Accessed through: World Register of Marine Species at: https://www.marinespecies.org/aphia.php?p=taxdetails&id=1431040 on 2024-09-18
1291241	Balanophyllia cellulosa	8	144	706	Balanophyllia cellulosa	Animalia	Cnidaria	Hexacorallia	Scleractinia	Dendrophylliidae	Balanophyllia	Hoeksema, B. W.; Cairns, S. (2024). World List of Scleractinia. Balanophyllia cellulosa Duncan, 1873. Accessed through: World Register of Marine Species at: https://www.marinespecies.org/aphia.php?p=taxdetails&id=1291241 on 2024-09-18
1543256	Balanophyllia crassitheca	221	190	508	Balanophyllia crassitheca	Animalia	Cnidaria	Hexacorallia	Scleractinia	Dendrophylliidae	Balanophyllia	Hoeksema, B. W.; Cairns, S. (2024). World List of Scleractinia. Balanophyllia crassitheca Cairns, 1995. Accessed through: World Register of Marine Species at: https://www.marinespecies.org/aphia.php?p=taxdetails&id=1543256 on 2024-09-18
1431041	Balanophyllia cyathoides	181	45	494	Balanophyllia cyathoides	Animalia	Cnidaria	Hexacorallia	Scleractinia	Dendrophylliidae	Balanophyllia	Hoeksema, B. W.; Cairns, S. (2024). World List of Scleractinia. Balanophyllia cyathoides (Pourtal√®s, 1871). Accessed through: World Register of Marine Species at: https://www.marinespecies.org/aphia.php?p=taxdetails&id=1431041 on 2024-09-18
1448610	Balanophyllia desmophyllioides	241	144	706	Balanophyllia desmophyllioides	Animalia	Cnidaria	Hexacorallia	Scleractinia	Dendrophylliidae	Balanophyllia	Hoeksema, B. W.; Cairns, S. (2024). World List of Scleractinia. Balanophyllia desmophyllioides Vaughan, 1907. Accessed through: World Register of Marine Species at: https://www.marinespecies.org/aphia.php?p=taxdetails&id=1448610 on 2024-09-18
1431043	Balanophyllia dineta	185	144	706	Balanophyllia dineta	Animalia	Cnidaria	Hexacorallia	Scleractinia	Dendrophylliidae	Balanophyllia	Hoeksema, B. W.; Cairns, S. (2024). World List of Scleractinia. Balanophyllia dineta Cairns, 1977. Accessed through: World Register of Marine Species at: https://www.marinespecies.org/aphia.php?p=taxdetails&id=1431043 on 2024-09-18
1448611	Balanophyllia diomedeae	40	110	307	Balanophyllia diomedeae	Animalia	Cnidaria	Hexacorallia	Scleractinia	Dendrophylliidae	Balanophyllia	Hoeksema, B. W.; Cairns, S. (2024). World List of Scleractinia. Balanophyllia diomedeae Vaughan, 1907. Accessed through: World Register of Marine Species at: https://www.marinespecies.org/aphia.php?p=taxdetails&id=1448611 on 2024-09-18
1288908	Balanophyllia elegans	5923	0	48	Balanophyllia elegans	Animalia	Cnidaria	Hexacorallia	Scleractinia	Dendrophylliidae	Balanophyllia	Hoeksema, B. W.; Cairns, S. (2024). World List of Scleractinia. Balanophyllia elegans Verrill, 1864. Accessed through: World Register of Marine Species at: https://www.marinespecies.org/aphia.php?p=taxdetails&id=1288908 on 2024-09-18
1289424	Balanophyllia floridana	1437	13	220	Balanophyllia floridana	Animalia	Cnidaria	Hexacorallia	Scleractinia	Dendrophylliidae	Balanophyllia	Hoeksema, B. W.; Cairns, S. (2024). World List of Scleractinia. Balanophyllia floridana Pourtal√®s, 1868. Accessed through: World Register of Marine Species at: https://www.marinespecies.org/aphia.php?p=taxdetails&id=1289424 on 2024-09-18
1448612	Balanophyllia gigas	143	144	706	Balanophyllia gigas	Animalia	Cnidaria	Hexacorallia	Scleractinia	Dendrophylliidae	Balanophyllia	Hoeksema, B. W.; Cairns, S. (2024). World List of Scleractinia. Balanophyllia gigas Moseley, 1880. Accessed through: World Register of Marine Species at: https://www.marinespecies.org/aphia.php?p=taxdetails&id=1448612 on 2024-09-18
1448614	Balanophyllia laysanensis	114	144	706	Balanophyllia laysanensis	Animalia	Cnidaria	Hexacorallia	Scleractinia	Dendrophylliidae	Balanophyllia	Hoeksema, B. W.; Cairns, S. (2024). World List of Scleractinia. Balanophyllia laysanensis Vaughan, 1907. Accessed through: World Register of Marine Species at: https://www.marinespecies.org/aphia.php?p=taxdetails&id=1448614 on 2024-09-18
1289404	Balanophyllia palifera	157	53	708	Balanophyllia palifera	Animalia	Cnidaria	Hexacorallia	Scleractinia	Dendrophylliidae	Balanophyllia	Hoeksema, B. W.; Cairns, S. (2024). World List of Scleractinia. Balanophyllia palifera Pourtal√®s, 1878. Accessed through: World Register of Marine Species at: https://www.marinespecies.org/aphia.php?p=taxdetails&id=1289404 on 2024-09-18
1450196	Balanophyllia thalassae	44	144	706	Balanophyllia thalassae	Animalia	Cnidaria	Hexacorallia	Scleractinia	Dendrophylliidae	Balanophyllia	Hoeksema, B. W.; Cairns, S. (2024). World List of Scleractinia. Balanophyllia thalassae Zibrowius, 1980. Accessed through: World Register of Marine Species at: https://www.marinespecies.org/aphia.php?p=taxdetails&id=1450196 on 2024-09-18
512137	Bathelia candida	73	80	3459	Bathelia candida	Animalia	Cnidaria	Hexacorallia	Scleractinia	Oculinidae	Bathelia	Hoeksema, B. W.; Cairns, S. (2024). World List of Scleractinia. Bathelia candida Moseley, 1880. Accessed through: World Register of Marine Species at: https://www.marinespecies.org/aphia.php?p=taxdetails&id=512137 on 2024-09-18
103323	Bathypathes patula	779	100	5500	Bathypathes patula	Animalia	Cnidaria	Hexacorallia	Antipatharia	Schizopathidae	Bathypathes	Molodtsova, T.; Opresko, D. (2024). World List of Antipatharia. Bathypathes patula Brook, 1889. Accessed through: World Register of Marine Species at: https://www.marinespecies.org/aphia.php?p=taxdetails&id=103323 on 2024-09-18
289502	Bathypsammia fallosocialis	200	213	805	Bathypsammia fallosocialis	Animalia	Cnidaria	Hexacorallia	Scleractinia	Dendrophylliidae	Bathypsammia	Hoeksema, B. W.; Cairns, S. (2024). World List of Scleractinia. Bathypsammia fallosocialis Squires, 1959. Accessed through: World Register of Marine Species at: https://www.marinespecies.org/aphia.php?p=taxdetails&id=289502 on 2024-09-18
289503	Bathypsammia tintinnabulum	318	210	1115	Bathypsammia tintinnabulum	Animalia	Cnidaria	Hexacorallia	Scleractinia	Dendrophylliidae	Bathypsammia	Hoeksema, B. W.; Cairns, S. (2024). World List of Scleractinia. Bathypsammia tintinnabulum (Pourtal√®s, 1868). Accessed through: World Register of Marine Species at: https://www.marinespecies.org/aphia.php?p=taxdetails&id=289503 on 2024-09-18
213051	Bathytelesto tubuliporoides	13	65	450	Bathytelesto tubuliporoides	Animalia	Cnidaria	Octocorallia	Malacalcyonacea	Tubiporidae	Bathytelesto	McFadden, C.S.; Cordeiro, R.; Williams, G.; van Ofwegen, L. (2024). World List of Octocorallia. Bathytelesto tubuliporoides Williams, 1989. Accessed through: World Register of Marine Species at: https://www.marinespecies.org/aphia.php?p=taxdetails&id=213051 on 2024-09-18
472851	Bayergorgia vermidoma	47	223	1227	Bayergorgia vermidoma	Animalia	Cnidaria	Octocorallia	Octocorallia incertae sedis	NA	Bayergorgia	McFadden, C.S.; Cordeiro, R.; Williams, G.; van Ofwegen, L. (2024). World List of Octocorallia. Bayergorgia vermidoma Williams & L√≥pez-Gonz√°lez, 2005. Accessed through: World Register of Marine Species at: https://www.marinespecies.org/aphia.php?p=taxdetails&id=472851 on 2024-09-18
520676	Bebryce brunnea	202	40	1250	Bebryce brunnea	Animalia	Cnidaria	Octocorallia	Malacalcyonacea	Acanthogorgiidae	Bebryce	McFadden, C.S.; Cordeiro, R.; Williams, G.; van Ofwegen, L. (2024). World List of Octocorallia. Bebryce brunnea (Nutting, 1908). Accessed through: World Register of Marine Species at: https://www.marinespecies.org/aphia.php?p=taxdetails&id=520676 on 2024-09-18
286340	Bebryce cinerea	171	64	274	Bebryce cinerea	Animalia	Cnidaria	Octocorallia	Malacalcyonacea	Acanthogorgiidae	Bebryce	McFadden, C.S.; Cordeiro, R.; Williams, G.; van Ofwegen, L. (2024). World List of Octocorallia. Bebryce cinerea Deichmann, 1936. Accessed through: World Register of Marine Species at: https://www.marinespecies.org/aphia.php?p=taxdetails&id=286340 on 2024-09-18
286342	Bebryce grandis	145	66	225	Bebryce grandis	Animalia	Cnidaria	Octocorallia	Malacalcyonacea	Acanthogorgiidae	Bebryce	McFadden, C.S.; Cordeiro, R.; Williams, G.; van Ofwegen, L. (2024). World List of Octocorallia. Bebryce grandis Deichmann, 1936. Accessed through: World Register of Marine Species at: https://www.marinespecies.org/aphia.php?p=taxdetails&id=286342 on 2024-09-18
286344	Bebryce hicksoni	10	40	1250	Bebryce hicksoni	Animalia	Cnidaria	Octocorallia	Malacalcyonacea	Acanthogorgiidae	Bebryce	McFadden, C.S.; Cordeiro, R.; Williams, G.; van Ofwegen, L. (2024). World List of Octocorallia. Bebryce hicksoni Thomson & Henderson, 1905. Accessed through: World Register of Marine Species at: https://www.marinespecies.org/aphia.php?p=taxdetails&id=286344 on 2024-09-18
286345	Bebryce indica	7	40	1250	Bebryce indica	Animalia	Cnidaria	Octocorallia	Malacalcyonacea	Acanthogorgiidae	Bebryce	McFadden, C.S.; Cordeiro, R.; Williams, G.; van Ofwegen, L. (2024). World List of Octocorallia. Bebryce indica Thomson, 1905. Accessed through: World Register of Marine Species at: https://www.marinespecies.org/aphia.php?p=taxdetails&id=286345 on 2024-09-18
125380	Bebryce mollis	14	71	1250	Bebryce mollis	Animalia	Cnidaria	Octocorallia	Malacalcyonacea	Acanthogorgiidae	Bebryce	McFadden, C.S.; Cordeiro, R.; Williams, G.; van Ofwegen, L. (2024). World List of Octocorallia. Bebryce mollis Philippi, 1842. Accessed through: World Register of Marine Species at: https://www.marinespecies.org/aphia.php?p=taxdetails&id=125380 on 2024-09-18
286346	Bebryce parastellata	59	40	514	Bebryce parastellata	Animalia	Cnidaria	Octocorallia	Malacalcyonacea	Acanthogorgiidae	Bebryce	McFadden, C.S.; Cordeiro, R.; Williams, G.; van Ofwegen, L. (2024). World List of Octocorallia. Bebryce parastellata Deichmann, 1936. Accessed through: World Register of Marine Species at: https://www.marinespecies.org/aphia.php?p=taxdetails&id=286346 on 2024-09-18
289516	Bellonella rubistella	142	24	366	Bellonella rubistella	Animalia	Cnidaria	Octocorallia	Malacalcyonacea	Alcyoniidae	Bellonella	McFadden, C.S.; Cordeiro, R.; Williams, G.; van Ofwegen, L. (2024). World List of Octocorallia. Bellonella rubistella (Deichmann, 1936). Accessed through: World Register of Marine Species at: https://www.marinespecies.org/aphia.php?p=taxdetails&id=289516 on 2024-09-18
289532	Bourneotrochus stellulatus	503	274	847	Bourneotrochus stellulatus	Animalia	Cnidaria	Hexacorallia	Scleractinia	Caryophylliidae	Bourneotrochus	Hoeksema, B. W.; Cairns, S. (2024). World List of Scleractinia. Bourneotrochus stellulatus (Cairns, 1984). Accessed through: World Register of Marine Species at: https://www.marinespecies.org/aphia.php?p=taxdetails&id=289532 on 2024-09-18
289534	Briareum asbestinum	1531	1	55	Briareum asbestinum	Animalia	Cnidaria	Octocorallia	Scleralcyonacea	Briareidae	Briareum	McFadden, C.S.; Cordeiro, R.; Williams, G.; van Ofwegen, L. (2024). World List of Octocorallia. Briareum asbestinum (Pallas, 1766). Accessed through: World Register of Marine Species at: https://www.marinespecies.org/aphia.php?p=taxdetails&id=289534 on 2024-09-18
520678	Calcigorgia beringi	239	0	1497	Calcigorgia beringi	Animalia	Cnidaria	Octocorallia	Malacalcyonacea	Malacalcyonacea incertae sedis	Calcigorgia	McFadden, C.S.; Cordeiro, R.; Williams, G.; van Ofwegen, L. (2024). World List of Octocorallia. Calcigorgia beringi (Nutting, 1912). Accessed through: World Register of Marine Species at: https://www.marinespecies.org/aphia.php?p=taxdetails&id=520678 on 2024-09-18
378316	Calcigorgia spiculifera	309	0	73	Calcigorgia spiculifera	Animalia	Cnidaria	Octocorallia	Malacalcyonacea	Malacalcyonacea incertae sedis	Calcigorgia	McFadden, C.S.; Cordeiro, R.; Williams, G.; van Ofwegen, L. (2024). World List of Octocorallia. Calcigorgia spiculifera Broch, 1935. Accessed through: World Register of Marine Species at: https://www.marinespecies.org/aphia.php?p=taxdetails&id=378316 on 2024-09-18
289550	Caliacis nutans	130	37	188	Caliacis nutans	Animalia	Cnidaria	Octocorallia	Octocorallia incertae sedis	NA	Caliacis	McFadden, C.S.; Cordeiro, R.; Williams, G.; van Ofwegen, L. (2024). World List of Octocorallia. Caliacis nutans (Duchassaing & Michelotti, 1864). Accessed through: World Register of Marine Species at: https://www.marinespecies.org/aphia.php?p=taxdetails&id=289550 on 2024-09-18
177832	Callogorgia americana	989	128	1301	Callogorgia americana	Animalia	Cnidaria	Octocorallia	Scleralcyonacea	Primnoidae	Callogorgia	McFadden, C.S.; Cordeiro, R.; Williams, G.; van Ofwegen, L. (2024). World List of Octocorallia. Callogorgia americana Cairns & Bayer, 2002. Accessed through: World Register of Marine Species at: https://www.marinespecies.org/aphia.php?p=taxdetails&id=177832 on 2024-09-18
1255131	Callogorgia euthyeia	7	305	419	Callogorgia euthyeia	Animalia	Cnidaria	Octocorallia	Scleralcyonacea	Primnoidae	Callogorgia	McFadden, C.S.; Cordeiro, R.; Williams, G.; van Ofwegen, L. (2024). World List of Octocorallia. Callogorgia euthyeia (Bayer & Stefani, 1989). Accessed through: World Register of Marine Species at: https://www.marinespecies.org/aphia.php?p=taxdetails&id=1255131 on 2024-09-18
286487	Callogorgia formosa	102	296	750	Callogorgia formosa	Animalia	Cnidaria	Octocorallia	Scleralcyonacea	Primnoidae	Callogorgia	McFadden, C.S.; Cordeiro, R.; Williams, G.; van Ofwegen, L. (2024). World List of Octocorallia. Callogorgia formosa K√ºkenthal, 1907. Accessed through: World Register of Marine Species at: https://www.marinespecies.org/aphia.php?p=taxdetails&id=286487 on 2024-09-18
292044	Callogorgia fraseri	17	194	1024	Callogorgia fraseri	Animalia	Cnidaria	Octocorallia	Scleralcyonacea	Primnoidae	Callogorgia	McFadden, C.S.; Cordeiro, R.; Williams, G.; van Ofwegen, L. (2024). World List of Octocorallia. Callogorgia fraseri (Hickson, 1915). Accessed through: World Register of Marine Species at: https://www.marinespecies.org/aphia.php?p=taxdetails&id=292044 on 2024-09-18
286488	Callogorgia gilberti	743	183	965	Callogorgia gilberti	Animalia	Cnidaria	Octocorallia	Scleralcyonacea	Primnoidae	Callogorgia	McFadden, C.S.; Cordeiro, R.; Williams, G.; van Ofwegen, L. (2024). World List of Octocorallia. Callogorgia gilberti (Nutting, 1908). Accessed through: World Register of Marine Species at: https://www.marinespecies.org/aphia.php?p=taxdetails&id=286488 on 2024-09-18
286489	Callogorgia gracilis	1353	128	1301	Callogorgia gracilis	Animalia	Cnidaria	Octocorallia	Scleralcyonacea	Primnoidae	Callogorgia	McFadden, C.S.; Cordeiro, R.; Williams, G.; van Ofwegen, L. (2024). World List of Octocorallia. Callogorgia gracilis (Milne Edwards & Haime, 1857). Accessed through: World Register of Marine Species at: https://www.marinespecies.org/aphia.php?p=taxdetails&id=286489 on 2024-09-18
286495	Callogorgia linguimaris	12	128	1301	Callogorgia linguimaris	Animalia	Cnidaria	Octocorallia	Scleralcyonacea	Primnoidae	Callogorgia	McFadden, C.S.; Cordeiro, R.; Williams, G.; van Ofwegen, L. (2024). World List of Octocorallia. Callogorgia linguimaris Bayer & Cairns, 2002. Accessed through: World Register of Marine Species at: https://www.marinespecies.org/aphia.php?p=taxdetails&id=286495 on 2024-09-18
1261629	Callogorgia lucaya	33	128	1301	Callogorgia lucaya	Animalia	Cnidaria	Octocorallia	Scleralcyonacea	Primnoidae	Callogorgia	McFadden, C.S.; Cordeiro, R.; Williams, G.; van Ofwegen, L. (2024). World List of Octocorallia. Callogorgia lucaya Cordeiro, Bayer & Cairns, 2018. Accessed through: World Register of Marine Species at: https://www.marinespecies.org/aphia.php?p=taxdetails&id=1261629 on 2024-09-18
286500	Callogorgia robusta	127	520	1301	Callogorgia robusta	Animalia	Cnidaria	Octocorallia	Scleralcyonacea	Primnoidae	Callogorgia	McFadden, C.S.; Cordeiro, R.; Williams, G.; van Ofwegen, L. (2024). World List of Octocorallia. Callogorgia robusta (Versluys, 1906). Accessed through: World Register of Marine Species at: https://www.marinespecies.org/aphia.php?p=taxdetails&id=286500 on 2024-09-18
292516	Callogorgia tuberculata	76	128	1301	Callogorgia tuberculata	Animalia	Cnidaria	Octocorallia	Scleralcyonacea	Primnoidae	Callogorgia	McFadden, C.S.; Cordeiro, R.; Williams, G.; van Ofwegen, L. (2024). World List of Octocorallia. Callogorgia tuberculata (Versluys, 1906). Accessed through: World Register of Marine Species at: https://www.marinespecies.org/aphia.php?p=taxdetails&id=292516 on 2024-09-18
125405	Callogorgia verticillata	33	128	1301	Callogorgia verticillata	Animalia	Cnidaria	Octocorallia	Scleralcyonacea	Primnoidae	Callogorgia	McFadden, C.S.; Cordeiro, R.; Williams, G.; van Ofwegen, L. (2024). World List of Octocorallia. Callogorgia verticillata (Pallas, 1766). Accessed through: World Register of Marine Species at: https://www.marinespecies.org/aphia.php?p=taxdetails&id=125405 on 2024-09-18
287470	Callozostron acanthodes	27	744	4235	Callozostron acanthodes	Animalia	Cnidaria	Octocorallia	Scleralcyonacea	Primnoidae	Callozostron	McFadden, C.S.; Cordeiro, R.; Williams, G.; van Ofwegen, L. (2024). World List of Octocorallia. Callozostron acanthodes Bayer, 1996. Accessed through: World Register of Marine Species at: https://www.marinespecies.org/aphia.php?p=taxdetails&id=287470 on 2024-09-18
173450	Callozostron carlottae	13	744	4235	Callozostron carlottae	Animalia	Cnidaria	Octocorallia	Scleralcyonacea	Primnoidae	Callozostron	McFadden, C.S.; Cordeiro, R.; Williams, G.; van Ofwegen, L. (2024). World List of Octocorallia. Callozostron carlottae K√ºkenthal, 1909. Accessed through: World Register of Marine Species at: https://www.marinespecies.org/aphia.php?p=taxdetails&id=173450 on 2024-09-18
173455	Callozostron mirabile	55	744	4235	Callozostron mirabile	Animalia	Cnidaria	Octocorallia	Scleralcyonacea	Primnoidae	Callozostron	McFadden, C.S.; Cordeiro, R.; Williams, G.; van Ofwegen, L. (2024). World List of Octocorallia. Callozostron mirabile Wright, 1885. Accessed through: World Register of Marine Species at: https://www.marinespecies.org/aphia.php?p=taxdetails&id=173455 on 2024-09-18
174810	Calyptopora reticulata	566	216	2055	Calyptopora reticulata	Animalia	Cnidaria	Hydrozoa	Anthoathecata	Stylasteridae	Calyptopora	Schuchert, P. (2024). World Hydrozoa Database. Calyptopora reticulata Boschma, 1968. Accessed through: World Register of Marine Species at: https://www.marinespecies.org/aphia.php?p=taxdetails&id=174810 on 2024-09-18
287648	Calyptrophora agassizii	23	391	1152	Calyptrophora agassizii	Animalia	Cnidaria	Octocorallia	Scleralcyonacea	Primnoidae	Calyptrophora	McFadden, C.S.; Cordeiro, R.; Williams, G.; van Ofwegen, L. (2024). World List of Octocorallia. Calyptrophora agassizii Studer, 1894. Accessed through: World Register of Marine Species at: https://www.marinespecies.org/aphia.php?p=taxdetails&id=287648 on 2024-09-18
883727	Calyptrophora alpha	138	274	1152	Calyptrophora alpha	Animalia	Cnidaria	Octocorallia	Scleralcyonacea	Primnoidae	Calyptrophora	McFadden, C.S.; Cordeiro, R.; Williams, G.; van Ofwegen, L. (2024). World List of Octocorallia. Calyptrophora alpha Cairns, 2009. Accessed through: World Register of Marine Species at: https://www.marinespecies.org/aphia.php?p=taxdetails&id=883727 on 2024-09-18
287649	Calyptrophora angularis	614	214	1152	Calyptrophora angularis	Animalia	Cnidaria	Octocorallia	Scleralcyonacea	Primnoidae	Calyptrophora	McFadden, C.S.; Cordeiro, R.; Williams, G.; van Ofwegen, L. (2024). World List of Octocorallia. Calyptrophora angularis (Nutting, 1908). Accessed through: World Register of Marine Species at: https://www.marinespecies.org/aphia.php?p=taxdetails&id=287649 on 2024-09-18
287651	Calyptrophora clarki	29	216	1152	Calyptrophora clarki	Animalia	Cnidaria	Octocorallia	Scleralcyonacea	Primnoidae	Calyptrophora	McFadden, C.S.; Cordeiro, R.; Williams, G.; van Ofwegen, L. (2024). World List of Octocorallia. Calyptrophora clarki Bayer, 1951. Accessed through: World Register of Marine Species at: https://www.marinespecies.org/aphia.php?p=taxdetails&id=287651 on 2024-09-18
287652	Calyptrophora clinata	49	550	1152	Calyptrophora clinata	Animalia	Cnidaria	Octocorallia	Scleralcyonacea	Primnoidae	Calyptrophora	McFadden, C.S.; Cordeiro, R.; Williams, G.; van Ofwegen, L. (2024). World List of Octocorallia. Calyptrophora clinata Cairns, 2007. Accessed through: World Register of Marine Species at: https://www.marinespecies.org/aphia.php?p=taxdetails&id=287652 on 2024-09-18
287653	Calyptrophora japonica	32	205	1152	Calyptrophora japonica	Animalia	Cnidaria	Octocorallia	Scleralcyonacea	Primnoidae	Calyptrophora	McFadden, C.S.; Cordeiro, R.; Williams, G.; van Ofwegen, L. (2024). World List of Octocorallia. Calyptrophora japonica Gray, 1866. Accessed through: World Register of Marine Species at: https://www.marinespecies.org/aphia.php?p=taxdetails&id=287653 on 2024-09-18
409579	Calyptrophora laevispinosa	61	1152	1778	Calyptrophora laevispinosa	Animalia	Cnidaria	Octocorallia	Scleralcyonacea	Primnoidae	Calyptrophora	McFadden, C.S.; Cordeiro, R.; Williams, G.; van Ofwegen, L. (2024). World List of Octocorallia. Calyptrophora laevispinosa Cairns, 2007. Accessed through: World Register of Marine Species at: https://www.marinespecies.org/aphia.php?p=taxdetails&id=409579 on 2024-09-18
287655	Calyptrophora microdentata	25	686	1152	Calyptrophora microdentata	Animalia	Cnidaria	Octocorallia	Scleralcyonacea	Primnoidae	Calyptrophora	McFadden, C.S.; Cordeiro, R.; Williams, G.; van Ofwegen, L. (2024). World List of Octocorallia. Calyptrophora microdentata Pasternak, 1985. Accessed through: World Register of Marine Species at: https://www.marinespecies.org/aphia.php?p=taxdetails&id=287655 on 2024-09-18
177836	Calyptrophora trilepis	64	324	1152	Calyptrophora trilepis	Animalia	Cnidaria	Octocorallia	Scleralcyonacea	Primnoidae	Calyptrophora	McFadden, C.S.; Cordeiro, R.; Williams, G.; van Ofwegen, L. (2024). World List of Octocorallia. Calyptrophora trilepis (Pourtal√®s, 1868). Accessed through: World Register of Marine Species at: https://www.marinespecies.org/aphia.php?p=taxdetails&id=177836 on 2024-09-18
287658	Calyptrophora wyvillei	380	6	1152	Calyptrophora wyvillei	Animalia	Cnidaria	Octocorallia	Scleralcyonacea	Primnoidae	Calyptrophora	McFadden, C.S.; Cordeiro, R.; Williams, G.; van Ofwegen, L. (2024). World List of Octocorallia. Calyptrophora wyvillei Wright, 1885. Accessed through: World Register of Marine Species at: https://www.marinespecies.org/aphia.php?p=taxdetails&id=287658 on 2024-09-18
286505	Candidella gigantea	3228	384	4244	Candidella gigantea	Animalia	Cnidaria	Octocorallia	Scleralcyonacea	Primnoidae	Candidella	McFadden, C.S.; Cordeiro, R.; Williams, G.; van Ofwegen, L. (2024). World List of Octocorallia. Candidella gigantea (Wright & Studer, 1889). Accessed through: World Register of Marine Species at: https://www.marinespecies.org/aphia.php?p=taxdetails&id=286505 on 2024-09-18
286506	Candidella helminthophora	230	57	1825	Candidella helminthophora	Animalia	Cnidaria	Octocorallia	Scleralcyonacea	Primnoidae	Candidella	McFadden, C.S.; Cordeiro, R.; Williams, G.; van Ofwegen, L. (2024). World List of Octocorallia. Candidella helminthophora (Nutting, 1908). Accessed through: World Register of Marine Species at: https://www.marinespecies.org/aphia.php?p=taxdetails&id=286506 on 2024-09-18
125406	Candidella imbricata	332	467	2195	Candidella imbricata	Animalia	Cnidaria	Octocorallia	Scleralcyonacea	Primnoidae	Candidella	McFadden, C.S.; Cordeiro, R.; Williams, G.; van Ofwegen, L. (2024). World List of Octocorallia. Candidella imbricata (Johnson, 1862). Accessed through: World Register of Marine Species at: https://www.marinespecies.org/aphia.php?p=taxdetails&id=125406 on 2024-09-18
418843	Carijoa operculata	21	76	298	Carijoa operculata	Animalia	Cnidaria	Octocorallia	Malacalcyonacea	Carijoidae	Carijoa	McFadden, C.S.; Cordeiro, R.; Williams, G.; van Ofwegen, L. (2024). World List of Octocorallia. Carijoa operculata (Bayer, 1961). Accessed through: World Register of Marine Species at: https://www.marinespecies.org/aphia.php?p=taxdetails&id=418843 on 2024-09-18
395098	Carijoa riisei	670	0	55	Carijoa riisei	Animalia	Cnidaria	Octocorallia	Malacalcyonacea	Carijoidae	Carijoa	McFadden, C.S.; Cordeiro, R.; Williams, G.; van Ofwegen, L. (2024). World List of Octocorallia. Carijoa riisei (Duchassaing & Michelotti, 1860). Accessed through: World Register of Marine Species at: https://www.marinespecies.org/aphia.php?p=taxdetails&id=395098 on 2024-09-18
1291237	Caryophyllia abyssorum	197	732	2040	Caryophyllia abyssorum	Animalia	Cnidaria	Hexacorallia	Scleractinia	Caryophylliidae	Caryophyllia	Hoeksema, B. W.; Cairns, S. (2024). World List of Scleractinia. Caryophyllia abyssorum Duncan, 1873. Accessed through: World Register of Marine Species at: https://www.marinespecies.org/aphia.php?p=taxdetails&id=1291237 on 2024-09-18
1288883	Caryophyllia alaskensis	538	119	928	Caryophyllia alaskensis	Animalia	Cnidaria	Hexacorallia	Scleractinia	Caryophylliidae	Caryophyllia	Hoeksema, B. W.; Cairns, S. (2024). World List of Scleractinia. Caryophyllia alaskensis Vaughan, 1941. Accessed through: World Register of Marine Species at: https://www.marinespecies.org/aphia.php?p=taxdetails&id=1288883 on 2024-09-18
1514881	Caryophyllia alberti	186	119	928	Caryophyllia alberti	Animalia	Cnidaria	Hexacorallia	Scleractinia	Caryophylliidae	Caryophyllia	Hoeksema, B. W.; Cairns, S. (2024). World List of Scleractinia. Caryophyllia alberti Zibrowius, 1980. Accessed through: World Register of Marine Species at: https://www.marinespecies.org/aphia.php?p=taxdetails&id=1514881 on 2024-09-18
1290127	Caryophyllia ambrosia	4276	311	3018	Caryophyllia ambrosia	Animalia	Cnidaria	Hexacorallia	Scleractinia	Caryophylliidae	Caryophyllia	Hoeksema, B. W.; Cairns, S. (2024). World List of Scleractinia. Caryophyllia ambrosia Alcock, 1898. Accessed through: World Register of Marine Species at: https://www.marinespecies.org/aphia.php?p=taxdetails&id=1290127 on 2024-09-18
1431115	Caryophyllia antarctica	1242	87	1620	Caryophyllia antarctica	Animalia	Cnidaria	Hexacorallia	Scleractinia	Caryophylliidae	Caryophyllia	Hoeksema, B. W.; Cairns, S. (2024). World List of Scleractinia. Caryophyllia antarctica Marenzeller, 1904. Accessed through: World Register of Marine Species at: https://www.marinespecies.org/aphia.php?p=taxdetails&id=1431115 on 2024-09-18
1288885	Caryophyllia arnoldi	130	119	928	Caryophyllia arnoldi	Animalia	Cnidaria	Hexacorallia	Scleractinia	Caryophylliidae	Caryophyllia	Hoeksema, B. W.; Cairns, S. (2024). World List of Scleractinia. Caryophyllia arnoldi Vaughan, 1900. Accessed through: World Register of Marine Species at: https://www.marinespecies.org/aphia.php?p=taxdetails&id=1288885 on 2024-09-18
1288956	Caryophyllia atlantica	563	776	2165	Caryophyllia atlantica	Animalia	Cnidaria	Hexacorallia	Scleractinia	Caryophylliidae	Caryophyllia	Hoeksema, B. W.; Cairns, S. (2024). World List of Scleractinia. Caryophyllia atlantica (Duncan, 1873). Accessed through: World Register of Marine Species at: https://www.marinespecies.org/aphia.php?p=taxdetails&id=1288956 on 2024-09-18
1415438	Caryophyllia berteriana	776	99	1033	Caryophyllia berteriana	Animalia	Cnidaria	Hexacorallia	Scleractinia	Caryophylliidae	Caryophyllia	Hoeksema, B. W.; Cairns, S. (2024). World List of Scleractinia. Caryophyllia berteriana Duchassaing, 1850. Accessed through: World Register of Marine Species at: https://www.marinespecies.org/aphia.php?p=taxdetails&id=1415438 on 2024-09-18
1291238	Caryophyllia calveri	508	5	200	Caryophyllia calveri	Animalia	Cnidaria	Hexacorallia	Scleractinia	Caryophylliidae	Caryophyllia	Hoeksema, B. W.; Cairns, S. (2024). World List of Scleractinia. Caryophyllia calveri Duncan, 1873. Accessed through: World Register of Marine Species at: https://www.marinespecies.org/aphia.php?p=taxdetails&id=1291238 on 2024-09-18
1448626	Caryophyllia crosnieri	313	133	1434	Caryophyllia crosnieri	Animalia	Cnidaria	Hexacorallia	Scleractinia	Caryophylliidae	Caryophyllia	Hoeksema, B. W.; Cairns, S. (2024). World List of Scleractinia. Caryophyllia crosnieri Cairns & Zibrowius, 1997. Accessed through: World Register of Marine Species at: https://www.marinespecies.org/aphia.php?p=taxdetails&id=1448626 on 2024-09-18
1726271	Caryophyllia cyathus	1897	5	760	Caryophyllia cyathus	Animalia	Cnidaria	Hexacorallia	Scleractinia	Caryophylliidae	Caryophyllia	Hoeksema, B. W.; Cairns, S. (2024). World List of Scleractinia. Caryophyllia cyathus (Ehrenberg, 1834). Accessed through: World Register of Marine Species at: https://www.marinespecies.org/aphia.php?p=taxdetails&id=1726271 on 2024-09-18
1288886	Caryophyllia diomedeae	1064	660	1200	Caryophyllia diomedeae	Animalia	Cnidaria	Hexacorallia	Scleractinia	Caryophylliidae	Caryophyllia	Hoeksema, B. W.; Cairns, S. (2024). World List of Scleractinia. Caryophyllia diomedeae Marenzeller, 1904. Accessed through: World Register of Marine Species at: https://www.marinespecies.org/aphia.php?p=taxdetails&id=1288886 on 2024-09-18
1514885	Caryophyllia foresti	73	119	928	Caryophyllia foresti	Animalia	Cnidaria	Hexacorallia	Scleractinia	Caryophylliidae	Caryophyllia	Hoeksema, B. W.; Cairns, S. (2024). World List of Scleractinia. Caryophyllia foresti Zibrowius, 1980. Accessed through: World Register of Marine Species at: https://www.marinespecies.org/aphia.php?p=taxdetails&id=1514885 on 2024-09-18
1448631	Caryophyllia hawaiiensis	363	44	388	Caryophyllia hawaiiensis	Animalia	Cnidaria	Hexacorallia	Scleractinia	Caryophylliidae	Caryophyllia	Hoeksema, B. W.; Cairns, S. (2024). World List of Scleractinia. Caryophyllia hawaiiensis Vaughan, 1907. Accessed through: World Register of Marine Species at: https://www.marinespecies.org/aphia.php?p=taxdetails&id=1448631 on 2024-09-18
1450184	Caryophyllia inornata	23345	0	50	Caryophyllia inornata	Animalia	Cnidaria	Hexacorallia	Scleractinia	Caryophylliidae	Caryophyllia	Hoeksema, B. W.; Cairns, S. (2024). World List of Scleractinia. Caryophyllia inornata (Duncan, 1878). Accessed through: World Register of Marine Species at: https://www.marinespecies.org/aphia.php?p=taxdetails&id=1450184 on 2024-09-18
1450714	Caryophyllia japonica	77	119	928	Caryophyllia japonica	Animalia	Cnidaria	Hexacorallia	Scleractinia	Caryophylliidae	Caryophyllia	Hoeksema, B. W.; Cairns, S. (2024). World List of Scleractinia. Caryophyllia japonica Marenzeller, 1888. Accessed through: World Register of Marine Species at: https://www.marinespecies.org/aphia.php?p=taxdetails&id=1450714 on 2024-09-18
1448633	Caryophyllia lamellifera	531	89	1152	Caryophyllia lamellifera	Animalia	Cnidaria	Hexacorallia	Scleractinia	Caryophylliidae	Caryophyllia	Hoeksema, B. W.; Cairns, S. (2024). World List of Scleractinia. Caryophyllia lamellifera Moseley, 1880. Accessed through: World Register of Marine Species at: https://www.marinespecies.org/aphia.php?p=taxdetails&id=1448633 on 2024-09-18
1289396	Caryophyllia polygona	66	310	1817	Caryophyllia polygona	Animalia	Cnidaria	Hexacorallia	Scleractinia	Caryophylliidae	Caryophyllia	Hoeksema, B. W.; Cairns, S. (2024). World List of Scleractinia. Caryophyllia polygona Pourtal√®s, 1878. Accessed through: World Register of Marine Species at: https://www.marinespecies.org/aphia.php?p=taxdetails&id=1289396 on 2024-09-18
1448628	Caryophyllia profunda	1589	119	928	Caryophyllia profunda	Animalia	Cnidaria	Hexacorallia	Scleractinia	Caryophylliidae	Caryophyllia	Hoeksema, B. W.; Cairns, S. (2024). World List of Scleractinia. Caryophyllia profunda Moseley, 1880. Accessed through: World Register of Marine Species at: https://www.marinespecies.org/aphia.php?p=taxdetails&id=1448628 on 2024-09-18
1448643	Caryophyllia rugosa	1047	71	439	Caryophyllia rugosa	Animalia	Cnidaria	Hexacorallia	Scleractinia	Caryophylliidae	Caryophyllia	Hoeksema, B. W.; Cairns, S. (2024). World List of Scleractinia. Caryophyllia rugosa Moseley, 1880. Accessed through: World Register of Marine Species at: https://www.marinespecies.org/aphia.php?p=taxdetails&id=1448643 on 2024-09-18
1264625	Caryophyllia scobinosa	738	119	928	Caryophyllia scobinosa	Animalia	Cnidaria	Hexacorallia	Scleractinia	Caryophylliidae	Caryophyllia	Hoeksema, B. W.; Cairns, S. (2024). World List of Scleractinia. Caryophyllia scobinosa Alcock, 1902. Accessed through: World Register of Marine Species at: https://www.marinespecies.org/aphia.php?p=taxdetails&id=1264625 on 2024-09-18
1291235	Caryophyllia seguenzae	157	960	1900	Caryophyllia seguenzae	Animalia	Cnidaria	Hexacorallia	Scleractinia	Caryophylliidae	Caryophyllia	Hoeksema, B. W.; Cairns, S. (2024). World List of Scleractinia. Caryophyllia seguenzae Duncan, 1873. Accessed through: World Register of Marine Species at: https://www.marinespecies.org/aphia.php?p=taxdetails&id=1291235 on 2024-09-18
1288958	Caryophyllia smithii	86921	0	50	Caryophyllia smithii	Animalia	Cnidaria	Hexacorallia	Scleractinia	Caryophylliidae	Caryophyllia	Hoeksema, B. W.; Cairns, S. (2024). World List of Scleractinia. Caryophyllia smithii Stokes & Broderip, 1828. Accessed through: World Register of Marine Species at: https://www.marinespecies.org/aphia.php?p=taxdetails&id=1288958 on 2024-09-18
1288963	Caryophyllia solida	22	373	480	Caryophyllia solida	Animalia	Cnidaria	Hexacorallia	Scleractinia	Caryophylliidae	Caryophyllia	Hoeksema, B. W.; Cairns, S. (2024). World List of Scleractinia. Caryophyllia solida Cairns, 1991. Accessed through: World Register of Marine Species at: https://www.marinespecies.org/aphia.php?p=taxdetails&id=1288963 on 2024-09-18
1315265	Caryophyllia valdiviae	45	119	928	Caryophyllia valdiviae	Animalia	Cnidaria	Hexacorallia	Scleractinia	Caryophylliidae	Caryophyllia	Hoeksema, B. W.; Cairns, S. (2024). World List of Scleractinia. Caryophyllia valdiviae Zibrowius & Gili, 1990. Accessed through: World Register of Marine Species at: https://www.marinespecies.org/aphia.php?p=taxdetails&id=1315265 on 2024-09-18
418845	Chironephthya agassizii	45	11	128	Chironephthya agassizii	Animalia	Cnidaria	Octocorallia	Malacalcyonacea	Siphonogorgiidae	Chironephthya	McFadden, C.S.; Cordeiro, R.; Williams, G.; van Ofwegen, L. (2024). World List of Octocorallia. Chironephthya agassizii (Deichmann, 1936). Accessed through: World Register of Marine Species at: https://www.marinespecies.org/aphia.php?p=taxdetails&id=418845 on 2024-09-18
125351	Chrysogorgia agassizii	81	445	1152	Chrysogorgia agassizii	Animalia	Cnidaria	Octocorallia	Scleralcyonacea	Chrysogorgiidae	Chrysogorgia	McFadden, C.S.; Cordeiro, R.; Williams, G.; van Ofwegen, L. (2024). World List of Octocorallia. Chrysogorgia agassizii (Verrill, 1883). Accessed through: World Register of Marine Species at: https://www.marinespecies.org/aphia.php?p=taxdetails&id=125351 on 2024-09-18
286101	Chrysogorgia arborescens	13	445	1152	Chrysogorgia arborescens	Animalia	Cnidaria	Octocorallia	Scleralcyonacea	Chrysogorgiidae	Chrysogorgia	McFadden, C.S.; Cordeiro, R.; Williams, G.; van Ofwegen, L. (2024). World List of Octocorallia. Chrysogorgia arborescens Nutting, 1908. Accessed through: World Register of Marine Species at: https://www.marinespecies.org/aphia.php?p=taxdetails&id=286101 on 2024-09-18
286106	Chrysogorgia chryseis	622	445	1152	Parachrysogorgia chryseis	Animalia	Cnidaria	Octocorallia	Scleralcyonacea	Chrysogorgiidae	Chrysogorgia	McFadden, C.S.; Cordeiro, R.; Williams, G.; van Ofwegen, L. (2024). World List of Octocorallia. Chrysogorgia chryseis Bayer & Stefani, 1988. Accessed through: World Register of Marine Species at: https://www.marinespecies.org/aphia.php?p=taxdetails&id=286106 on 2024-09-18
286112	Chrysogorgia desbonni	219	445	1152	Chrysogorgia desbonni	Animalia	Cnidaria	Octocorallia	Scleralcyonacea	Chrysogorgiidae	Chrysogorgia	McFadden, C.S.; Cordeiro, R.; Williams, G.; van Ofwegen, L. (2024). World List of Octocorallia. Chrysogorgia desbonni Duchassaing & Michelotti, 1864. Accessed through: World Register of Marine Species at: https://www.marinespecies.org/aphia.php?p=taxdetails&id=286112 on 2024-09-18
177823	Chrysogorgia elegans	364	445	1152	Chrysogorgia elegans	Animalia	Cnidaria	Octocorallia	Scleralcyonacea	Chrysogorgiidae	Chrysogorgia	McFadden, C.S.; Cordeiro, R.; Williams, G.; van Ofwegen, L. (2024). World List of Octocorallia. Chrysogorgia elegans (Verrill, 1883). Accessed through: World Register of Marine Species at: https://www.marinespecies.org/aphia.php?p=taxdetails&id=177823 on 2024-09-18
286118	Chrysogorgia fewkesii	84	445	1152	Chrysogorgia fewkesii	Animalia	Cnidaria	Octocorallia	Scleralcyonacea	Chrysogorgiidae	Chrysogorgia	McFadden, C.S.; Cordeiro, R.; Williams, G.; van Ofwegen, L. (2024). World List of Octocorallia. Chrysogorgia fewkesii Verrill, 1883. Accessed through: World Register of Marine Species at: https://www.marinespecies.org/aphia.php?p=taxdetails&id=286118 on 2024-09-18
286119	Chrysogorgia flavescens	242	445	1152	Chrysogorgia flavescens	Animalia	Cnidaria	Octocorallia	Scleralcyonacea	Chrysogorgiidae	Chrysogorgia	McFadden, C.S.; Cordeiro, R.; Williams, G.; van Ofwegen, L. (2024). World List of Octocorallia. Chrysogorgia flavescens Nutting, 1908. Accessed through: World Register of Marine Species at: https://www.marinespecies.org/aphia.php?p=taxdetails&id=286119 on 2024-09-18
286122	Chrysogorgia geniculata	3664	445	1152	Chrysogorgia geniculata	Animalia	Cnidaria	Octocorallia	Scleralcyonacea	Chrysogorgiidae	Chrysogorgia	McFadden, C.S.; Cordeiro, R.; Williams, G.; van Ofwegen, L. (2024). World List of Octocorallia. Chrysogorgia geniculata (Wright & Studer, 1889). Accessed through: World Register of Marine Species at: https://www.marinespecies.org/aphia.php?p=taxdetails&id=286122 on 2024-09-18
1288557	Chrysogorgia monticola	363	445	1152	Chrysogorgia monticola	Animalia	Cnidaria	Octocorallia	Scleralcyonacea	Chrysogorgiidae	Chrysogorgia	McFadden, C.S.; Cordeiro, R.; Williams, G.; van Ofwegen, L. (2024). World List of Octocorallia. Chrysogorgia monticola Cairns, 2007. Accessed through: World Register of Marine Species at: https://www.marinespecies.org/aphia.php?p=taxdetails&id=1288557 on 2024-09-18
286130	Chrysogorgia multiflora	80	445	1152	Chrysogorgia multiflora	Animalia	Cnidaria	Octocorallia	Scleralcyonacea	Chrysogorgiidae	Chrysogorgia	McFadden, C.S.; Cordeiro, R.; Williams, G.; van Ofwegen, L. (2024). World List of Octocorallia. Chrysogorgia multiflora Deichmann, 1936. Accessed through: World Register of Marine Species at: https://www.marinespecies.org/aphia.php?p=taxdetails&id=286130 on 2024-09-18
286131	Chrysogorgia octagonos	20	445	1152	Parachrysogorgia octagonos	Animalia	Cnidaria	Octocorallia	Scleralcyonacea	Chrysogorgiidae	Chrysogorgia	McFadden, C.S.; Cordeiro, R.; Williams, G.; van Ofwegen, L. (2024). World List of Octocorallia. Chrysogorgia octagonos Versluys, 1902. Accessed through: World Register of Marine Species at: https://www.marinespecies.org/aphia.php?p=taxdetails&id=286131 on 2024-09-18
1288558	Chrysogorgia pinnata	203	445	1152	Chrysogorgia pinnata	Animalia	Cnidaria	Octocorallia	Scleralcyonacea	Chrysogorgiidae	Chrysogorgia	McFadden, C.S.; Cordeiro, R.; Williams, G.; van Ofwegen, L. (2024). World List of Octocorallia. Chrysogorgia pinnata Cairns, 2007. Accessed through: World Register of Marine Species at: https://www.marinespecies.org/aphia.php?p=taxdetails&id=1288558 on 2024-09-18
125353	Chrysogorgia quadruplex	27	445	1152	Chrysogorgia quadruplex	Animalia	Cnidaria	Octocorallia	Scleralcyonacea	Chrysogorgiidae	Chrysogorgia	McFadden, C.S.; Cordeiro, R.; Williams, G.; van Ofwegen, L. (2024). World List of Octocorallia. Chrysogorgia quadruplex Thomson, 1927. Accessed through: World Register of Marine Species at: https://www.marinespecies.org/aphia.php?p=taxdetails&id=125353 on 2024-09-18
286147	Chrysogorgia squamata	29	445	1152	Parachrysogorgia squamata	Animalia	Cnidaria	Octocorallia	Scleralcyonacea	Chrysogorgiidae	Chrysogorgia	McFadden, C.S.; Cordeiro, R.; Williams, G.; van Ofwegen, L. (2024). World List of Octocorallia. Chrysogorgia squamata (Verrill, 1883). Accessed through: World Register of Marine Species at: https://www.marinespecies.org/aphia.php?p=taxdetails&id=286147 on 2024-09-18
286148	Chrysogorgia stellata	331	445	1152	Parachrysogorgia stellata	Animalia	Cnidaria	Octocorallia	Scleralcyonacea	Chrysogorgiidae	Chrysogorgia	McFadden, C.S.; Cordeiro, R.; Williams, G.; van Ofwegen, L. (2024). World List of Octocorallia. Chrysogorgia stellata Nutting, 1908. Accessed through: World Register of Marine Species at: https://www.marinespecies.org/aphia.php?p=taxdetails&id=286148 on 2024-09-18
286150	Chrysogorgia thyrsiformis	167	445	1152	Chrysogorgia thyrsiformis	Animalia	Cnidaria	Octocorallia	Scleralcyonacea	Chrysogorgiidae	Chrysogorgia	McFadden, C.S.; Cordeiro, R.; Williams, G.; van Ofwegen, L. (2024). World List of Octocorallia. Chrysogorgia thyrsiformis Deichmann, 1936. Accessed through: World Register of Marine Species at: https://www.marinespecies.org/aphia.php?p=taxdetails&id=286150 on 2024-09-18
220496	Cirrhipathes anguina	334	9	436	Cirrhipathes anguina	Animalia	Cnidaria	Hexacorallia	Antipatharia	Antipathidae	Cirrhipathes	Molodtsova, T.; Opresko, D. (2024). World List of Antipatharia. Cirrhipathes anguina (Dana, 1846). Accessed through: World Register of Marine Species at: https://www.marinespecies.org/aphia.php?p=taxdetails&id=220496 on 2024-09-18
287837	Cirrhipathes spiralis	163	15	475	Cirrhipathes spiralis	Animalia	Cnidaria	Hexacorallia	Antipatharia	Antipathidae	Cirrhipathes	Molodtsova, T.; Opresko, D. (2024). World List of Antipatharia. Cirrhipathes spiralis (Linnaeus, 1758). Accessed through: World Register of Marine Species at: https://www.marinespecies.org/aphia.php?p=taxdetails&id=287837 on 2024-09-18
135147	Cladocora debilis	677	0	400	Cladocora debilis	Animalia	Cnidaria	Hexacorallia	Scleractinia	Cladocoridae	Cladocora	Hoeksema, B. W.; Cairns, S. (2024). World List of Scleractinia. Cladocora debilis Milne Edwards & Haime, 1849. Accessed through: World Register of Marine Species at: https://www.marinespecies.org/aphia.php?p=taxdetails&id=135147 on 2024-09-18
286956	Cladopsammia echinata	157	295	470	Cladopsammia echinata	Animalia	Cnidaria	Hexacorallia	Scleractinia	Dendrophylliidae	Cladopsammia	Hoeksema, B. W.; Cairns, S. (2024). World List of Scleractinia. Cladopsammia echinata Cairns, 1984. Accessed through: World Register of Marine Species at: https://www.marinespecies.org/aphia.php?p=taxdetails&id=286956 on 2024-09-18
286959	Cladopsammia manuelensis	137	70	366	Cladopsammia manuelensis	Animalia	Cnidaria	Hexacorallia	Scleractinia	Dendrophylliidae	Cladopsammia	Hoeksema, B. W.; Cairns, S. (2024). World List of Scleractinia. Cladopsammia manuelensis (Chevalier, 1966). Accessed through: World Register of Marine Species at: https://www.marinespecies.org/aphia.php?p=taxdetails&id=286959 on 2024-09-18
286025	Clavularia grandiflora	170	317	1529	Clavularia grandiflora	Animalia	Cnidaria	Octocorallia	Malacalcyonacea	Clavulariidae	Clavularia	McFadden, C.S.; Cordeiro, R.; Williams, G.; van Ofwegen, L. (2024). World List of Octocorallia. Clavularia grandiflora (Nutting, 1908). Accessed through: World Register of Marine Species at: https://www.marinespecies.org/aphia.php?p=taxdetails&id=286025 on 2024-09-18
158266	Clavularia modesta	208	29	861	Clavularia modesta	Animalia	Cnidaria	Octocorallia	Malacalcyonacea	Clavulariidae	Clavularia	McFadden, C.S.; Cordeiro, R.; Williams, G.; van Ofwegen, L. (2024). World List of Octocorallia. Clavularia modesta (Verrill, 1874). Accessed through: World Register of Marine Species at: https://www.marinespecies.org/aphia.php?p=taxdetails&id=158266 on 2024-09-18
286785	Coenocyathus parvulus	165	97	399	Coenocyathus parvulus	Animalia	Cnidaria	Hexacorallia	Scleractinia	Caryophylliidae	Coenocyathus	Hoeksema, B. W.; Cairns, S. (2024). World List of Scleractinia. Coenocyathus parvulus (Cairns, 1979). Accessed through: World Register of Marine Species at: https://www.marinespecies.org/aphia.php?p=taxdetails&id=286785 on 2024-09-18
289691	Colangia immersa	135	0	347	Colangia immersa	Animalia	Cnidaria	Hexacorallia	Scleractinia	Caryophylliidae	Colangia	Hoeksema, B. W.; Cairns, S. (2024). World List of Scleractinia. Colangia immersa Pourtal√®s, 1871. Accessed through: World Register of Marine Species at: https://www.marinespecies.org/aphia.php?p=taxdetails&id=289691 on 2024-09-18
289697	Colpophyllia natans	12025	0	55	Colpophyllia natans	Animalia	Cnidaria	Hexacorallia	Scleractinia	Faviidae	Colpophyllia	Hoeksema, B. W.; Cairns, S. (2024). World List of Scleractinia. Colpophyllia natans (Houttuyn, 1772). Accessed through: World Register of Marine Species at: https://www.marinespecies.org/aphia.php?p=taxdetails&id=289697 on 2024-09-18
287506	Conopora candelabrum	429	403	908	Conopora candelabrum	Animalia	Cnidaria	Hydrozoa	Anthoathecata	Stylasteridae	Conopora	Schuchert, P. (2024). World Hydrozoa Database. Conopora candelabrum Cairns, 1991. Accessed through: World Register of Marine Species at: https://www.marinespecies.org/aphia.php?p=taxdetails&id=287506 on 2024-09-18
287509	Conopora laevis	470	137	1097	Conopora laevis	Animalia	Cnidaria	Hydrozoa	Anthoathecata	Stylasteridae	Conopora	Schuchert, P. (2024). World Hydrozoa Database. Conopora laevis (Studer, 1878). Accessed through: World Register of Marine Species at: https://www.marinespecies.org/aphia.php?p=taxdetails&id=287509 on 2024-09-18
231630	Conopora verrucosa	544	198	2355	Conopora verrucosa	Animalia	Cnidaria	Hydrozoa	Anthoathecata	Stylasteridae	Conopora	Schuchert, P. (2024). World Hydrozoa Database. Conopora verrucosa (Studer, 1878). Accessed through: World Register of Marine Species at: https://www.marinespecies.org/aphia.php?p=taxdetails&id=231630 on 2024-09-18
289705	Conotrochus brunneus	943	165	1089	Conotrochus brunneus	Animalia	Cnidaria	Hexacorallia	Scleractinia	Caryophylliidae	Conotrochus	Hoeksema, B. W.; Cairns, S. (2024). World List of Scleractinia. Conotrochus brunneus (Moseley, 1880). Accessed through: World Register of Marine Species at: https://www.marinespecies.org/aphia.php?p=taxdetails&id=289705 on 2024-09-18
289710	Convexella magelhaenica	281	12	1896	Convexella magelhaenica	Animalia	Cnidaria	Octocorallia	Scleralcyonacea	Primnoidae	Convexella	McFadden, C.S.; Cordeiro, R.; Williams, G.; van Ofwegen, L. (2024). World List of Octocorallia. Convexella magelhaenica (Studer, 1879). Accessed through: World Register of Marine Species at: https://www.marinespecies.org/aphia.php?p=taxdetails&id=289710 on 2024-09-18
177725	Corallium medea	24	10	1500	Corallium medea	Animalia	Cnidaria	Octocorallia	Scleralcyonacea	Coralliidae	Corallium	McFadden, C.S.; Cordeiro, R.; Williams, G.; van Ofwegen, L. (2024). World List of Octocorallia. Corallium medea Bayer, 1964. Accessed through: World Register of Marine Species at: https://www.marinespecies.org/aphia.php?p=taxdetails&id=177725 on 2024-09-18
291838	Corallium nix	33	10	1500	Corallium nix	Animalia	Cnidaria	Octocorallia	Scleralcyonacea	Coralliidae	Corallium	McFadden, C.S.; Cordeiro, R.; Williams, G.; van Ofwegen, L. (2024). World List of Octocorallia. Corallium nix Bayer, 1996. Accessed through: World Register of Marine Species at: https://www.marinespecies.org/aphia.php?p=taxdetails&id=291838 on 2024-09-18
125416	Corallium rubrum	5762	10	1016	Corallium rubrum	Animalia	Cnidaria	Octocorallia	Scleralcyonacea	Coralliidae	Corallium	McFadden, C.S.; Cordeiro, R.; Williams, G.; van Ofwegen, L. (2024). World List of Octocorallia. Corallium rubrum (Linnaeus, 1758). Accessed through: World Register of Marine Species at: https://www.marinespecies.org/aphia.php?p=taxdetails&id=125416 on 2024-09-18
291841	Corallium tortuosum	279	10	1500	Corallium tortuosum	Animalia	Cnidaria	Octocorallia	Scleralcyonacea	Coralliidae	Corallium	McFadden, C.S.; Cordeiro, R.; Williams, G.; van Ofwegen, L. (2024). World List of Octocorallia. Corallium tortuosum Bayer, 1956. Accessed through: World Register of Marine Species at: https://www.marinespecies.org/aphia.php?p=taxdetails&id=291841 on 2024-09-18
517699	Coronephthya macrospiculata	8	0	77	Coronephthya macrospiculata	Animalia	Cnidaria	Octocorallia	Malacalcyonacea	Nephtheidae	Coronephthya	McFadden, C.S.; Cordeiro, R.; Williams, G.; van Ofwegen, L. (2024). World List of Octocorallia. Coronephthya macrospiculata (Thomson & Mackinnon, 1910). Accessed through: World Register of Marine Species at: https://www.marinespecies.org/aphia.php?p=taxdetails&id=517699 on 2024-09-18
289743	Crispatotrochus rubescens	361	110	639	Crispatotrochus rubescens	Animalia	Cnidaria	Hexacorallia	Scleractinia	Caryophylliidae	Crispatotrochus	Hoeksema, B. W.; Cairns, S. (2024). World List of Scleractinia. Crispatotrochus rubescens (Moseley, 1880). Accessed through: World Register of Marine Species at: https://www.marinespecies.org/aphia.php?p=taxdetails&id=289743 on 2024-09-18
289744	Crispatotrochus rugosus	432	142	1050	Crispatotrochus rugosus	Animalia	Cnidaria	Hexacorallia	Scleractinia	Caryophylliidae	Crispatotrochus	Hoeksema, B. W.; Cairns, S. (2024). World List of Scleractinia. Crispatotrochus rugosus Cairns, 1995. Accessed through: World Register of Marine Species at: https://www.marinespecies.org/aphia.php?p=taxdetails&id=289744 on 2024-09-18
285777	Crypthelia curvata	44	159	2791	Crypthelia curvata	Animalia	Cnidaria	Hydrozoa	Anthoathecata	Stylasteridae	Crypthelia	Schuchert, P. (2024). World Hydrozoa Database. Crypthelia curvata Cairns, 1991. Accessed through: World Register of Marine Species at: https://www.marinespecies.org/aphia.php?p=taxdetails&id=285777 on 2024-09-18
285778	Crypthelia cymas	94	166	806	Crypthelia cymas	Animalia	Cnidaria	Hydrozoa	Anthoathecata	Stylasteridae	Crypthelia	Schuchert, P. (2024). World Hydrozoa Database. Crypthelia cymas Cairns, 1986. Accessed through: World Register of Marine Species at: https://www.marinespecies.org/aphia.php?p=taxdetails&id=285778 on 2024-09-18
285782	Crypthelia fragilis	98	685	2316	Crypthelia fragilis	Animalia	Cnidaria	Hydrozoa	Anthoathecata	Stylasteridae	Crypthelia	Schuchert, P. (2024). World Hydrozoa Database. Crypthelia fragilis Cairns, 1983. Accessed through: World Register of Marine Species at: https://www.marinespecies.org/aphia.php?p=taxdetails&id=285782 on 2024-09-18
285793	Crypthelia polypoma	127	590	814	Crypthelia polypoma	Animalia	Cnidaria	Hydrozoa	Anthoathecata	Stylasteridae	Crypthelia	Schuchert, P. (2024). World Hydrozoa Database. Crypthelia polypoma Cairns, 1991. Accessed through: World Register of Marine Species at: https://www.marinespecies.org/aphia.php?p=taxdetails&id=285793 on 2024-09-18
285796	Crypthelia robusta	134	159	2791	Crypthelia robusta	Animalia	Cnidaria	Hydrozoa	Anthoathecata	Stylasteridae	Crypthelia	Schuchert, P. (2024). World Hydrozoa Database. Crypthelia robusta Cairns, 1991. Accessed through: World Register of Marine Species at: https://www.marinespecies.org/aphia.php?p=taxdetails&id=285796 on 2024-09-18
285797	Crypthelia stenopoma	54	343	1940	Crypthelia stenopoma	Animalia	Cnidaria	Hydrozoa	Anthoathecata	Stylasteridae	Crypthelia	Schuchert, P. (2024). World Hydrozoa Database. Crypthelia stenopoma Hickson & England, 1905. Accessed through: World Register of Marine Species at: https://www.marinespecies.org/aphia.php?p=taxdetails&id=285797 on 2024-09-18
289767	Cyathotrochus pileus	464	37	660	Cyathotrochus pileus	Animalia	Cnidaria	Hexacorallia	Scleractinia	Turbinoliidae	Cyathotrochus	Hoeksema, B. W.; Cairns, S. (2024). World List of Scleractinia. Cyathotrochus pileus (Alcock, 1902). Accessed through: World Register of Marine Species at: https://www.marinespecies.org/aphia.php?p=taxdetails&id=289767 on 2024-09-18
207325	Cycloseris costulata	52	0	30	Cycloseris costulata	Animalia	Cnidaria	Hexacorallia	Scleractinia	Fungiidae	Cycloseris	Hoeksema, B. W.; Cairns, S. (2024). World List of Scleractinia. Cycloseris costulata (Ortmann, 1889). Accessed through: World Register of Marine Species at: https://www.marinespecies.org/aphia.php?p=taxdetails&id=207325 on 2024-09-18
716299	Cycloseris mokai	15	0	30	Cycloseris mokai	Animalia	Cnidaria	Hexacorallia	Scleractinia	Fungiidae	Cycloseris	Hoeksema, B. W.; Cairns, S. (2024). World List of Scleractinia. Cycloseris mokai (Hoeksema, 1989). Accessed through: World Register of Marine Species at: https://www.marinespecies.org/aphia.php?p=taxdetails&id=716299 on 2024-09-18
207413	Cyphastrea serailia	1842	0	50	Cyphastrea serailia	Animalia	Cnidaria	Hexacorallia	Scleractinia	Merulinidae	Cyphastrea	Hoeksema, B. W.; Cairns, S. (2024). World List of Scleractinia. Cyphastrea serailia (Forsk√•l, 1775). Accessed through: World Register of Marine Species at: https://www.marinespecies.org/aphia.php?p=taxdetails&id=207413 on 2024-09-18
135152	Dasmosmilia lymani	803	37	366	Dasmosmilia lymani	Animalia	Cnidaria	Hexacorallia	Scleractinia	Caryophylliidae	Dasmosmilia	Hoeksema, B. W.; Cairns, S. (2024). World List of Scleractinia. Dasmosmilia lymani (Pourtal√®s, 1871). Accessed through: World Register of Marine Species at: https://www.marinespecies.org/aphia.php?p=taxdetails&id=135152 on 2024-09-18
289785	Dasystenella acanthina	177	55	2897	Dasystenella acanthina	Animalia	Cnidaria	Octocorallia	Scleralcyonacea	Primnoidae	Dasystenella	McFadden, C.S.; Cordeiro, R.; Williams, G.; van Ofwegen, L. (2024). World List of Octocorallia. Dasystenella acanthina (Wright & Studer, 1889). Accessed through: World Register of Marine Species at: https://www.marinespecies.org/aphia.php?p=taxdetails&id=289785 on 2024-09-18
287127	Deltocyathoides orientalis	602	110	553	Peponocyathus orientalis	Animalia	Cnidaria	Hexacorallia	Scleractinia	Turbinoliidae	Deltocyathoides	Hoeksema, B. W.; Cairns, S. (2024). World List of Scleractinia. Deltocyathoides orientalis (Duncan, 1876). Accessed through: World Register of Marine Species at: https://www.marinespecies.org/aphia.php?p=taxdetails&id=287127 on 2024-09-18
286791	Deltocyathus calcar	941	81	675	Deltocyathus calcar	Animalia	Cnidaria	Hexacorallia	Scleractinia	Deltocyathidae	Deltocyathus	Hoeksema, B. W.; Cairns, S. (2024). World List of Scleractinia. Deltocyathus calcar Pourtal√®s, 1874. Accessed through: World Register of Marine Species at: https://www.marinespecies.org/aphia.php?p=taxdetails&id=286791 on 2024-09-18
286792	Deltocyathus cameratus	277	73	2634	Deltocyathus cameratus	Animalia	Cnidaria	Hexacorallia	Scleractinia	Deltocyathidae	Deltocyathus	Hoeksema, B. W.; Cairns, S. (2024). World List of Scleractinia. Deltocyathus cameratus Cairns, 1999. Accessed through: World Register of Marine Species at: https://www.marinespecies.org/aphia.php?p=taxdetails&id=286792 on 2024-09-18
135155	Deltocyathus eccentricus	561	183	910	Deltocyathus eccentricus	Animalia	Cnidaria	Hexacorallia	Scleractinia	Deltocyathidae	Deltocyathus	Hoeksema, B. W.; Cairns, S. (2024). World List of Scleractinia. Deltocyathus eccentricus Cairns, 1979. Accessed through: World Register of Marine Species at: https://www.marinespecies.org/aphia.php?p=taxdetails&id=135155 on 2024-09-18
135156	Deltocyathus italicus	1021	200	2634	Deltocyathus italicus	Animalia	Cnidaria	Hexacorallia	Scleractinia	Deltocyathidae	Deltocyathus	Hoeksema, B. W.; Cairns, S. (2024). World List of Scleractinia. Deltocyathus italicus (Michelotti, 1838). Accessed through: World Register of Marine Species at: https://www.marinespecies.org/aphia.php?p=taxdetails&id=135156 on 2024-09-18
135157	Deltocyathus moseleyi	310	200	2165	Deltocyathus moseleyi	Animalia	Cnidaria	Hexacorallia	Scleractinia	Deltocyathidae	Deltocyathus	Hoeksema, B. W.; Cairns, S. (2024). World List of Scleractinia. Deltocyathus moseleyi Cairns, 1979. Accessed through: World Register of Marine Species at: https://www.marinespecies.org/aphia.php?p=taxdetails&id=135157 on 2024-09-18
286800	Deltocyathus ornatus	199	73	400	Deltocyathus ornatus	Animalia	Cnidaria	Hexacorallia	Scleractinia	Deltocyathidae	Deltocyathus	Hoeksema, B. W.; Cairns, S. (2024). World List of Scleractinia. Deltocyathus ornatus Gardiner, 1899. Accessed through: World Register of Marine Species at: https://www.marinespecies.org/aphia.php?p=taxdetails&id=286800 on 2024-09-18
286803	Deltocyathus pourtalesi	69	311	567	Deltocyathus pourtalesi	Animalia	Cnidaria	Hexacorallia	Scleractinia	Deltocyathidae	Deltocyathus	Hoeksema, B. W.; Cairns, S. (2024). World List of Scleractinia. Deltocyathus pourtalesi Cairns, 1979. Accessed through: World Register of Marine Species at: https://www.marinespecies.org/aphia.php?p=taxdetails&id=286803 on 2024-09-18
286804	Deltocyathus rotulus	489	73	2634	Deltocyathus rotulus	Animalia	Cnidaria	Hexacorallia	Scleractinia	Deltocyathidae	Deltocyathus	Hoeksema, B. W.; Cairns, S. (2024). World List of Scleractinia. Deltocyathus rotulus (Alcock, 1898). Accessed through: World Register of Marine Species at: https://www.marinespecies.org/aphia.php?p=taxdetails&id=286804 on 2024-09-18
286806	Deltocyathus stella	323	73	2634	Deltocyathus stella	Animalia	Cnidaria	Hexacorallia	Scleractinia	Deltocyathidae	Deltocyathus	Hoeksema, B. W.; Cairns, S. (2024). World List of Scleractinia. Deltocyathus stella Cairns & Zibrowius, 1997. Accessed through: World Register of Marine Species at: https://www.marinespecies.org/aphia.php?p=taxdetails&id=286806 on 2024-09-18
286807	Deltocyathus suluensis	577	142	565	Deltocyathus suluensis	Animalia	Cnidaria	Hexacorallia	Scleractinia	Deltocyathidae	Deltocyathus	Hoeksema, B. W.; Cairns, S. (2024). World List of Scleractinia. Deltocyathus suluensis Alcock, 1902. Accessed through: World Register of Marine Species at: https://www.marinespecies.org/aphia.php?p=taxdetails&id=286807 on 2024-09-18
418865	Dendrogyra cylindrus	7	0	2000	Dendrogyra cylindrus	Animalia	Cnidaria	Hexacorallia	Scleractinia	Meandrinidae	Dendrogyra	Hoeksema, B. W.; Cairns, S. (2024). World List of Scleractinia. Dendrogyra cylindrus (Ehrenberg, 1834). Accessed through: World Register of Marine Species at: https://www.marinespecies.org/aphia.php?p=taxdetails&id=418865 on 2024-09-18
288932	Dendronephthya alexanderi	69	0	77	Dendronephthya alexanderi	Animalia	Cnidaria	Octocorallia	Malacalcyonacea	Nephtheidae	Dendronephthya	McFadden, C.S.; Cordeiro, R.; Williams, G.; van Ofwegen, L. (2024). World List of Octocorallia. Dendronephthya alexanderi (Nutting, 1908). Accessed through: World Register of Marine Species at: https://www.marinespecies.org/aphia.php?p=taxdetails&id=288932 on 2024-09-18
288964	Dendronephthya cervicornis	20	0	77	Dendronephthya cervicornis	Animalia	Cnidaria	Octocorallia	Malacalcyonacea	Nephtheidae	Dendronephthya	McFadden, C.S.; Cordeiro, R.; Williams, G.; van Ofwegen, L. (2024). World List of Octocorallia. Dendronephthya cervicornis (Wright & Studer, 1889). Accessed through: World Register of Marine Species at: https://www.marinespecies.org/aphia.php?p=taxdetails&id=288964 on 2024-09-18
289039	Dendronephthya hystricosa	12	0	77	Dendronephthya hystricosa	Animalia	Cnidaria	Octocorallia	Malacalcyonacea	Nephtheidae	Dendronephthya	McFadden, C.S.; Cordeiro, R.; Williams, G.; van Ofwegen, L. (2024). World List of Octocorallia. Dendronephthya hystricosa Verseveldt & van Ofwegen, 1991. Accessed through: World Register of Marine Species at: https://www.marinespecies.org/aphia.php?p=taxdetails&id=289039 on 2024-09-18
289162	Dendronephthya vervoorti	20	0	77	Dendronephthya vervoorti	Animalia	Cnidaria	Octocorallia	Malacalcyonacea	Nephtheidae	Dendronephthya	McFadden, C.S.; Cordeiro, R.; Williams, G.; van Ofwegen, L. (2024). World List of Octocorallia. Dendronephthya vervoorti Verseveldt & van Ofwegen, 1991. Accessed through: World Register of Marine Species at: https://www.marinespecies.org/aphia.php?p=taxdetails&id=289162 on 2024-09-18
289796	Dendropathes bacotaylorae	79	65	2230	Dendropathes bacotaylorae	Animalia	Cnidaria	Hexacorallia	Antipatharia	Schizopathidae	Dendropathes	Molodtsova, T.; Opresko, D. (2024). World List of Antipatharia. Dendropathes bacotaylorae Opresko, 2005. Accessed through: World Register of Marine Species at: https://www.marinespecies.org/aphia.php?p=taxdetails&id=289796 on 2024-09-18
286962	Dendrophyllia alcocki	952	118	570	Dendrophyllia alcocki	Animalia	Cnidaria	Hexacorallia	Scleractinia	Dendrophylliidae	Dendrophyllia	Hoeksema, B. W.; Cairns, S. (2024). World List of Scleractinia. Dendrophyllia alcocki (Wells, 1954). Accessed through: World Register of Marine Species at: https://www.marinespecies.org/aphia.php?p=taxdetails&id=286962 on 2024-09-18
210746	Dendrophyllia arbuscula	464	0	259	Dendrophyllia arbuscula	Animalia	Cnidaria	Hexacorallia	Scleractinia	Dendrophylliidae	Dendrophyllia	Hoeksema, B. W.; Cairns, S. (2024). World List of Scleractinia. Dendrophyllia arbuscula van der Horst, 1922. Accessed through: World Register of Marine Species at: https://www.marinespecies.org/aphia.php?p=taxdetails&id=210746 on 2024-09-18
135185	Dendrophyllia cornigera	216	5	200	Dendrophyllia cornigera	Animalia	Cnidaria	Hexacorallia	Scleractinia	Dendrophylliidae	Dendrophyllia	Hoeksema, B. W.; Cairns, S. (2024). World List of Scleractinia. Dendrophyllia cornigera (Lamarck, 1816). Accessed through: World Register of Marine Species at: https://www.marinespecies.org/aphia.php?p=taxdetails&id=135185 on 2024-09-18
135159	Desmophyllum dianthus	6759	8	2500	Desmophyllum dianthus	Animalia	Cnidaria	Hexacorallia	Scleractinia	Caryophylliidae	Desmophyllum	Hoeksema, B. W.; Cairns, S. (2024). World List of Scleractinia. Desmophyllum dianthus (Esper, 1794). Accessed through: World Register of Marine Species at: https://www.marinespecies.org/aphia.php?p=taxdetails&id=135159 on 2024-09-18
1245747	Desmophyllum pertusum	14228	50	3600	Desmophyllum pertusum	Animalia	Cnidaria	Hexacorallia	Scleractinia	Caryophylliidae	Desmophyllum	Hoeksema, B. W.; Cairns, S. (2024). World List of Scleractinia. Desmophyllum pertusum (Linnaeus, 1758). Accessed through: World Register of Marine Species at: https://www.marinespecies.org/aphia.php?p=taxdetails&id=1245747 on 2024-09-18
289807	Dichocoenia stokesii	2917	0	72	Dichocoenia stokesii	Animalia	Cnidaria	Hexacorallia	Scleractinia	Meandrinidae	Dichocoenia	Hoeksema, B. W.; Cairns, S. (2024). World List of Scleractinia. Dichocoenia stokesii (Milne Edwards & Haime, 1849). Accessed through: World Register of Marine Species at: https://www.marinespecies.org/aphia.php?p=taxdetails&id=289807 on 2024-09-18
520681	Dichotella gemmacea	462	15	2630	Dichotella gemmacea	Animalia	Cnidaria	Octocorallia	Scleralcyonacea	Ellisellidae	Dichotella	McFadden, C.S.; Cordeiro, R.; Williams, G.; van Ofwegen, L. (2024). World List of Octocorallia. Dichotella gemmacea (Milne Edwards & Haime, 1857). Accessed through: World Register of Marine Species at: https://www.marinespecies.org/aphia.php?p=taxdetails&id=520681 on 2024-09-18
288872	Diodogorgia nodulifera	405	30	183	Diodogorgia nodulifera	Animalia	Cnidaria	Octocorallia	Scleralcyonacea	Spongiodermidae	Diodogorgia	McFadden, C.S.; Cordeiro, R.; Williams, G.; van Ofwegen, L. (2024). World List of Octocorallia. Diodogorgia nodulifera (Hargitt in Hargitt & Rogers, 1901). Accessed through: World Register of Marine Species at: https://www.marinespecies.org/aphia.php?p=taxdetails&id=288872 on 2024-09-18
289826	Diploria labyrinthiformis	7942	0	45	Diploria labyrinthiformis	Animalia	Cnidaria	Hexacorallia	Scleractinia	Faviidae	Diploria	Hoeksema, B. W.; Cairns, S. (2024). World List of Scleractinia. Diploria labyrinthiformis (Linnaeus, 1758). Accessed through: World Register of Marine Species at: https://www.marinespecies.org/aphia.php?p=taxdetails&id=289826 on 2024-09-18
288324	Distichopora dispar	32	0	708	Distichopora dispar	Animalia	Cnidaria	Hydrozoa	Anthoathecata	Stylasteridae	Distichopora	Schuchert, P. (2024). World Hydrozoa Database. Distichopora dispar Cairns, 1991. Accessed through: World Register of Marine Species at: https://www.marinespecies.org/aphia.php?p=taxdetails&id=288324 on 2024-09-18
146941	Drifa glomerata	208	15	1500	Drifa glomerata	Animalia	Cnidaria	Octocorallia	Malacalcyonacea	Capnellidae	Drifa	McFadden, C.S.; Cordeiro, R.; Williams, G.; van Ofwegen, L. (2024). World List of Octocorallia. Drifa glomerata (Verrill, 1869). Accessed through: World Register of Marine Species at: https://www.marinespecies.org/aphia.php?p=taxdetails&id=146941 on 2024-09-18
146943	Duva florida	636	157	1600	Duva florida	Animalia	Cnidaria	Octocorallia	Malacalcyonacea	Capnellidae	Duva	McFadden, C.S.; Cordeiro, R.; Williams, G.; van Ofwegen, L. (2024). World List of Octocorallia. Duva florida (Rathke, 1806). Accessed through: World Register of Marine Species at: https://www.marinespecies.org/aphia.php?p=taxdetails&id=146943 on 2024-09-18
287450	Echinisis armata	12	201	540	Echinisis armata	Animalia	Cnidaria	Octocorallia	Scleralcyonacea	Mopseidae	Echinisis	McFadden, C.S.; Cordeiro, R.; Williams, G.; van Ofwegen, L. (2024). World List of Octocorallia. Echinisis armata (K√ºkenthal, 1912). Accessed through: World Register of Marine Species at: https://www.marinespecies.org/aphia.php?p=taxdetails&id=287450 on 2024-09-18
173316	Echinisis spicata	55	33	1896	Echinisis spicata	Animalia	Cnidaria	Octocorallia	Scleralcyonacea	Mopseidae	Echinisis	McFadden, C.S.; Cordeiro, R.; Williams, G.; van Ofwegen, L. (2024). World List of Octocorallia. Echinisis spicata (Hickson, 1907). Accessed through: World Register of Marine Species at: https://www.marinespecies.org/aphia.php?p=taxdetails&id=173316 on 2024-09-18
135188	Eguchipsammia cornucopia	163	91	300	Eguchipsammia cornucopia	Animalia	Cnidaria	Hexacorallia	Scleractinia	Dendrophylliidae	Eguchipsammia	Hoeksema, B. W.; Cairns, S. (2024). World List of Scleractinia. Eguchipsammia cornucopia (De Pourtal√®s, 1871). Accessed through: World Register of Marine Species at: https://www.marinespecies.org/aphia.php?p=taxdetails&id=135188 on 2024-09-18
286983	Eguchipsammia fistula	605	210	900	Eguchipsammia fistula	Animalia	Cnidaria	Hexacorallia	Scleractinia	Dendrophylliidae	Eguchipsammia	Hoeksema, B. W.; Cairns, S. (2024). World List of Scleractinia. Eguchipsammia fistula (Alcock, 1902). Accessed through: World Register of Marine Species at: https://www.marinespecies.org/aphia.php?p=taxdetails&id=286983 on 2024-09-18
135189	Eguchipsammia gaditana	328	57	988	Eguchipsammia gaditana	Animalia	Cnidaria	Hexacorallia	Scleractinia	Dendrophylliidae	Eguchipsammia	Hoeksema, B. W.; Cairns, S. (2024). World List of Scleractinia. Eguchipsammia gaditana (Duncan, 1873). Accessed through: World Register of Marine Species at: https://www.marinespecies.org/aphia.php?p=taxdetails&id=135189 on 2024-09-18
286984	Eguchipsammia japonica	220	142	785	Eguchipsammia japonica	Animalia	Cnidaria	Hexacorallia	Scleractinia	Dendrophylliidae	Eguchipsammia	Hoeksema, B. W.; Cairns, S. (2024). World List of Scleractinia. Eguchipsammia japonica (Rehberg, 1892). Accessed through: World Register of Marine Species at: https://www.marinespecies.org/aphia.php?p=taxdetails&id=286984 on 2024-09-18
289886	Elatopathes abietina	1266	16	1416	Elatopathes abietina	Animalia	Cnidaria	Hexacorallia	Antipatharia	Aphanipathidae	Elatopathes	Molodtsova, T.; Opresko, D. (2024). World List of Antipatharia. Elatopathes abietina (Pourtal√®s, 1874). Accessed through: World Register of Marine Species at: https://www.marinespecies.org/aphia.php?p=taxdetails&id=289886 on 2024-09-18
287764	Eleutherobia rigida	17	120	819	Eleutherobia rigida	Animalia	Cnidaria	Octocorallia	Malacalcyonacea	Alcyoniidae	Eleutherobia	McFadden, C.S.; Cordeiro, R.; Williams, G.; van Ofwegen, L. (2024). World List of Octocorallia. Eleutherobia rigida (P√ºtter, 1900). Accessed through: World Register of Marine Species at: https://www.marinespecies.org/aphia.php?p=taxdetails&id=287764 on 2024-09-18
287765	Eleutherobia rubra	46	120	819	Eleutherobia rubra	Animalia	Cnidaria	Octocorallia	Malacalcyonacea	Alcyoniidae	Eleutherobia	McFadden, C.S.; Cordeiro, R.; Williams, G.; van Ofwegen, L. (2024). World List of Octocorallia. Eleutherobia rubra (Brundin, 1896). Accessed through: World Register of Marine Species at: https://www.marinespecies.org/aphia.php?p=taxdetails&id=287765 on 2024-09-18
287766	Eleutherobia somaliensis	16	120	819	Eleutherobia somaliensis	Animalia	Cnidaria	Octocorallia	Malacalcyonacea	Alcyoniidae	Eleutherobia	McFadden, C.S.; Cordeiro, R.; Williams, G.; van Ofwegen, L. (2024). World List of Octocorallia. Eleutherobia somaliensis Verseveldt & Bayer, 1988. Accessed through: World Register of Marine Species at: https://www.marinespecies.org/aphia.php?p=taxdetails&id=287766 on 2024-09-18
287767	Eleutherobia splendens	21	120	819	Eleutherobia splendens	Animalia	Cnidaria	Octocorallia	Malacalcyonacea	Alcyoniidae	Eleutherobia	McFadden, C.S.; Cordeiro, R.; Williams, G.; van Ofwegen, L. (2024). World List of Octocorallia. Eleutherobia splendens (Thomson & Dean, 1931). Accessed through: World Register of Marine Species at: https://www.marinespecies.org/aphia.php?p=taxdetails&id=287767 on 2024-09-18
292603	Ellisella atlantica	114	5	95	Ellisella atlantica	Animalia	Cnidaria	Octocorallia	Scleralcyonacea	Ellisellidae	Ellisella	McFadden, C.S.; Cordeiro, R.; Williams, G.; van Ofwegen, L. (2024). World List of Octocorallia. Ellisella atlantica (Toeplitz in K√ºkenthal, 1919). Accessed through: World Register of Marine Species at: https://www.marinespecies.org/aphia.php?p=taxdetails&id=292603 on 2024-09-18
520722	Ellisella elongata	572	5	95	Ellisella elongata	Animalia	Cnidaria	Octocorallia	Scleralcyonacea	Ellisellidae	Ellisella	McFadden, C.S.; Cordeiro, R.; Williams, G.; van Ofwegen, L. (2024). World List of Octocorallia. Ellisella elongata (Pallas, 1766). Accessed through: World Register of Marine Species at: https://www.marinespecies.org/aphia.php?p=taxdetails&id=520722 on 2024-09-18
291867	Ellisella flagellum	510	5	95	Viminella flagellum	Animalia	Cnidaria	Octocorallia	Scleralcyonacea	Ellisellidae	Ellisella	McFadden, C.S.; Cordeiro, R.; Williams, G.; van Ofwegen, L. (2024). World List of Octocorallia. Ellisella flagellum (Johnson, 1863). Accessed through: World Register of Marine Species at: https://www.marinespecies.org/aphia.php?p=taxdetails&id=291867 on 2024-09-18
517713	Ellisella funiculina	81	5	95	Ellisella funiculina	Animalia	Cnidaria	Octocorallia	Scleralcyonacea	Ellisellidae	Ellisella	McFadden, C.S.; Cordeiro, R.; Williams, G.; van Ofwegen, L. (2024). World List of Octocorallia. Ellisella funiculina (Duchassaing & Michelotti, 1864). Accessed through: World Register of Marine Species at: https://www.marinespecies.org/aphia.php?p=taxdetails&id=517713 on 2024-09-18
291870	Ellisella grandis	23	5	95	Ellisella grandis	Animalia	Cnidaria	Octocorallia	Scleralcyonacea	Ellisellidae	Ellisella	McFadden, C.S.; Cordeiro, R.; Williams, G.; van Ofwegen, L. (2024). World List of Octocorallia. Ellisella grandis (Verrill, 1901). Accessed through: World Register of Marine Species at: https://www.marinespecies.org/aphia.php?p=taxdetails&id=291870 on 2024-09-18
177831	Ellisella schmitti	9	5	95	Ellisella schmitti	Animalia	Cnidaria	Octocorallia	Scleralcyonacea	Ellisellidae	Ellisella	McFadden, C.S.; Cordeiro, R.; Williams, G.; van Ofwegen, L. (2024). World List of Octocorallia. Ellisella schmitti (Bayer, 1961). Accessed through: World Register of Marine Species at: https://www.marinespecies.org/aphia.php?p=taxdetails&id=177831 on 2024-09-18
157965	Enallopsammia profunda	1167	403	1748	Enallopsammia profunda	Animalia	Cnidaria	Hexacorallia	Scleractinia	Dendrophylliidae	Enallopsammia	Hoeksema, B. W.; Cairns, S. (2024). World List of Scleractinia. Enallopsammia profunda (Pourtal√®s, 1867). Accessed through: World Register of Marine Species at: https://www.marinespecies.org/aphia.php?p=taxdetails&id=157965 on 2024-09-18
286988	Enallopsammia pusilla	18	302	1956	Enallopsammia pusilla	Animalia	Cnidaria	Hexacorallia	Scleractinia	Dendrophylliidae	Enallopsammia	Hoeksema, B. W.; Cairns, S. (2024). World List of Scleractinia. Enallopsammia pusilla (Alcock, 1902). Accessed through: World Register of Marine Species at: https://www.marinespecies.org/aphia.php?p=taxdetails&id=286988 on 2024-09-18
135190	Enallopsammia rostrata	4513	202	2165	Enallopsammia rostrata	Animalia	Cnidaria	Hexacorallia	Scleractinia	Dendrophylliidae	Enallopsammia	Hoeksema, B. W.; Cairns, S. (2024). World List of Scleractinia. Enallopsammia rostrata (Pourtal√®s, 1878). Accessed through: World Register of Marine Species at: https://www.marinespecies.org/aphia.php?p=taxdetails&id=135190 on 2024-09-18
289891	Endopachys grayi	680	37	386	Endopachys grayi	Animalia	Cnidaria	Hexacorallia	Scleractinia	Dendrophylliidae	Endopachys	Hoeksema, B. W.; Cairns, S. (2024). World List of Scleractinia. Endopachys grayi Milne Edwards & Haime, 1848. Accessed through: World Register of Marine Species at: https://www.marinespecies.org/aphia.php?p=taxdetails&id=289891 on 2024-09-18
101036	Epizoanthus paguriphilus	107	600	1550	Epizoanthus paguriphilus	Animalia	Cnidaria	Hexacorallia	Zoantharia	Epizoanthidae	Epizoanthus	Reimer, J.D.; Sinniger, F. (2024). World List of Zoantharia. Epizoanthus paguriphilus Verrill, 1883. Accessed through: World Register of Marine Species at: https://www.marinespecies.org/aphia.php?p=taxdetails&id=101036 on 2024-09-18
101037	Epizoanthus papillosus	184	300	802	Epizoanthus papillosus	Animalia	Cnidaria	Hexacorallia	Zoantharia	Epizoanthidae	Epizoanthus	Reimer, J.D.; Sinniger, F. (2024). World List of Zoantharia. Epizoanthus papillosus Johnston, 1842. Accessed through: World Register of Marine Species at: https://www.marinespecies.org/aphia.php?p=taxdetails&id=101037 on 2024-09-18
283864	Epizoanthus scotinus	194	0	54	Epizoanthus scotinus	Animalia	Cnidaria	Hexacorallia	Zoantharia	Epizoanthidae	Epizoanthus	Reimer, J.D.; Sinniger, F. (2024). World List of Zoantharia. Epizoanthus scotinus Wood, 1957. Accessed through: World Register of Marine Species at: https://www.marinespecies.org/aphia.php?p=taxdetails&id=283864 on 2024-09-18
117958	Errina atlantica	35	18	976	Errina atlantica	Animalia	Cnidaria	Hydrozoa	Anthoathecata	Stylasteridae	Errina	Schuchert, P. (2024). World Hydrozoa Database. Errina atlantica Hickson, 1912. Accessed through: World Register of Marine Species at: https://www.marinespecies.org/aphia.php?p=taxdetails&id=117958 on 2024-09-18
285802	Errina bicolor	73	18	976	Errina bicolor	Animalia	Cnidaria	Hydrozoa	Anthoathecata	Stylasteridae	Errina	Schuchert, P. (2024). World Hydrozoa Database. Errina bicolor Cairns, 1991. Accessed through: World Register of Marine Species at: https://www.marinespecies.org/aphia.php?p=taxdetails&id=285802 on 2024-09-18
285805	Errina chathamensis	137	18	976	Errina chathamensis	Animalia	Cnidaria	Hydrozoa	Anthoathecata	Stylasteridae	Errina	Schuchert, P. (2024). World Hydrozoa Database. Errina chathamensis Cairns, 1991. Accessed through: World Register of Marine Species at: https://www.marinespecies.org/aphia.php?p=taxdetails&id=285805 on 2024-09-18
285806	Errina cheilopora	216	18	976	Errina cheilopora	Animalia	Cnidaria	Hydrozoa	Anthoathecata	Stylasteridae	Errina	Schuchert, P. (2024). World Hydrozoa Database. Errina cheilopora Cairns, 1983. Accessed through: World Register of Marine Species at: https://www.marinespecies.org/aphia.php?p=taxdetails&id=285806 on 2024-09-18
285808	Errina cooki	25	18	976	Errina cooki	Animalia	Cnidaria	Hydrozoa	Anthoathecata	Stylasteridae	Errina	Schuchert, P. (2024). World Hydrozoa Database. Errina cooki Hickson, 1912. Accessed through: World Register of Marine Species at: https://www.marinespecies.org/aphia.php?p=taxdetails&id=285808 on 2024-09-18
117959	Errina dabneyi	210	18	976	Errina dabneyi	Animalia	Cnidaria	Hydrozoa	Anthoathecata	Stylasteridae	Errina	Schuchert, P. (2024). World Hydrozoa Database. Errina dabneyi (Pourtal√®s, 1871). Accessed through: World Register of Marine Species at: https://www.marinespecies.org/aphia.php?p=taxdetails&id=117959 on 2024-09-18
285810	Errina dendyi	38	18	976	Errina dendyi	Animalia	Cnidaria	Hydrozoa	Anthoathecata	Stylasteridae	Errina	Schuchert, P. (2024). World Hydrozoa Database. Errina dendyi Hickson, 1912. Accessed through: World Register of Marine Species at: https://www.marinespecies.org/aphia.php?p=taxdetails&id=285810 on 2024-09-18
285812	Errina gracilis	217	18	976	Errina gracilis	Animalia	Cnidaria	Hydrozoa	Anthoathecata	Stylasteridae	Errina	Schuchert, P. (2024). World Hydrozoa Database. Errina gracilis von Marenzeller, 1903. Accessed through: World Register of Marine Species at: https://www.marinespecies.org/aphia.php?p=taxdetails&id=285812 on 2024-09-18
285815	Errina laevigata	40	18	976	Errina laevigata	Animalia	Cnidaria	Hydrozoa	Anthoathecata	Stylasteridae	Errina	Schuchert, P. (2024). World Hydrozoa Database. Errina laevigata Cairns, 1991. Accessed through: World Register of Marine Species at: https://www.marinespecies.org/aphia.php?p=taxdetails&id=285815 on 2024-09-18
285818	Errina novaezelandiae	58	18	976	Errina novaezelandiae	Animalia	Cnidaria	Hydrozoa	Anthoathecata	Stylasteridae	Errina	Schuchert, P. (2024). World Hydrozoa Database. Errina novaezelandiae Hickson, 1912. Accessed through: World Register of Marine Species at: https://www.marinespecies.org/aphia.php?p=taxdetails&id=285818 on 2024-09-18
285820	Errina reticulata	73	18	976	Errina reticulata	Animalia	Cnidaria	Hydrozoa	Anthoathecata	Stylasteridae	Errina	Schuchert, P. (2024). World Hydrozoa Database. Errina reticulata Cairns, 1991. Accessed through: World Register of Marine Species at: https://www.marinespecies.org/aphia.php?p=taxdetails&id=285820 on 2024-09-18
285821	Errina sinuosa	80	290	814	Errina sinuosa	Animalia	Cnidaria	Hydrozoa	Anthoathecata	Stylasteridae	Errina	Schuchert, P. (2024). World Hydrozoa Database. Errina sinuosa Cairns, 1991. Accessed through: World Register of Marine Species at: https://www.marinespecies.org/aphia.php?p=taxdetails&id=285821 on 2024-09-18
283234	Eunicea asperula	106	0	79	Eunicea asperula	Animalia	Cnidaria	Octocorallia	Malacalcyonacea	Plexauridae	Eunicea	McFadden, C.S.; Cordeiro, R.; Williams, G.; van Ofwegen, L. (2024). World List of Octocorallia. Eunicea asperula Milne Edwards & Haime, 1857. Accessed through: World Register of Marine Species at: https://www.marinespecies.org/aphia.php?p=taxdetails&id=283234 on 2024-09-18
283235	Eunicea calyculata	376	4	33	Eunicea calyculata	Animalia	Cnidaria	Octocorallia	Malacalcyonacea	Plexauridae	Eunicea	McFadden, C.S.; Cordeiro, R.; Williams, G.; van Ofwegen, L. (2024). World List of Octocorallia. Eunicea calyculata (Ellis & Solander, 1786). Accessed through: World Register of Marine Species at: https://www.marinespecies.org/aphia.php?p=taxdetails&id=283235 on 2024-09-18
834203	Eunicea flexuosa	93	1	27	Eunicea flexuosa	Animalia	Cnidaria	Octocorallia	Malacalcyonacea	Plexauridae	Eunicea	McFadden, C.S.; Cordeiro, R.; Williams, G.; van Ofwegen, L. (2024). World List of Octocorallia. Eunicea flexuosa (Lamouroux, 1821). Accessed through: World Register of Marine Species at: https://www.marinespecies.org/aphia.php?p=taxdetails&id=834203 on 2024-09-18
283258	Eunicea pinta	47	1	33	Eunicea pinta	Animalia	Cnidaria	Octocorallia	Malacalcyonacea	Plexauridae	Eunicea	McFadden, C.S.; Cordeiro, R.; Williams, G.; van Ofwegen, L. (2024). World List of Octocorallia. Eunicea pinta Bayer & Deichmann, 1958. Accessed through: World Register of Marine Species at: https://www.marinespecies.org/aphia.php?p=taxdetails&id=283258 on 2024-09-18
283262	Eunicea succinea	278	0	37	Eunicea succinea	Animalia	Cnidaria	Octocorallia	Malacalcyonacea	Plexauridae	Eunicea	McFadden, C.S.; Cordeiro, R.; Williams, G.; van Ofwegen, L. (2024). World List of Octocorallia. Eunicea succinea (Pallas, 1766). Accessed through: World Register of Marine Species at: https://www.marinespecies.org/aphia.php?p=taxdetails&id=283262 on 2024-09-18
286182	Eunicella albatrossi	30	5	200	Dacrygorgia albatrossi	Animalia	Cnidaria	Octocorallia	Malacalcyonacea	Eunicellidae	Eunicella	McFadden, C.S.; Cordeiro, R.; Williams, G.; van Ofwegen, L. (2024). World List of Octocorallia. Eunicella albatrossi Stiasny, 1941. Accessed through: World Register of Marine Species at: https://www.marinespecies.org/aphia.php?p=taxdetails&id=286182 on 2024-09-18
177818	Eunicella modesta	243	5	200	Dacrygorgia modesta	Animalia	Cnidaria	Octocorallia	Malacalcyonacea	Eunicellidae	Eunicella	McFadden, C.S.; Cordeiro, R.; Williams, G.; van Ofwegen, L. (2024). World List of Octocorallia. Eunicella modesta Verrill, 1883. Accessed through: World Register of Marine Species at: https://www.marinespecies.org/aphia.php?p=taxdetails&id=177818 on 2024-09-18
125366	Eunicella verrucosa	19944	4	200	Eunicella verrucosa	Animalia	Cnidaria	Octocorallia	Malacalcyonacea	Eunicellidae	Eunicella	McFadden, C.S.; Cordeiro, R.; Williams, G.; van Ofwegen, L. (2024). World List of Octocorallia. Eunicella verrucosa (Pallas, 1766). Accessed through: World Register of Marine Species at: https://www.marinespecies.org/aphia.php?p=taxdetails&id=125366 on 2024-09-18
287798	Euplexaura erecta	21	9	90	Euplexaura erecta	Animalia	Cnidaria	Octocorallia	Malacalcyonacea	Euplexauridae	Euplexaura	McFadden, C.S.; Cordeiro, R.; Williams, G.; van Ofwegen, L. (2024). World List of Octocorallia. Euplexaura erecta K√ºkenthal, 1908. Accessed through: World Register of Marine Species at: https://www.marinespecies.org/aphia.php?p=taxdetails&id=287798 on 2024-09-18
289939	Eusmilia fastigiata	8392	0	65	Eusmilia fastigiata	Animalia	Cnidaria	Hexacorallia	Scleractinia	Meandrinidae	Eusmilia	Hoeksema, B. W.; Cairns, S. (2024). World List of Scleractinia. Eusmilia fastigiata (Pallas, 1766). Accessed through: World Register of Marine Species at: https://www.marinespecies.org/aphia.php?p=taxdetails&id=289939 on 2024-09-18
289958	Fannyella kuekenthali	24	226	1270	Fannyella kuekenthali	Animalia	Cnidaria	Octocorallia	Scleralcyonacea	Primnoidae	Fannyella	McFadden, C.S.; Cordeiro, R.; Williams, G.; van Ofwegen, L. (2024). World List of Octocorallia. Fannyella kuekenthali (Molander, 1929). Accessed through: World Register of Marine Species at: https://www.marinespecies.org/aphia.php?p=taxdetails&id=289958 on 2024-09-18
289964	Fannyella rossii	134	46	852	Fannyella rossii	Animalia	Cnidaria	Octocorallia	Scleralcyonacea	Primnoidae	Fannyella	McFadden, C.S.; Cordeiro, R.; Williams, G.; van Ofwegen, L. (2024). World List of Octocorallia. Fannyella rossii Gray, 1872. Accessed through: World Register of Marine Species at: https://www.marinespecies.org/aphia.php?p=taxdetails&id=289964 on 2024-09-18
289965	Fannyella spinosa	48	226	1270	Fannyella spinosa	Animalia	Cnidaria	Octocorallia	Scleralcyonacea	Primnoidae	Fannyella	McFadden, C.S.; Cordeiro, R.; Williams, G.; van Ofwegen, L. (2024). World List of Octocorallia. Fannyella spinosa (Thomson & Rennet, 1931). Accessed through: World Register of Marine Species at: https://www.marinespecies.org/aphia.php?p=taxdetails&id=289965 on 2024-09-18
1383416	Flabellum alabastrum	1086	1200	2550	Flabellum alabastrum	Animalia	Cnidaria	Hexacorallia	Scleractinia	Flabellidae	Flabellum	Hoeksema, B. W.; Cairns, S. (2024). World List of Scleractinia. Flabellum alabastrum Moseley, 1876. Accessed through: World Register of Marine Species at: https://www.marinespecies.org/aphia.php?p=taxdetails&id=1383416 on 2024-09-18
1383453	Flabellum angulare	89	1647	2875	Flabellum angulare	Animalia	Cnidaria	Hexacorallia	Scleractinia	Flabellidae	Flabellum	Hoeksema, B. W.; Cairns, S. (2024). World List of Scleractinia. Flabellum angulare Moseley, 1876. Accessed through: World Register of Marine Species at: https://www.marinespecies.org/aphia.php?p=taxdetails&id=1383453 on 2024-09-18
1449422	Flabellum aotearoa	304	130	1300	Flabellum aotearoa	Animalia	Cnidaria	Hexacorallia	Scleractinia	Flabellidae	Flabellum	Hoeksema, B. W.; Cairns, S. (2024). World List of Scleractinia. Flabellum aotearoa Squires, 1964. Accessed through: World Register of Marine Species at: https://www.marinespecies.org/aphia.php?p=taxdetails&id=1449422 on 2024-09-18
1288980	Flabellum apertum	598	193	1647	Flabellum apertum	Animalia	Cnidaria	Hexacorallia	Scleractinia	Flabellidae	Flabellum	Hoeksema, B. W.; Cairns, S. (2024). World List of Scleractinia. Flabellum apertum Moseley, 1876. Accessed through: World Register of Marine Species at: https://www.marinespecies.org/aphia.php?p=taxdetails&id=1288980 on 2024-09-18
1450170	Flabellum areum	93	218	2229	Flabellum areum	Animalia	Cnidaria	Hexacorallia	Scleractinia	Flabellidae	Flabellum	Hoeksema, B. W.; Cairns, S. (2024). World List of Scleractinia. Flabellum areum Cairns, 1982. Accessed through: World Register of Marine Species at: https://www.marinespecies.org/aphia.php?p=taxdetails&id=1450170 on 2024-09-18
1289119	Flabellum australe	891	143	1071	Flabellum australe	Animalia	Cnidaria	Hexacorallia	Scleractinia	Flabellidae	Flabellum	Hoeksema, B. W.; Cairns, S. (2024). World List of Scleractinia. Flabellum australe Moseley, 1880. Accessed through: World Register of Marine Species at: https://www.marinespecies.org/aphia.php?p=taxdetails&id=1289119 on 2024-09-18
1431112	Flabellum chunii	107	143	1071	Flabellum chunii	Animalia	Cnidaria	Hexacorallia	Scleractinia	Flabellidae	Flabellum	Hoeksema, B. W.; Cairns, S. (2024). World List of Scleractinia. Flabellum chunii Marenzeller, 1904. Accessed through: World Register of Marine Species at: https://www.marinespecies.org/aphia.php?p=taxdetails&id=1431112 on 2024-09-18
1450724	Flabellum curvatum	398	80	1160	Flabellum curvatum	Animalia	Cnidaria	Hexacorallia	Scleractinia	Flabellidae	Flabellum	Hoeksema, B. W.; Cairns, S. (2024). World List of Scleractinia. Flabellum curvatum Moseley, 1880. Accessed through: World Register of Marine Species at: https://www.marinespecies.org/aphia.php?p=taxdetails&id=1450724 on 2024-09-18
1509126	Flabellum flexuosum	380	101	659	Flabellum flexuosum	Animalia	Cnidaria	Hexacorallia	Scleractinia	Flabellidae	Flabellum	Hoeksema, B. W.; Cairns, S. (2024). World List of Scleractinia. Flabellum flexuosum Cairns, 1982. Accessed through: World Register of Marine Species at: https://www.marinespecies.org/aphia.php?p=taxdetails&id=1509126 on 2024-09-18
1543201	Flabellum hoffmeisteri	763	110	660	Flabellum hoffmeisteri	Animalia	Cnidaria	Hexacorallia	Scleractinia	Flabellidae	Flabellum	Hoeksema, B. W.; Cairns, S. (2024). World List of Scleractinia. Flabellum hoffmeisteri Cairns & Parker, 1992. Accessed through: World Register of Marine Species at: https://www.marinespecies.org/aphia.php?p=taxdetails&id=1543201 on 2024-09-18
1509118	Flabellum impensum	1075	46	2260	Flabellum impensum	Animalia	Cnidaria	Hexacorallia	Scleractinia	Flabellidae	Flabellum	Hoeksema, B. W.; Cairns, S. (2024). World List of Scleractinia. Flabellum impensum Squires, 1962. Accessed through: World Register of Marine Species at: https://www.marinespecies.org/aphia.php?p=taxdetails&id=1509118 on 2024-09-18
1449415	Flabellum knoxi	1213	143	1071	Flabellum knoxi	Animalia	Cnidaria	Hexacorallia	Scleractinia	Flabellidae	Flabellum	Hoeksema, B. W.; Cairns, S. (2024). World List of Scleractinia. Flabellum knoxi Ralph & Squires, 1962. Accessed through: World Register of Marine Species at: https://www.marinespecies.org/aphia.php?p=taxdetails&id=1449415 on 2024-09-18
1449416	Flabellum lowekeyesi	650	143	1071	Flabellum lowekeyesi	Animalia	Cnidaria	Hexacorallia	Scleractinia	Flabellidae	Flabellum	Hoeksema, B. W.; Cairns, S. (2024). World List of Scleractinia. Flabellum lowekeyesi Squires & Ralph, 1965. Accessed through: World Register of Marine Species at: https://www.marinespecies.org/aphia.php?p=taxdetails&id=1449416 on 2024-09-18
1509248	Flabellum marcus	18	1261	1602	Flabellum marcus	Animalia	Cnidaria	Hexacorallia	Scleractinia	Flabellidae	Flabellum	Hoeksema, B. W.; Cairns, S. (2024). World List of Scleractinia. Flabellum marcus Keller, 1974. Accessed through: World Register of Marine Species at: https://www.marinespecies.org/aphia.php?p=taxdetails&id=1509248 on 2024-09-18
1510215	Flabellum messum	84	368	1035	Flabellum messum	Animalia	Cnidaria	Hexacorallia	Scleractinia	Flabellidae	Flabellum	Hoeksema, B. W.; Cairns, S. (2024). World List of Scleractinia. Flabellum messum Alcock, 1902. Accessed through: World Register of Marine Species at: https://www.marinespecies.org/aphia.php?p=taxdetails&id=1510215 on 2024-09-18
1448616	Flabellum pavoninum	440	78	949	Flabellum pavoninum	Animalia	Cnidaria	Hexacorallia	Scleractinia	Flabellidae	Flabellum	Hoeksema, B. W.; Cairns, S. (2024). World List of Scleractinia. Flabellum pavoninum Lesson, 1831. Accessed through: World Register of Marine Species at: https://www.marinespecies.org/aphia.php?p=taxdetails&id=1448616 on 2024-09-18
1431078	Fungiacyathus crispus	55	92	786	Fungiacyathus crispus	Animalia	Cnidaria	Hexacorallia	Scleractinia	Fungiacyathidae	Fungiacyathus	Hoeksema, B. W.; Cairns, S. (2024). World List of Scleractinia. Fungiacyathus crispus (Pourtal√®s, 1871). Accessed through: World Register of Marine Species at: https://www.marinespecies.org/aphia.php?p=taxdetails&id=1431078 on 2024-09-18
1431117	Fungiacyathus fragilis	145	285	2440	Fungiacyathus fragilis	Animalia	Cnidaria	Hexacorallia	Scleractinia	Fungiacyathidae	Fungiacyathus	Hoeksema, B. W.; Cairns, S. (2024). World List of Scleractinia. Fungiacyathus fragilis Sars, 1872. Accessed through: World Register of Marine Species at: https://www.marinespecies.org/aphia.php?p=taxdetails&id=1431117 on 2024-09-18
1509420	Fungiacyathus granulosus	197	92	786	Fungiacyathus granulosus	Animalia	Cnidaria	Hexacorallia	Scleractinia	Fungiacyathidae	Fungiacyathus	Hoeksema, B. W.; Cairns, S. (2024). World List of Scleractinia. Fungiacyathus granulosus Cairns, 1989. Accessed through: World Register of Marine Species at: https://www.marinespecies.org/aphia.php?p=taxdetails&id=1509420 on 2024-09-18
1288934	Fungiacyathus marenzelleri	728	183	6328	Fungiacyathus marenzelleri	Animalia	Cnidaria	Hexacorallia	Scleractinia	Fungiacyathidae	Fungiacyathus	Hoeksema, B. W.; Cairns, S. (2024). World List of Scleractinia. Fungiacyathus marenzelleri (Vaughan, 1906). Accessed through: World Register of Marine Species at: https://www.marinespecies.org/aphia.php?p=taxdetails&id=1288934 on 2024-09-18
1542953	Fungiacyathus margaretae	120	92	786	Fungiacyathus margaretae	Animalia	Cnidaria	Hexacorallia	Scleractinia	Fungiacyathidae	Fungiacyathus	Hoeksema, B. W.; Cairns, S. (2024). World List of Scleractinia. Fungiacyathus margaretae Cairns, 1995. Accessed through: World Register of Marine Species at: https://www.marinespecies.org/aphia.php?p=taxdetails&id=1542953 on 2024-09-18
1509415	Fungiacyathus paliferus	235	92	786	Fungiacyathus paliferus	Animalia	Cnidaria	Hexacorallia	Scleractinia	Fungiacyathidae	Fungiacyathus	Hoeksema, B. W.; Cairns, S. (2024). World List of Scleractinia. Fungiacyathus paliferus (Alcock, 1902). Accessed through: World Register of Marine Species at: https://www.marinespecies.org/aphia.php?p=taxdetails&id=1509415 on 2024-09-18
1542959	Fungiacyathus pusillus	11	285	685	Fungiacyathus pusillus	Animalia	Cnidaria	Hexacorallia	Scleractinia	Fungiacyathidae	Fungiacyathus	Hoeksema, B. W.; Cairns, S. (2024). World List of Scleractinia. Fungiacyathus pusillus (De Pourtal√®s, 1868). Accessed through: World Register of Marine Species at: https://www.marinespecies.org/aphia.php?p=taxdetails&id=1542959 on 2024-09-18
1542940	Fungiacyathus sandoi	90	92	786	Fungiacyathus sandoi	Animalia	Cnidaria	Hexacorallia	Scleractinia	Fungiacyathidae	Fungiacyathus	Hoeksema, B. W.; Cairns, S. (2024). World List of Scleractinia. Fungiacyathus sandoi Cairns, 1999. Accessed through: World Register of Marine Species at: https://www.marinespecies.org/aphia.php?p=taxdetails&id=1542940 on 2024-09-18
1449898	Fungiacyathus stephanus	383	92	786	Fungiacyathus stephanus	Animalia	Cnidaria	Hexacorallia	Scleractinia	Fungiacyathidae	Fungiacyathus	Hoeksema, B. W.; Cairns, S. (2024). World List of Scleractinia. Fungiacyathus stephanus (Alcock, 1893). Accessed through: World Register of Marine Species at: https://www.marinespecies.org/aphia.php?p=taxdetails&id=1449898 on 2024-09-18
1289682	Fungiacyathus symmetricus	121	58	5304	Fungiacyathus symmetricus	Animalia	Cnidaria	Hexacorallia	Scleractinia	Fungiacyathidae	Fungiacyathus	Hoeksema, B. W.; Cairns, S. (2024). World List of Scleractinia. Fungiacyathus symmetricus (Pourtal√®s, 1871). Accessed through: World Register of Marine Species at: https://www.marinespecies.org/aphia.php?p=taxdetails&id=1289682 on 2024-09-18
1509913	Fungiacyathus turbinolioides	45	92	786	Fungiacyathus turbinolioides	Animalia	Cnidaria	Hexacorallia	Scleractinia	Fungiacyathidae	Fungiacyathus	Hoeksema, B. W.; Cairns, S. (2024). World List of Scleractinia. Fungiacyathus turbinolioides Cairns, 1989. Accessed through: World Register of Marine Species at: https://www.marinespecies.org/aphia.php?p=taxdetails&id=1509913 on 2024-09-18
286621	Funiculina armata	54	55	2866	Funiculina armata	Animalia	Cnidaria	Octocorallia	Scleralcyonacea	Funiculinidae	Funiculina	McFadden, C.S.; Cordeiro, R.; Williams, G.; van Ofwegen, L. (2024). World List of Octocorallia. Funiculina armata Verrill, 1879. Accessed through: World Register of Marine Species at: https://www.marinespecies.org/aphia.php?p=taxdetails&id=286621 on 2024-09-18
286622	Funiculina parkeri	19	55	2866	Funiculina parkeri	Animalia	Cnidaria	Octocorallia	Scleralcyonacea	Funiculinidae	Funiculina	McFadden, C.S.; Cordeiro, R.; Williams, G.; van Ofwegen, L. (2024). World List of Octocorallia. Funiculina parkeri K√ºkenthal, 1909. Accessed through: World Register of Marine Species at: https://www.marinespecies.org/aphia.php?p=taxdetails&id=286622 on 2024-09-18
128506	Funiculina quadrangularis	3951	55	2866	Funiculina quadrangularis	Animalia	Cnidaria	Octocorallia	Scleralcyonacea	Funiculinidae	Funiculina	McFadden, C.S.; Cordeiro, R.; Williams, G.; van Ofwegen, L. (2024). World List of Octocorallia. Funiculina quadrangularis (Pallas, 1766). Accessed through: World Register of Marine Species at: https://www.marinespecies.org/aphia.php?p=taxdetails&id=128506 on 2024-09-18
287443	Gardineria hawaiiensis	503	142	602	Gardineria hawaiiensis	Animalia	Cnidaria	Hexacorallia	Scleractinia	Gardineriidae	Gardineria	Hoeksema, B. W.; Cairns, S. (2024). World List of Scleractinia. Gardineria hawaiiensis Vaughan, 1907. Accessed through: World Register of Marine Species at: https://www.marinespecies.org/aphia.php?p=taxdetails&id=287443 on 2024-09-18
287447	Gardineria simplex	28	46	241	Gardineria simplex	Animalia	Cnidaria	Hexacorallia	Scleractinia	Gardineriidae	Gardineria	Hoeksema, B. W.; Cairns, S. (2024). World List of Scleractinia. Gardineria simplex (Pourtal√®s, 1878). Accessed through: World Register of Marine Species at: https://www.marinespecies.org/aphia.php?p=taxdetails&id=287447 on 2024-09-18
287390	Gersemia antarctica	9	0	2340	Gersemia antarctica	Animalia	Cnidaria	Octocorallia	Malacalcyonacea	Alcyoniidae	Gersemia	McFadden, C.S.; Cordeiro, R.; Williams, G.; van Ofwegen, L. (2024). World List of Octocorallia. Gersemia antarctica (K√ºkenthal, 1902). Accessed through: World Register of Marine Species at: https://www.marinespecies.org/aphia.php?p=taxdetails&id=287390 on 2024-09-18
156101	Gersemia fruticosa	256	25	2340	Gersemia fruticosa	Animalia	Cnidaria	Octocorallia	Malacalcyonacea	Alcyoniidae	Gersemia	McFadden, C.S.; Cordeiro, R.; Williams, G.; van Ofwegen, L. (2024). World List of Octocorallia. Gersemia fruticosa (Sars, 1860). Accessed through: World Register of Marine Species at: https://www.marinespecies.org/aphia.php?p=taxdetails&id=156101 on 2024-09-18
156103	Gersemia rubiformis	7940	0	1249	Gersemia rubiformis	Animalia	Cnidaria	Octocorallia	Malacalcyonacea	Alcyoniidae	Gersemia	McFadden, C.S.; Cordeiro, R.; Williams, G.; van Ofwegen, L. (2024). World List of Octocorallia. Gersemia rubiformis (Ehrenberg, 1834). Accessed through: World Register of Marine Species at: https://www.marinespecies.org/aphia.php?p=taxdetails&id=156103 on 2024-09-18
290021	Goniocorella dumosa	1797	40	1000	Goniocorella dumosa	Animalia	Cnidaria	Hexacorallia	Scleractinia	Caryophylliidae	Goniocorella	Hoeksema, B. W.; Cairns, S. (2024). World List of Scleractinia. Goniocorella dumosa (Alcock, 1902). Accessed through: World Register of Marine Species at: https://www.marinespecies.org/aphia.php?p=taxdetails&id=290021 on 2024-09-18
290029	Gorgonia flabellum	94	0	57	Gorgonia flabellum	Animalia	Cnidaria	Octocorallia	Malacalcyonacea	Gorgoniidae	Gorgonia	McFadden, C.S.; Cordeiro, R.; Williams, G.; van Ofwegen, L. (2024). World List of Octocorallia. Gorgonia flabellum Linnaeus, 1758. Accessed through: World Register of Marine Species at: https://www.marinespecies.org/aphia.php?p=taxdetails&id=290029 on 2024-09-18
290032	Gorgonia mariae	148	0	50	Gorgonia mariae	Animalia	Cnidaria	Octocorallia	Malacalcyonacea	Gorgoniidae	Gorgonia	McFadden, C.S.; Cordeiro, R.; Williams, G.; van Ofwegen, L. (2024). World List of Octocorallia. Gorgonia mariae Bayer, 1961. Accessed through: World Register of Marine Species at: https://www.marinespecies.org/aphia.php?p=taxdetails&id=290032 on 2024-09-18
290045	Gorgonia ventalina	3539	0	33	Gorgonia ventalina	Animalia	Cnidaria	Octocorallia	Malacalcyonacea	Gorgoniidae	Gorgonia	McFadden, C.S.; Cordeiro, R.; Williams, G.; van Ofwegen, L. (2024). World List of Octocorallia. Gorgonia ventalina Linnaeus, 1758. Accessed through: World Register of Marine Species at: https://www.marinespecies.org/aphia.php?p=taxdetails&id=290045 on 2024-09-18
135206	Guynia annulata	295	5	653	Guynia annulata	Animalia	Cnidaria	Hexacorallia	Scleractinia	Guyniidae	Guynia	Hoeksema, B. W.; Cairns, S. (2024). World List of Scleractinia. Guynia annulata Duncan, 1872. Accessed through: World Register of Marine Species at: https://www.marinespecies.org/aphia.php?p=taxdetails&id=135206 on 2024-09-18
128514	Gyrophyllum hirondellei	13	940	1093	Gyrophyllum hirondellei	Animalia	Cnidaria	Octocorallia	Scleralcyonacea	Gyrophyllidae	Gyrophyllum	McFadden, C.S.; Cordeiro, R.; Williams, G.; van Ofwegen, L. (2024). World List of Octocorallia. Gyrophyllum hirondellei Studer, 1891. Accessed through: World Register of Marine Species at: https://www.marinespecies.org/aphia.php?p=taxdetails&id=128514 on 2024-09-18
207361	Halomitra pileus	426	0	40	Halomitra pileus	Animalia	Cnidaria	Hexacorallia	Scleractinia	Fungiidae	Halomitra	Hoeksema, B. W.; Cairns, S. (2024). World List of Scleractinia. Halomitra pileus (Linnaeus, 1758). Accessed through: World Register of Marine Species at: https://www.marinespecies.org/aphia.php?p=taxdetails&id=207361 on 2024-09-18
290083	Helioseris cucullata	153	0	108	Helioseris cucullata	Animalia	Cnidaria	Hexacorallia	Scleractinia	Agariciidae	Helioseris	Hoeksema, B. W.; Cairns, S. (2024). World List of Scleractinia. Helioseris cucullata (Ellis & Solander, 1786). Accessed through: World Register of Marine Species at: https://www.marinespecies.org/aphia.php?p=taxdetails&id=290083 on 2024-09-18
1311251	Hemicorallium imperiale	18	86	914	Hemicorallium imperiale	Animalia	Cnidaria	Octocorallia	Scleralcyonacea	Coralliidae	Hemicorallium	McFadden, C.S.; Cordeiro, R.; Williams, G.; van Ofwegen, L. (2024). World List of Octocorallia. Hemicorallium imperiale (Bayer, 1955). Accessed through: World Register of Marine Species at: https://www.marinespecies.org/aphia.php?p=taxdetails&id=1311251 on 2024-09-18
1311253	Hemicorallium laauense	23	86	914	Hemicorallium laauense	Animalia	Cnidaria	Octocorallia	Scleralcyonacea	Coralliidae	Hemicorallium	McFadden, C.S.; Cordeiro, R.; Williams, G.; van Ofwegen, L. (2024). World List of Octocorallia. Hemicorallium laauense (Bayer, 1956). Accessed through: World Register of Marine Species at: https://www.marinespecies.org/aphia.php?p=taxdetails&id=1311253 on 2024-09-18
1311260	Hemicorallium regale	18	86	914	Hemicorallium regale	Animalia	Cnidaria	Octocorallia	Scleralcyonacea	Coralliidae	Hemicorallium	McFadden, C.S.; Cordeiro, R.; Williams, G.; van Ofwegen, L. (2024). World List of Octocorallia. Hemicorallium regale (Bayer, 1956). Accessed through: World Register of Marine Species at: https://www.marinespecies.org/aphia.php?p=taxdetails&id=1311260 on 2024-09-18
290110	Heterogorgia uatumani	62	1	298	Heterogorgia uatumani	Animalia	Cnidaria	Octocorallia	Malacalcyonacea	Acanthogorgiidae	Heterogorgia	McFadden, C.S.; Cordeiro, R.; Williams, G.; van Ofwegen, L. (2024). World List of Octocorallia. Heterogorgia uatumani Castro, 1990. Accessed through: World Register of Marine Species at: https://www.marinespecies.org/aphia.php?p=taxdetails&id=290110 on 2024-09-18
290118	Hicksonella expansa	101	7	1018	Hicksonella expansa	Animalia	Cnidaria	Octocorallia	Malacalcyonacea	Isididae	Hicksonella	McFadden, C.S.; Cordeiro, R.; Williams, G.; van Ofwegen, L. (2024). World List of Octocorallia. Hicksonella expansa Alderslade, 1986. Accessed through: World Register of Marine Species at: https://www.marinespecies.org/aphia.php?p=taxdetails&id=290118 on 2024-09-18
288707	Homophyton verrucosum	101	12	190	Homophyton verrucosum	Animalia	Cnidaria	Octocorallia	Scleralcyonacea	Spongiodermidae	Homophyton	McFadden, C.S.; Cordeiro, R.; Williams, G.; van Ofwegen, L. (2024). World List of Octocorallia. Homophyton verrucosum (M√∂bius, 1861). Accessed through: World Register of Marine Species at: https://www.marinespecies.org/aphia.php?p=taxdetails&id=288707 on 2024-09-18
290166	Hypnogorgia pendula	1825	60	86	Hypnogorgia pendula	Animalia	Cnidaria	Octocorallia	Octocorallia incertae sedis	NA	Hypnogorgia	McFadden, C.S.; Cordeiro, R.; Williams, G.; van Ofwegen, L. (2024). World List of Octocorallia. Hypnogorgia pendula Duchassaing & Michelotti, 1864. Accessed through: World Register of Marine Species at: https://www.marinespecies.org/aphia.php?p=taxdetails&id=290166 on 2024-09-18
290178	Iciligorgia schrammi	538	11	366	Iciligorgia schrammi	Animalia	Cnidaria	Octocorallia	Malacalcyonacea	Melithaeidae	Iciligorgia	McFadden, C.S.; Cordeiro, R.; Williams, G.; van Ofwegen, L. (2024). World List of Octocorallia. Iciligorgia schrammi Duchassaing, 1870. Accessed through: World Register of Marine Species at: https://www.marinespecies.org/aphia.php?p=taxdetails&id=290178 on 2024-09-18
290179	Idiotrochus alatus	51	223	610	Idiotrochus alatus	Animalia	Cnidaria	Hexacorallia	Scleractinia	Turbinoliidae	Idiotrochus	Hoeksema, B. W.; Cairns, S. (2024). World List of Scleractinia. Idiotrochus alatus Cairns, 2004. Accessed through: World Register of Marine Species at: https://www.marinespecies.org/aphia.php?p=taxdetails&id=290179 on 2024-09-18
290182	Ifalukella yanii	17	0	45	Ifalukella yanii	Animalia	Cnidaria	Octocorallia	Scleralcyonacea	Ifalukellidae	Ifalukella	McFadden, C.S.; Cordeiro, R.; Williams, G.; van Ofwegen, L. (2024). World List of Octocorallia. Ifalukella yanii Bayer, 1955. Accessed through: World Register of Marine Species at: https://www.marinespecies.org/aphia.php?p=taxdetails&id=290182 on 2024-09-18
290186	Incrustatus comauensis	123	3	30	Incrustatus comauensis	Animalia	Cnidaria	Octocorallia	Malacalcyonacea	Incrustatidae	Incrustatus	McFadden, C.S.; Cordeiro, R.; Williams, G.; van Ofwegen, L. (2024). World List of Octocorallia. Incrustatus comauensis van Ofwegen, H√§ussermann & F√∂rsterra, 2006. Accessed through: World Register of Marine Species at: https://www.marinespecies.org/aphia.php?p=taxdetails&id=290186 on 2024-09-18
289283	Inferiolabiata labiata	153	164	976	Inferiolabiata labiata	Animalia	Cnidaria	Hydrozoa	Anthoathecata	Stylasteridae	Inferiolabiata	Schuchert, P. (2024). World Hydrozoa Database. Inferiolabiata labiata (Moseley, 1879). Accessed through: World Register of Marine Species at: https://www.marinespecies.org/aphia.php?p=taxdetails&id=289283 on 2024-09-18
289284	Inferiolabiata lowei	141	164	976	Inferiolabiata lowei	Animalia	Cnidaria	Hydrozoa	Anthoathecata	Stylasteridae	Inferiolabiata	Schuchert, P. (2024). World Hydrozoa Database. Inferiolabiata lowei (Cairns, 1983). Accessed through: World Register of Marine Species at: https://www.marinespecies.org/aphia.php?p=taxdetails&id=289284 on 2024-09-18
289285	Inferiolabiata spinosa	54	164	976	Inferiolabiata spinosa	Animalia	Cnidaria	Hydrozoa	Anthoathecata	Stylasteridae	Inferiolabiata	Schuchert, P. (2024). World Hydrozoa Database. Inferiolabiata spinosa Cairns, 1991. Accessed through: World Register of Marine Species at: https://www.marinespecies.org/aphia.php?p=taxdetails&id=289285 on 2024-09-18
290188	Inflatocalyx infirmata	25	114	602	Inflatocalyx infirmata	Animalia	Cnidaria	Octocorallia	Octocorallia incertae sedis	NA	Inflatocalyx	McFadden, C.S.; Cordeiro, R.; Williams, G.; van Ofwegen, L. (2024). World List of Octocorallia. Inflatocalyx infirmata Verseveldt & Bayer, 1988. Accessed through: World Register of Marine Species at: https://www.marinespecies.org/aphia.php?p=taxdetails&id=290188 on 2024-09-18
286152	Iridogorgia bella	918	1650	2400	Iridogorgia bella	Animalia	Cnidaria	Octocorallia	Scleralcyonacea	Chrysogorgiidae	Iridogorgia	McFadden, C.S.; Cordeiro, R.; Williams, G.; van Ofwegen, L. (2024). World List of Octocorallia. Iridogorgia bella Nutting, 1908. Accessed through: World Register of Marine Species at: https://www.marinespecies.org/aphia.php?p=taxdetails&id=286152 on 2024-09-18
125354	Iridogorgia pourtalesii	22	1650	2400	Iridogorgia pourtalesii	Animalia	Cnidaria	Octocorallia	Scleralcyonacea	Chrysogorgiidae	Iridogorgia	McFadden, C.S.; Cordeiro, R.; Williams, G.; van Ofwegen, L. (2024). World List of Octocorallia. Iridogorgia pourtalesii Verrill, 1883. Accessed through: World Register of Marine Species at: https://www.marinespecies.org/aphia.php?p=taxdetails&id=125354 on 2024-09-18
125373	Isidella elongata	68	1000	4000	Isidella elongata	Animalia	Cnidaria	Octocorallia	Scleralcyonacea	Keratoisididae	Isidella	McFadden, C.S.; Cordeiro, R.; Williams, G.; van Ofwegen, L. (2024). World List of Octocorallia. Isidella elongata (Esper, 1788). Accessed through: World Register of Marine Species at: https://www.marinespecies.org/aphia.php?p=taxdetails&id=125373 on 2024-09-18
177844	Isidella longiflora	20	1000	4000	Isidella longiflora	Animalia	Cnidaria	Octocorallia	Scleralcyonacea	Keratoisididae	Isidella	McFadden, C.S.; Cordeiro, R.; Williams, G.; van Ofwegen, L. (2024). World List of Octocorallia. Isidella longiflora (Verrill, 1883). Accessed through: World Register of Marine Species at: https://www.marinespecies.org/aphia.php?p=taxdetails&id=177844 on 2024-09-18
582522	Isidella tentaculum	1175	1000	4000	Isidella tentaculum	Animalia	Cnidaria	Octocorallia	Scleralcyonacea	Keratoisididae	Isidella	McFadden, C.S.; Cordeiro, R.; Williams, G.; van Ofwegen, L. (2024). World List of Octocorallia. Isidella tentaculum Etnoyer, 2008. Accessed through: World Register of Marine Species at: https://www.marinespecies.org/aphia.php?p=taxdetails&id=582522 on 2024-09-18
286310	Isidella trichotoma	772	1000	4000	Isidella trichotoma	Animalia	Cnidaria	Octocorallia	Scleralcyonacea	Keratoisididae	Isidella	McFadden, C.S.; Cordeiro, R.; Williams, G.; van Ofwegen, L. (2024). World List of Octocorallia. Isidella trichotoma Bayer, 1990. Accessed through: World Register of Marine Species at: https://www.marinespecies.org/aphia.php?p=taxdetails&id=286310 on 2024-09-18
287850	Isophyllia rigida	81	0	35	Isophyllia rigida	Animalia	Cnidaria	Hexacorallia	Scleractinia	Faviidae	Isophyllia	Hoeksema, B. W.; Cairns, S. (2024). World List of Scleractinia. Isophyllia rigida (Dana, 1846). Accessed through: World Register of Marine Species at: https://www.marinespecies.org/aphia.php?p=taxdetails&id=287850 on 2024-09-18
216134	Isophyllia sinuosa	4811	0	35	Isophyllia sinuosa	Animalia	Cnidaria	Hexacorallia	Scleractinia	Faviidae	Isophyllia	Hoeksema, B. W.; Cairns, S. (2024). World List of Scleractinia. Isophyllia sinuosa (Ellis & Solander, 1786). Accessed through: World Register of Marine Species at: https://www.marinespecies.org/aphia.php?p=taxdetails&id=216134 on 2024-09-18
173056	Javania antarctica	105	53	1626	Javania antarctica	Animalia	Cnidaria	Hexacorallia	Scleractinia	Flabellidae	Javania	Hoeksema, B. W.; Cairns, S. (2024). World List of Scleractinia. Javania antarctica (Gravier, 1914). Accessed through: World Register of Marine Species at: https://www.marinespecies.org/aphia.php?p=taxdetails&id=173056 on 2024-09-18
135198	Javania cailleti	916	30	2165	Javania cailleti	Animalia	Cnidaria	Hexacorallia	Scleractinia	Flabellidae	Javania	Hoeksema, B. W.; Cairns, S. (2024). World List of Scleractinia. Javania cailleti (Duchassaing & Michelotti, 1864). Accessed through: World Register of Marine Species at: https://www.marinespecies.org/aphia.php?p=taxdetails&id=135198 on 2024-09-18
287035	Javania fusca	40	360	1045	Javania fusca	Animalia	Cnidaria	Hexacorallia	Scleractinia	Flabellidae	Javania	Hoeksema, B. W.; Cairns, S. (2024). World List of Scleractinia. Javania fusca (Vaughan, 1907). Accessed through: World Register of Marine Species at: https://www.marinespecies.org/aphia.php?p=taxdetails&id=287035 on 2024-09-18
287036	Javania insignis	144	52	825	Javania insignis	Animalia	Cnidaria	Hexacorallia	Scleractinia	Flabellidae	Javania	Hoeksema, B. W.; Cairns, S. (2024). World List of Scleractinia. Javania insignis Duncan, 1876. Accessed through: World Register of Marine Species at: https://www.marinespecies.org/aphia.php?p=taxdetails&id=287036 on 2024-09-18
287037	Javania lamprotichum	360	244	710	Javania lamprotichum	Animalia	Cnidaria	Hexacorallia	Scleractinia	Flabellidae	Javania	Hoeksema, B. W.; Cairns, S. (2024). World List of Scleractinia. Javania lamprotichum (Moseley, 1880). Accessed through: World Register of Marine Species at: https://www.marinespecies.org/aphia.php?p=taxdetails&id=287037 on 2024-09-18
135199	Javania pseudoalabastra	26	30	2165	Javania pseudoalabastra	Animalia	Cnidaria	Hexacorallia	Scleractinia	Flabellidae	Javania	Hoeksema, B. W.; Cairns, S. (2024). World List of Scleractinia. Javania pseudoalabastra Zibrowius, 1974. Accessed through: World Register of Marine Species at: https://www.marinespecies.org/aphia.php?p=taxdetails&id=135199 on 2024-09-18
289188	Junceella fragilis	322	15	2630	Junceella fragilis	Animalia	Cnidaria	Octocorallia	Scleralcyonacea	Ellisellidae	Junceella	McFadden, C.S.; Cordeiro, R.; Williams, G.; van Ofwegen, L. (2024). World List of Octocorallia. Junceella fragilis Ridley, 1884. Accessed through: World Register of Marine Species at: https://www.marinespecies.org/aphia.php?p=taxdetails&id=289188 on 2024-09-18
286312	Keratoisis flabellum	282	170	592	Keratoisis flabellum	Animalia	Cnidaria	Octocorallia	Scleralcyonacea	Keratoisididae	Keratoisis	McFadden, C.S.; Cordeiro, R.; Williams, G.; van Ofwegen, L. (2024). World List of Octocorallia. Keratoisis flabellum Nutting, 1908. Accessed through: World Register of Marine Species at: https://www.marinespecies.org/aphia.php?p=taxdetails&id=286312 on 2024-09-18
125375	Keratoisis flexibilis	199	170	592	Keratoisis flexibilis	Animalia	Cnidaria	Octocorallia	Scleralcyonacea	Keratoisididae	Keratoisis	McFadden, C.S.; Cordeiro, R.; Williams, G.; van Ofwegen, L. (2024). World List of Octocorallia. Keratoisis flexibilis (Pourtal√®s, 1868). Accessed through: World Register of Marine Species at: https://www.marinespecies.org/aphia.php?p=taxdetails&id=125375 on 2024-09-18
286316	Keratoisis grandis	65	170	592	Keratoisis grandis	Animalia	Cnidaria	Octocorallia	Scleralcyonacea	Keratoisididae	Keratoisis	McFadden, C.S.; Cordeiro, R.; Williams, G.; van Ofwegen, L. (2024). World List of Octocorallia. Keratoisis grandis Nutting, 1908. Accessed through: World Register of Marine Species at: https://www.marinespecies.org/aphia.php?p=taxdetails&id=286316 on 2024-09-18
125376	Keratoisis grayi	247	170	592	Keratoisis grayi	Animalia	Cnidaria	Octocorallia	Scleralcyonacea	Keratoisididae	Keratoisis	McFadden, C.S.; Cordeiro, R.; Williams, G.; van Ofwegen, L. (2024). World List of Octocorallia. Keratoisis grayi Wright, 1869. Accessed through: World Register of Marine Species at: https://www.marinespecies.org/aphia.php?p=taxdetails&id=125376 on 2024-09-18
128512	Kophobelemnon stelliferum	345	5	200	Kophobelemnon stelliferum	Animalia	Cnidaria	Octocorallia	Scleralcyonacea	Kophobelemnidae	Kophobelemnon	McFadden, C.S.; Cordeiro, R.; Williams, G.; van Ofwegen, L. (2024). World List of Octocorallia. Kophobelemnon stelliferum (M√ºller, 1776). Accessed through: World Register of Marine Species at: https://www.marinespecies.org/aphia.php?p=taxdetails&id=128512 on 2024-09-18
290267	Labyrinthocyathus limatulus	197	385	810	Labyrinthocyathus limatulus	Animalia	Cnidaria	Hexacorallia	Scleractinia	Caryophylliidae	Labyrinthocyathus	Hoeksema, B. W.; Cairns, S. (2024). World List of Scleractinia. Labyrinthocyathus limatulus (Squires, 1964). Accessed through: World Register of Marine Species at: https://www.marinespecies.org/aphia.php?p=taxdetails&id=290267 on 2024-09-18
103327	Leiopathes grimaldii	12	0	1532	Leiopathes grimaldii	Animalia	Cnidaria	Hexacorallia	Antipatharia	Leiopathidae	Leiopathes	Molodtsova, T.; Opresko, D. (2024). World List of Antipatharia. Leiopathes grimaldii Roule, 1902. Accessed through: World Register of Marine Species at: https://www.marinespecies.org/aphia.php?p=taxdetails&id=103327 on 2024-09-18
125377	Lepidisis caryophyllia	154	611	3316	Lepidisis caryophyllia	Animalia	Cnidaria	Octocorallia	Scleralcyonacea	Keratoisididae	Lepidisis	McFadden, C.S.; Cordeiro, R.; Williams, G.; van Ofwegen, L. (2024). World List of Octocorallia. Lepidisis caryophyllia Verrill, 1883. Accessed through: World Register of Marine Species at: https://www.marinespecies.org/aphia.php?p=taxdetails&id=125377 on 2024-09-18
125378	Lepidisis longiflora	38	27	1768	Lepidisis longiflora	Animalia	Cnidaria	Octocorallia	Scleralcyonacea	Keratoisididae	Lepidisis	McFadden, C.S.; Cordeiro, R.; Williams, G.; van Ofwegen, L. (2024). World List of Octocorallia. Lepidisis longiflora Verrill, 1883. Accessed through: World Register of Marine Species at: https://www.marinespecies.org/aphia.php?p=taxdetails&id=125378 on 2024-09-18
286334	Lepidisis olapa	1142	215	2040	Lepidisis olapa	Animalia	Cnidaria	Octocorallia	Scleralcyonacea	Keratoisididae	Lepidisis	McFadden, C.S.; Cordeiro, R.; Williams, G.; van Ofwegen, L. (2024). World List of Octocorallia. Lepidisis olapa Muzik, 1978. Accessed through: World Register of Marine Species at: https://www.marinespecies.org/aphia.php?p=taxdetails&id=286334 on 2024-09-18
286336	Lepidisis simplex	23	100	1160	Lepidisis simplex	Animalia	Cnidaria	Octocorallia	Scleralcyonacea	Keratoisididae	Lepidisis	McFadden, C.S.; Cordeiro, R.; Williams, G.; van Ofwegen, L. (2024). World List of Octocorallia. Lepidisis simplex (Verrill, 1883). Accessed through: World Register of Marine Species at: https://www.marinespecies.org/aphia.php?p=taxdetails&id=286336 on 2024-09-18
285826	Lepidopora cryptocymas	108	60	1258	Lepidopora cryptocymas	Animalia	Cnidaria	Hydrozoa	Anthoathecata	Stylasteridae	Lepidopora	Schuchert, P. (2024). World Hydrozoa Database. Lepidopora cryptocymas Cairns, 1985. Accessed through: World Register of Marine Species at: https://www.marinespecies.org/aphia.php?p=taxdetails&id=285826 on 2024-09-18
285828	Lepidopora dendrostylus	75	60	1258	Lepidopora dendrostylus	Animalia	Cnidaria	Hydrozoa	Anthoathecata	Stylasteridae	Lepidopora	Schuchert, P. (2024). World Hydrozoa Database. Lepidopora dendrostylus Cairns, 1991. Accessed through: World Register of Marine Species at: https://www.marinespecies.org/aphia.php?p=taxdetails&id=285828 on 2024-09-18
285832	Lepidopora polystichopora	138	192	710	Lepidopora polystichopora	Animalia	Cnidaria	Hydrozoa	Anthoathecata	Stylasteridae	Lepidopora	Schuchert, P. (2024). World Hydrozoa Database. Lepidopora polystichopora Cairns, 1985. Accessed through: World Register of Marine Species at: https://www.marinespecies.org/aphia.php?p=taxdetails&id=285832 on 2024-09-18
174796	Lepidopora sarmentosa	50	60	1258	Lepidopora sarmentosa	Animalia	Cnidaria	Hydrozoa	Anthoathecata	Stylasteridae	Lepidopora	Schuchert, P. (2024). World Hydrozoa Database. Lepidopora sarmentosa (Boschma, 1968). Accessed through: World Register of Marine Species at: https://www.marinespecies.org/aphia.php?p=taxdetails&id=174796 on 2024-09-18
289271	Lepidotheca altispina	81	445	1258	Lepidotheca altispina	Animalia	Cnidaria	Hydrozoa	Anthoathecata	Stylasteridae	Lepidotheca	Schuchert, P. (2024). World Hydrozoa Database. Lepidotheca altispina Cairns, 1991. Accessed through: World Register of Marine Species at: https://www.marinespecies.org/aphia.php?p=taxdetails&id=289271 on 2024-09-18
289274	Lepidotheca chauliostylus	136	130	1163	Lepidotheca chauliostylus	Animalia	Cnidaria	Hydrozoa	Anthoathecata	Stylasteridae	Lepidotheca	Schuchert, P. (2024). World Hydrozoa Database. Lepidotheca chauliostylus Cairns, 1991. Accessed through: World Register of Marine Species at: https://www.marinespecies.org/aphia.php?p=taxdetails&id=289274 on 2024-09-18
289275	Lepidotheca fascicularis	154	123	1258	Lepidotheca fascicularis	Animalia	Cnidaria	Hydrozoa	Anthoathecata	Stylasteridae	Lepidotheca	Schuchert, P. (2024). World Hydrozoa Database. Lepidotheca fascicularis (Cairns, 1983). Accessed through: World Register of Marine Species at: https://www.marinespecies.org/aphia.php?p=taxdetails&id=289275 on 2024-09-18
289277	Lepidotheca inconsuta	50	123	1258	Lepidotheca inconsuta	Animalia	Cnidaria	Hydrozoa	Anthoathecata	Stylasteridae	Lepidotheca	Schuchert, P. (2024). World Hydrozoa Database. Lepidotheca inconsuta Cairns, 1991. Accessed through: World Register of Marine Species at: https://www.marinespecies.org/aphia.php?p=taxdetails&id=289277 on 2024-09-18
286214	Leptogorgia barbadensis	12	1	309	Leptogorgia barbadensis	Animalia	Cnidaria	Octocorallia	Malacalcyonacea	Gorgoniidae	Leptogorgia	McFadden, C.S.; Cordeiro, R.; Williams, G.; van Ofwegen, L. (2024). World List of Octocorallia. Leptogorgia barbadensis (Bayer, 1961). Accessed through: World Register of Marine Species at: https://www.marinespecies.org/aphia.php?p=taxdetails&id=286214 on 2024-09-18
286219	Leptogorgia cardinalis	171	19	309	Leptogorgia cardinalis	Animalia	Cnidaria	Octocorallia	Malacalcyonacea	Gorgoniidae	Leptogorgia	McFadden, C.S.; Cordeiro, R.; Williams, G.; van Ofwegen, L. (2024). World List of Octocorallia. Leptogorgia cardinalis (Bayer, 1961). Accessed through: World Register of Marine Species at: https://www.marinespecies.org/aphia.php?p=taxdetails&id=286219 on 2024-09-18
286222	Leptogorgia chilensis	7780	1	309	Leptogorgia chilensis	Animalia	Cnidaria	Octocorallia	Malacalcyonacea	Gorgoniidae	Leptogorgia	McFadden, C.S.; Cordeiro, R.; Williams, G.; van Ofwegen, L. (2024). World List of Octocorallia. Leptogorgia chilensis Verrill, 1868. Accessed through: World Register of Marine Species at: https://www.marinespecies.org/aphia.php?p=taxdetails&id=286222 on 2024-09-18
286234	Leptogorgia euryale	140	5	77	Leptogorgia euryale	Animalia	Cnidaria	Octocorallia	Malacalcyonacea	Gorgoniidae	Leptogorgia	McFadden, C.S.; Cordeiro, R.; Williams, G.; van Ofwegen, L. (2024). World List of Octocorallia. Leptogorgia euryale (Bayer, 1952). Accessed through: World Register of Marine Species at: https://www.marinespecies.org/aphia.php?p=taxdetails&id=286234 on 2024-09-18
177819	Leptogorgia hebes	283	9	37	Leptogorgia hebes	Animalia	Cnidaria	Octocorallia	Malacalcyonacea	Gorgoniidae	Leptogorgia	McFadden, C.S.; Cordeiro, R.; Williams, G.; van Ofwegen, L. (2024). World List of Octocorallia. Leptogorgia hebes Verrill, 1869. Accessed through: World Register of Marine Species at: https://www.marinespecies.org/aphia.php?p=taxdetails&id=177819 on 2024-09-18
286250	Leptogorgia medusa	54	13	77	Leptogorgia medusa	Animalia	Cnidaria	Octocorallia	Malacalcyonacea	Gorgoniidae	Leptogorgia	McFadden, C.S.; Cordeiro, R.; Williams, G.; van Ofwegen, L. (2024). World List of Octocorallia. Leptogorgia medusa (Bayer, 1952). Accessed through: World Register of Marine Species at: https://www.marinespecies.org/aphia.php?p=taxdetails&id=286250 on 2024-09-18
418859	Leptogorgia punicea	63	0	79	Leptogorgia punicea	Animalia	Cnidaria	Octocorallia	Malacalcyonacea	Gorgoniidae	Leptogorgia	McFadden, C.S.; Cordeiro, R.; Williams, G.; van Ofwegen, L. (2024). World List of Octocorallia. Leptogorgia punicea (Milne Edwards & Haime, 1857). Accessed through: World Register of Marine Species at: https://www.marinespecies.org/aphia.php?p=taxdetails&id=418859 on 2024-09-18
286273	Leptogorgia rigida	121	5	30	Leptogorgia rigida	Animalia	Cnidaria	Octocorallia	Malacalcyonacea	Gorgoniidae	Leptogorgia	McFadden, C.S.; Cordeiro, R.; Williams, G.; van Ofwegen, L. (2024). World List of Octocorallia. Leptogorgia rigida Verrill, 1864. Accessed through: World Register of Marine Species at: https://www.marinespecies.org/aphia.php?p=taxdetails&id=286273 on 2024-09-18
158286	Leptogorgia setacea	408	2	58	Leptogorgia setacea	Animalia	Cnidaria	Octocorallia	Malacalcyonacea	Gorgoniidae	Leptogorgia	McFadden, C.S.; Cordeiro, R.; Williams, G.; van Ofwegen, L. (2024). World List of Octocorallia. Leptogorgia setacea (Pallas, 1766). Accessed through: World Register of Marine Species at: https://www.marinespecies.org/aphia.php?p=taxdetails&id=158286 on 2024-09-18
286285	Leptogorgia stheno	134	26	183	Leptogorgia stheno	Animalia	Cnidaria	Octocorallia	Malacalcyonacea	Gorgoniidae	Leptogorgia	McFadden, C.S.; Cordeiro, R.; Williams, G.; van Ofwegen, L. (2024). World List of Octocorallia. Leptogorgia stheno (Bayer, 1952). Accessed through: World Register of Marine Species at: https://www.marinespecies.org/aphia.php?p=taxdetails&id=286285 on 2024-09-18
158288	Leptogorgia virgulata	611	3	82	Leptogorgia virgulata	Animalia	Cnidaria	Octocorallia	Malacalcyonacea	Gorgoniidae	Leptogorgia	McFadden, C.S.; Cordeiro, R.; Williams, G.; van Ofwegen, L. (2024). World List of Octocorallia. Leptogorgia virgulata (Lamarck, 1815). Accessed through: World Register of Marine Species at: https://www.marinespecies.org/aphia.php?p=taxdetails&id=158288 on 2024-09-18
856275	Leptohelia microstylus	37	710	1258	Leptohelia microstylus	Animalia	Cnidaria	Hydrozoa	Anthoathecata	Stylasteridae	Leptohelia	Schuchert, P. (2024). World Hydrozoa Database. Leptohelia microstylus (Cairns, 1991). Accessed through: World Register of Marine Species at: https://www.marinespecies.org/aphia.php?p=taxdetails&id=856275 on 2024-09-18
287466	Leptopenus discus	25	165	5000	Leptopenus discus	Animalia	Cnidaria	Hexacorallia	Scleractinia	Micrabaciidae	Leptopenus	Hoeksema, B. W.; Cairns, S. (2024). World List of Scleractinia. Leptopenus discus Moseley, 1880. Accessed through: World Register of Marine Species at: https://www.marinespecies.org/aphia.php?p=taxdetails&id=287466 on 2024-09-18
135192	Leptopsammia formosa	34	0	50	Leptopsammia formosa	Animalia	Cnidaria	Hexacorallia	Scleractinia	Dendrophylliidae	Leptopsammia	Hoeksema, B. W.; Cairns, S. (2024). World List of Scleractinia. Leptopsammia formosa (Gravier, 1915). Accessed through: World Register of Marine Species at: https://www.marinespecies.org/aphia.php?p=taxdetails&id=135192 on 2024-09-18
207283	Leptoseris mycetoseroides	1684	0	80	Leptoseris mycetoseroides	Animalia	Cnidaria	Hexacorallia	Scleractinia	Agariciidae	Leptoseris	Hoeksema, B. W.; Cairns, S. (2024). World List of Scleractinia. Leptoseris mycetoseroides Wells, 1954. Accessed through: World Register of Marine Species at: https://www.marinespecies.org/aphia.php?p=taxdetails&id=207283 on 2024-09-18
290285	Letepsammia fissilis	81	77	828	Letepsammia fissilis	Animalia	Cnidaria	Hexacorallia	Scleractinia	Micrabaciidae	Letepsammia	Hoeksema, B. W.; Cairns, S. (2024). World List of Scleractinia. Letepsammia fissilis Cairns, 1995. Accessed through: World Register of Marine Species at: https://www.marinespecies.org/aphia.php?p=taxdetails&id=290285 on 2024-09-18
290286	Letepsammia formosissima	979	97	828	Letepsammia formosissima	Animalia	Cnidaria	Hexacorallia	Scleractinia	Micrabaciidae	Letepsammia	Hoeksema, B. W.; Cairns, S. (2024). World List of Scleractinia. Letepsammia formosissima (Moseley, 1876). Accessed through: World Register of Marine Species at: https://www.marinespecies.org/aphia.php?p=taxdetails&id=290286 on 2024-09-18
874471	Litophyton cervispiculosum	5	0	77	Litophyton cervispiculosum	Animalia	Cnidaria	Octocorallia	Malacalcyonacea	Nephtheidae	Litophyton	McFadden, C.S.; Cordeiro, R.; Williams, G.; van Ofwegen, L. (2024). World List of Octocorallia. Litophyton cervispiculosum (Thomson & Dean, 1931). Accessed through: World Register of Marine Species at: https://www.marinespecies.org/aphia.php?p=taxdetails&id=874471 on 2024-09-18
290323	Lytreia plana	62	18	77	Lytreia plana	Animalia	Cnidaria	Octocorallia	Malacalcyonacea	Acanthogorgiidae	Lytreia	McFadden, C.S.; Cordeiro, R.; Williams, G.; van Ofwegen, L. (2024). World List of Octocorallia. Lytreia plana (Deichmann, 1936). Accessed through: World Register of Marine Species at: https://www.marinespecies.org/aphia.php?p=taxdetails&id=290323 on 2024-09-18
135211	Madracis asperula	809	2	311	Madracis asperula	Animalia	Cnidaria	Hexacorallia	Scleractinia	Pocilloporidae	Madracis	Hoeksema, B. W.; Cairns, S. (2024). World List of Scleractinia. Madracis asperula Milne Edwards & Haime, 1849. Accessed through: World Register of Marine Species at: https://www.marinespecies.org/aphia.php?p=taxdetails&id=135211 on 2024-09-18
430664	Madracis auretenra	260	0	60	Madracis auretenra	Animalia	Cnidaria	Hexacorallia	Scleractinia	Pocilloporidae	Madracis	Hoeksema, B. W.; Cairns, S. (2024). World List of Scleractinia. Madracis auretenra Locke, Weil & Coates, 2007. Accessed through: World Register of Marine Species at: https://www.marinespecies.org/aphia.php?p=taxdetails&id=430664 on 2024-09-18
287107	Madracis decactis	9343	0	98	Madracis decactis	Animalia	Cnidaria	Hexacorallia	Scleractinia	Pocilloporidae	Madracis	Hoeksema, B. W.; Cairns, S. (2024). World List of Scleractinia. Madracis decactis (Lyman, 1859). Accessed through: World Register of Marine Species at: https://www.marinespecies.org/aphia.php?p=taxdetails&id=287107 on 2024-09-18
287111	Madracis myriaster	1387	20	1220	Madracis myriaster	Animalia	Cnidaria	Hexacorallia	Scleractinia	Pocilloporidae	Madracis	Hoeksema, B. W.; Cairns, S. (2024). World List of Scleractinia. Madracis myriaster (Milne Edwards & Haime, 1850). Accessed through: World Register of Marine Species at: https://www.marinespecies.org/aphia.php?p=taxdetails&id=287111 on 2024-09-18
135212	Madracis pharensis	1826	0	200	Madracis pharensis	Animalia	Cnidaria	Hexacorallia	Scleractinia	Pocilloporidae	Madracis	Hoeksema, B. W.; Cairns, S. (2024). World List of Scleractinia. Madracis pharensis (Heller, 1868). Accessed through: World Register of Marine Species at: https://www.marinespecies.org/aphia.php?p=taxdetails&id=135212 on 2024-09-18
287092	Madrepora carolina	659	53	1003	Madrepora carolina	Animalia	Cnidaria	Hexacorallia	Scleractinia	Madreporidae	Madrepora	Hoeksema, B. W.; Cairns, S. (2024). World List of Scleractinia. Madrepora carolina (Pourtal√®s, 1871). Accessed through: World Register of Marine Species at: https://www.marinespecies.org/aphia.php?p=taxdetails&id=287092 on 2024-09-18
135209	Madrepora oculata	7028	15	3000	Madrepora oculata	Animalia	Cnidaria	Hexacorallia	Scleractinia	Madreporidae	Madrepora	Hoeksema, B. W.; Cairns, S. (2024). World List of Scleractinia. Madrepora oculata Linnaeus, 1758. Accessed through: World Register of Marine Species at: https://www.marinespecies.org/aphia.php?p=taxdetails&id=135209 on 2024-09-18
289232	Meandrina meandrites	10158	0	80	Meandrina meandrites	Animalia	Cnidaria	Hexacorallia	Scleractinia	Meandrinidae	Meandrina	Hoeksema, B. W.; Cairns, S. (2024). World List of Scleractinia. Meandrina meandrites (Linnaeus, 1758). Accessed through: World Register of Marine Species at: https://www.marinespecies.org/aphia.php?p=taxdetails&id=289232 on 2024-09-18
746484	Melithaea bicolor	8	2	430	Melithaea bicolor	Animalia	Cnidaria	Octocorallia	Malacalcyonacea	Melithaeidae	Melithaea	McFadden, C.S.; Cordeiro, R.; Williams, G.; van Ofwegen, L. (2024). World List of Octocorallia. Melithaea bicolor (Nutting, 1908). Accessed through: World Register of Marine Species at: https://www.marinespecies.org/aphia.php?p=taxdetails&id=746484 on 2024-09-18
288139	Melithaea ochracea	297	0	61	Melithaea ochracea	Animalia	Cnidaria	Octocorallia	Malacalcyonacea	Melithaeidae	Melithaea	McFadden, C.S.; Cordeiro, R.; Williams, G.; van Ofwegen, L. (2024). World List of Octocorallia. Melithaea ochracea (Linnaeus, 1758). Accessed through: World Register of Marine Species at: https://www.marinespecies.org/aphia.php?p=taxdetails&id=288139 on 2024-09-18
288149	Melithaea variabilis	13	2	430	Melithaea variabilis	Animalia	Cnidaria	Octocorallia	Malacalcyonacea	Melithaeidae	Melithaea	McFadden, C.S.; Cordeiro, R.; Williams, G.; van Ofwegen, L. (2024). World List of Octocorallia. Melithaea variabilis (Hickson, 1905). Accessed through: World Register of Marine Species at: https://www.marinespecies.org/aphia.php?p=taxdetails&id=288149 on 2024-09-18
409514	Metafannyella lepidota	40	265	3514	Metafannyella lepidota	Animalia	Cnidaria	Octocorallia	Scleralcyonacea	Primnoidae	Metafannyella	McFadden, C.S.; Cordeiro, R.; Williams, G.; van Ofwegen, L. (2024). World List of Octocorallia. Metafannyella lepidota (Bayer, 1998). Accessed through: World Register of Marine Species at: https://www.marinespecies.org/aphia.php?p=taxdetails&id=409514 on 2024-09-18
409517	Metafannyella mawsoni	41	249	1280	Metafannyella mawsoni	Animalia	Cnidaria	Octocorallia	Scleralcyonacea	Primnoidae	Metafannyella	McFadden, C.S.; Cordeiro, R.; Williams, G.; van Ofwegen, L. (2024). World List of Octocorallia. Metafannyella mawsoni (Bayer, 1998). Accessed through: World Register of Marine Species at: https://www.marinespecies.org/aphia.php?p=taxdetails&id=409517 on 2024-09-18
125355	Metallogorgia melanotrichos	2207	240	2576	Metallogorgia melanotrichos	Animalia	Cnidaria	Octocorallia	Scleralcyonacea	Chrysogorgiidae	Metallogorgia	McFadden, C.S.; Cordeiro, R.; Williams, G.; van Ofwegen, L. (2024). World List of Octocorallia. Metallogorgia melanotrichos (Wright & Studer, 1889). Accessed through: World Register of Marine Species at: https://www.marinespecies.org/aphia.php?p=taxdetails&id=125355 on 2024-09-18
210726	Millepora alcicornis	6979	0	55	Millepora alcicornis	Animalia	Cnidaria	Hydrozoa	Anthoathecata	Milleporidae	Millepora	Schuchert, P. (2024). World Hydrozoa Database. Millepora alcicornis Linnaeus, 1758. Accessed through: World Register of Marine Species at: https://www.marinespecies.org/aphia.php?p=taxdetails&id=210726 on 2024-09-18
210728	Millepora exaesa	114	0	55	Millepora exaesa	Animalia	Cnidaria	Hydrozoa	Anthoathecata	Milleporidae	Millepora	Schuchert, P. (2024). World Hydrozoa Database. Millepora exaesa Forssk√•l, 1775. Accessed through: World Register of Marine Species at: https://www.marinespecies.org/aphia.php?p=taxdetails&id=210728 on 2024-09-18
287425	Millepora squarrosa	949	0	55	Millepora squarrosa	Animalia	Cnidaria	Hydrozoa	Anthoathecata	Milleporidae	Millepora	Schuchert, P. (2024). World Hydrozoa Database. Millepora squarrosa Lamarck, 1816. Accessed through: World Register of Marine Species at: https://www.marinespecies.org/aphia.php?p=taxdetails&id=287425 on 2024-09-18
492269	Monohedotrochus capitolii	47	150	1500	Monohedotrochus capitolii	Animalia	Cnidaria	Hexacorallia	Scleractinia	Caryophylliidae	Monohedotrochus	Hoeksema, B. W.; Cairns, S. (2024). World List of Scleractinia. Monohedotrochus capitolii Kitahara & Cairns, 2005. Accessed through: World Register of Marine Species at: https://www.marinespecies.org/aphia.php?p=taxdetails&id=492269 on 2024-09-18
287039	Monomyces rubrum	924	0	1030	Monomyces rubrum	Animalia	Cnidaria	Hexacorallia	Scleractinia	Flabellidae	Monomyces	Hoeksema, B. W.; Cairns, S. (2024). World List of Scleractinia. Monomyces rubrum (Quoy & Gaimard, 1833). Accessed through: World Register of Marine Species at: https://www.marinespecies.org/aphia.php?p=taxdetails&id=287039 on 2024-09-18
287962	Montastraea cavernosa	165	0	2000	Montastraea cavernosa	Animalia	Cnidaria	Hexacorallia	Scleractinia	Montastraeidae	Montastraea	Hoeksema, B. W.; Cairns, S. (2024). World List of Scleractinia. Montastraea cavernosa (Linnaeus, 1767). Accessed through: World Register of Marine Species at: https://www.marinespecies.org/aphia.php?p=taxdetails&id=287962 on 2024-09-18
287697	Montipora capitata	2182	0	98	Montipora capitata	Animalia	Cnidaria	Hexacorallia	Scleractinia	Acroporidae	Montipora	Hoeksema, B. W.; Cairns, S. (2024). World List of Scleractinia. Montipora capitata (Dana, 1846). Accessed through: World Register of Marine Species at: https://www.marinespecies.org/aphia.php?p=taxdetails&id=287697 on 2024-09-18
287456	Mopsea encrinula	40	475	2390	Mopsea encrinula	Animalia	Cnidaria	Octocorallia	Scleralcyonacea	Mopseidae	Mopsea	McFadden, C.S.; Cordeiro, R.; Williams, G.; van Ofwegen, L. (2024). World List of Octocorallia. Mopsea encrinula (Lamarck, 1815). Accessed through: World Register of Marine Species at: https://www.marinespecies.org/aphia.php?p=taxdetails&id=287456 on 2024-09-18
287559	Muricea elongata	355	3	33	Muricea elongata	Animalia	Cnidaria	Octocorallia	Malacalcyonacea	Plexauridae	Muricea	McFadden, C.S.; Cordeiro, R.; Williams, G.; van Ofwegen, L. (2024). World List of Octocorallia. Muricea elongata Lamouroux, 1821. Accessed through: World Register of Marine Species at: https://www.marinespecies.org/aphia.php?p=taxdetails&id=287559 on 2024-09-18
287560	Muricea flamma	41	1	128	Muricea flamma	Animalia	Cnidaria	Octocorallia	Malacalcyonacea	Plexauridae	Muricea	McFadden, C.S.; Cordeiro, R.; Williams, G.; van Ofwegen, L. (2024). World List of Octocorallia. Muricea flamma Marques & Castro, 1995. Accessed through: World Register of Marine Species at: https://www.marinespecies.org/aphia.php?p=taxdetails&id=287560 on 2024-09-18
287562	Muricea fruticosa	154	0	85	Muricea fruticosa	Animalia	Cnidaria	Octocorallia	Malacalcyonacea	Plexauridae	Muricea	McFadden, C.S.; Cordeiro, R.; Williams, G.; van Ofwegen, L. (2024). World List of Octocorallia. Muricea fruticosa Verrill, 1869. Accessed through: World Register of Marine Species at: https://www.marinespecies.org/aphia.php?p=taxdetails&id=287562 on 2024-09-18
287567	Muricea laxa	193	18	128	Muricea laxa	Animalia	Cnidaria	Octocorallia	Malacalcyonacea	Plexauridae	Muricea	McFadden, C.S.; Cordeiro, R.; Williams, G.; van Ofwegen, L. (2024). World List of Octocorallia. Muricea laxa Verrill, 1864. Accessed through: World Register of Marine Species at: https://www.marinespecies.org/aphia.php?p=taxdetails&id=287567 on 2024-09-18
177746	Muricea pendula	138	13	125	Muricea pendula	Animalia	Cnidaria	Octocorallia	Malacalcyonacea	Plexauridae	Muricea	McFadden, C.S.; Cordeiro, R.; Williams, G.; van Ofwegen, L. (2024). World List of Octocorallia. Muricea pendula Verrill, 1864. Accessed through: World Register of Marine Species at: https://www.marinespecies.org/aphia.php?p=taxdetails&id=177746 on 2024-09-18
287570	Muricea pinnata	141	0	79	Muricea pinnata	Animalia	Cnidaria	Octocorallia	Malacalcyonacea	Plexauridae	Muricea	McFadden, C.S.; Cordeiro, R.; Williams, G.; van Ofwegen, L. (2024). World List of Octocorallia. Muricea pinnata Bayer, 1961. Accessed through: World Register of Marine Species at: https://www.marinespecies.org/aphia.php?p=taxdetails&id=287570 on 2024-09-18
874479	Muricea plantaginea	12	8	91	Muricea plantaginea	Animalia	Cnidaria	Octocorallia	Malacalcyonacea	Plexauridae	Muricea	McFadden, C.S.; Cordeiro, R.; Williams, G.; van Ofwegen, L. (2024). World List of Octocorallia. Muricea plantaginea (Valenciennes, 1846). Accessed through: World Register of Marine Species at: https://www.marinespecies.org/aphia.php?p=taxdetails&id=874479 on 2024-09-18
287571	Muricea purpurea	50	1	128	Muricea purpurea	Animalia	Cnidaria	Octocorallia	Malacalcyonacea	Plexauridae	Muricea	McFadden, C.S.; Cordeiro, R.; Williams, G.; van Ofwegen, L. (2024). World List of Octocorallia. Muricea purpurea Verrill, 1868. Accessed through: World Register of Marine Species at: https://www.marinespecies.org/aphia.php?p=taxdetails&id=287571 on 2024-09-18
287577	Muricea squarrosa	9	1	128	Muricea squarrosa	Animalia	Cnidaria	Octocorallia	Malacalcyonacea	Plexauridae	Muricea	McFadden, C.S.; Cordeiro, R.; Williams, G.; van Ofwegen, L. (2024). World List of Octocorallia. Muricea squarrosa Verrill, 1869. Accessed through: World Register of Marine Species at: https://www.marinespecies.org/aphia.php?p=taxdetails&id=287577 on 2024-09-18
286358	Muriceides cylindrica	64	51	2165	Muriceides cylindrica	Animalia	Cnidaria	Octocorallia	Malacalcyonacea	Acanthogorgiidae	Muriceides	McFadden, C.S.; Cordeiro, R.; Williams, G.; van Ofwegen, L. (2024). World List of Octocorallia. Muriceides cylindrica Nutting, 1912. Accessed through: World Register of Marine Species at: https://www.marinespecies.org/aphia.php?p=taxdetails&id=286358 on 2024-09-18
418852	Muriceides hirta	58	51	2165	Muriceides hirta	Animalia	Cnidaria	Octocorallia	Malacalcyonacea	Acanthogorgiidae	Muriceides	McFadden, C.S.; Cordeiro, R.; Williams, G.; van Ofwegen, L. (2024). World List of Octocorallia. Muriceides hirta (Pourtal√®s, 1868). Accessed through: World Register of Marine Species at: https://www.marinespecies.org/aphia.php?p=taxdetails&id=418852 on 2024-09-18
286365	Muriceides nigra	492	51	2165	Muriceides nigra	Animalia	Cnidaria	Octocorallia	Malacalcyonacea	Acanthogorgiidae	Muriceides	McFadden, C.S.; Cordeiro, R.; Williams, G.; van Ofwegen, L. (2024). World List of Octocorallia. Muriceides nigra Nutting, 1912. Accessed through: World Register of Marine Species at: https://www.marinespecies.org/aphia.php?p=taxdetails&id=286365 on 2024-09-18
292017	Muriceides sceptrum	109	51	2165	Muriceides sceptrum	Animalia	Cnidaria	Octocorallia	Malacalcyonacea	Acanthogorgiidae	Muriceides	McFadden, C.S.; Cordeiro, R.; Williams, G.; van Ofwegen, L. (2024). World List of Octocorallia. Muriceides sceptrum (Studer, 1891). Accessed through: World Register of Marine Species at: https://www.marinespecies.org/aphia.php?p=taxdetails&id=292017 on 2024-09-18
286368	Muriceides tenuis	19	51	2165	Muriceides tenuis	Animalia	Cnidaria	Octocorallia	Malacalcyonacea	Acanthogorgiidae	Muriceides	McFadden, C.S.; Cordeiro, R.; Williams, G.; van Ofwegen, L. (2024). World List of Octocorallia. Muriceides tenuis (Nutting, 1908). Accessed through: World Register of Marine Species at: https://www.marinespecies.org/aphia.php?p=taxdetails&id=286368 on 2024-09-18
290418	Muriceopsis petila	27	0	55	Muriceopsis petila	Animalia	Cnidaria	Octocorallia	Malacalcyonacea	Pterogorgiidae	Muriceopsis	McFadden, C.S.; Cordeiro, R.; Williams, G.; van Ofwegen, L. (2024). World List of Octocorallia. Muriceopsis petila Bayer, 1961. Accessed through: World Register of Marine Species at: https://www.marinespecies.org/aphia.php?p=taxdetails&id=290418 on 2024-09-18
290441	Myriopathes ulex	172	37	216	Myriopathes ulex	Animalia	Cnidaria	Hexacorallia	Antipatharia	Myriopathidae	Myriopathes	Molodtsova, T.; Opresko, D. (2024). World List of Antipatharia. Myriopathes ulex (Ellis & Solander, 1786). Accessed through: World Register of Marine Species at: https://www.marinespecies.org/aphia.php?p=taxdetails&id=290441 on 2024-09-18
409561	Narella alaskensis	30	2193	3075	Narella alaskensis	Animalia	Cnidaria	Octocorallia	Scleralcyonacea	Primnoidae	Narella	McFadden, C.S.; Cordeiro, R.; Williams, G.; van Ofwegen, L. (2024). World List of Octocorallia. Narella alaskensis Cairns & Baco, 2007. Accessed through: World Register of Marine Species at: https://www.marinespecies.org/aphia.php?p=taxdetails&id=409561 on 2024-09-18
409567	Narella alata	226	216	2404	Narella alata	Animalia	Cnidaria	Octocorallia	Scleralcyonacea	Primnoidae	Narella	McFadden, C.S.; Cordeiro, R.; Williams, G.; van Ofwegen, L. (2024). World List of Octocorallia. Narella alata Cairns & Bayer, 2008. Accessed through: World Register of Marine Species at: https://www.marinespecies.org/aphia.php?p=taxdetails&id=409567 on 2024-09-18
286510	Narella ambigua	17	702	1882	Narella ambigua	Animalia	Cnidaria	Octocorallia	Scleralcyonacea	Primnoidae	Narella	McFadden, C.S.; Cordeiro, R.; Williams, G.; van Ofwegen, L. (2024). World List of Octocorallia. Narella ambigua (Studer, 1894). Accessed through: World Register of Marine Species at: https://www.marinespecies.org/aphia.php?p=taxdetails&id=286510 on 2024-09-18
177838	Narella bellissima	67	161	980	Narella bellissima	Animalia	Cnidaria	Octocorallia	Scleralcyonacea	Primnoidae	Narella	McFadden, C.S.; Cordeiro, R.; Williams, G.; van Ofwegen, L. (2024). World List of Octocorallia. Narella bellissima (K√ºkenthal, 1915). Accessed through: World Register of Marine Species at: https://www.marinespecies.org/aphia.php?p=taxdetails&id=177838 on 2024-09-18
286512	Narella bowersi	285	413	2703	Narella bowersi	Animalia	Cnidaria	Octocorallia	Scleralcyonacea	Primnoidae	Narella	McFadden, C.S.; Cordeiro, R.; Williams, G.; van Ofwegen, L. (2024). World List of Octocorallia. Narella bowersi (Nutting, 1908). Accessed through: World Register of Marine Species at: https://www.marinespecies.org/aphia.php?p=taxdetails&id=286512 on 2024-09-18
286513	Narella clavata	34	122	1982	Narella clavata	Animalia	Cnidaria	Octocorallia	Scleralcyonacea	Primnoidae	Narella	McFadden, C.S.; Cordeiro, R.; Williams, G.; van Ofwegen, L. (2024). World List of Octocorallia. Narella clavata (Versluys, 1906). Accessed through: World Register of Marine Species at: https://www.marinespecies.org/aphia.php?p=taxdetails&id=286513 on 2024-09-18
286515	Narella dichotoma	913	303	3176	Narella dichotoma	Animalia	Cnidaria	Octocorallia	Scleralcyonacea	Primnoidae	Narella	McFadden, C.S.; Cordeiro, R.; Williams, G.; van Ofwegen, L. (2024). World List of Octocorallia. Narella dichotoma (Versluys, 1906). Accessed through: World Register of Marine Species at: https://www.marinespecies.org/aphia.php?p=taxdetails&id=286515 on 2024-09-18
409563	Narella gigas	524	229	1878	Narella gigas	Animalia	Cnidaria	Octocorallia	Scleralcyonacea	Primnoidae	Narella	McFadden, C.S.; Cordeiro, R.; Williams, G.; van Ofwegen, L. (2024). World List of Octocorallia. Narella gigas Cairns & Bayer, 2008. Accessed through: World Register of Marine Species at: https://www.marinespecies.org/aphia.php?p=taxdetails&id=409563 on 2024-09-18
409566	Narella macrocalyx	466	858	2861	Narella macrocalyx	Animalia	Cnidaria	Octocorallia	Scleralcyonacea	Primnoidae	Narella	McFadden, C.S.; Cordeiro, R.; Williams, G.; van Ofwegen, L. (2024). World List of Octocorallia. Narella macrocalyx Cairns & Bayer, 2008. Accessed through: World Register of Marine Species at: https://www.marinespecies.org/aphia.php?p=taxdetails&id=409566 on 2024-09-18
409564	Narella muzikae	445	215	2054	Narella muzikae	Animalia	Cnidaria	Octocorallia	Scleralcyonacea	Primnoidae	Narella	McFadden, C.S.; Cordeiro, R.; Williams, G.; van Ofwegen, L. (2024). World List of Octocorallia. Narella muzikae Cairns & Bayer, 2008. Accessed through: World Register of Marine Species at: https://www.marinespecies.org/aphia.php?p=taxdetails&id=409564 on 2024-09-18
286527	Narella orientalis	9	732	1370	Narella orientalis	Animalia	Cnidaria	Octocorallia	Scleralcyonacea	Primnoidae	Narella	McFadden, C.S.; Cordeiro, R.; Williams, G.; van Ofwegen, L. (2024). World List of Octocorallia. Narella orientalis (Versluys, 1906). Accessed through: World Register of Marine Species at: https://www.marinespecies.org/aphia.php?p=taxdetails&id=286527 on 2024-09-18
286529	Narella parva	33	768	2407	Narella parva	Animalia	Cnidaria	Octocorallia	Scleralcyonacea	Primnoidae	Narella	McFadden, C.S.; Cordeiro, R.; Williams, G.; van Ofwegen, L. (2024). World List of Octocorallia. Narella parva (Versluys, 1906). Accessed through: World Register of Marine Species at: https://www.marinespecies.org/aphia.php?p=taxdetails&id=286529 on 2024-09-18
286530	Narella pauciflora	85	677	1542	Narella pauciflora	Animalia	Cnidaria	Octocorallia	Scleralcyonacea	Primnoidae	Narella	McFadden, C.S.; Cordeiro, R.; Williams, G.; van Ofwegen, L. (2024). World List of Octocorallia. Narella pauciflora Deichmann, 1936. Accessed through: World Register of Marine Species at: https://www.marinespecies.org/aphia.php?p=taxdetails&id=286530 on 2024-09-18
286532	Narella studeri	41	465	2160	Narella studeri	Animalia	Cnidaria	Octocorallia	Scleralcyonacea	Primnoidae	Narella	McFadden, C.S.; Cordeiro, R.; Williams, G.; van Ofwegen, L. (2024). World List of Octocorallia. Narella studeri (Versluys, 1906). Accessed through: World Register of Marine Species at: https://www.marinespecies.org/aphia.php?p=taxdetails&id=286532 on 2024-09-18
409565	Narella vermifera	39	296	673	Narella vermifera	Animalia	Cnidaria	Octocorallia	Scleralcyonacea	Primnoidae	Narella	McFadden, C.S.; Cordeiro, R.; Williams, G.; van Ofwegen, L. (2024). World List of Octocorallia. Narella vermifera Cairns & Bayer, 2008. Accessed through: World Register of Marine Species at: https://www.marinespecies.org/aphia.php?p=taxdetails&id=409565 on 2024-09-18
125409	Narella versluysi	480	659	3100	Narella versluysi	Animalia	Cnidaria	Octocorallia	Scleralcyonacea	Primnoidae	Narella	McFadden, C.S.; Cordeiro, R.; Williams, G.; van Ofwegen, L. (2024). World List of Octocorallia. Narella versluysi (Hickson, 1909). Accessed through: World Register of Marine Species at: https://www.marinespecies.org/aphia.php?p=taxdetails&id=125409 on 2024-09-18
286164	Nicella americana	48	54	7956	Nicella americana	Animalia	Cnidaria	Octocorallia	Scleralcyonacea	Ellisellidae	Nicella	McFadden, C.S.; Cordeiro, R.; Williams, G.; van Ofwegen, L. (2024). World List of Octocorallia. Nicella americana Toeplitz in K√ºkenthal, 1919. Accessed through: World Register of Marine Species at: https://www.marinespecies.org/aphia.php?p=taxdetails&id=286164 on 2024-09-18
286165	Nicella carinata	28	55	106	Nicella carinata	Animalia	Cnidaria	Octocorallia	Scleralcyonacea	Ellisellidae	Nicella	McFadden, C.S.; Cordeiro, R.; Williams, G.; van Ofwegen, L. (2024). World List of Octocorallia. Nicella carinata Nutting, 1910. Accessed through: World Register of Marine Species at: https://www.marinespecies.org/aphia.php?p=taxdetails&id=286165 on 2024-09-18
286166	Nicella deichmannae	490	27	518	Nicella deichmannae	Animalia	Cnidaria	Octocorallia	Scleralcyonacea	Ellisellidae	Nicella	McFadden, C.S.; Cordeiro, R.; Williams, G.; van Ofwegen, L. (2024). World List of Octocorallia. Nicella deichmannae Cairns, 2007. Accessed through: World Register of Marine Species at: https://www.marinespecies.org/aphia.php?p=taxdetails&id=286166 on 2024-09-18
286169	Nicella goreaui	147	26	242	Nicella goreaui	Animalia	Cnidaria	Octocorallia	Scleralcyonacea	Ellisellidae	Nicella	McFadden, C.S.; Cordeiro, R.; Williams, G.; van Ofwegen, L. (2024). World List of Octocorallia. Nicella goreaui Bayer, 1973. Accessed through: World Register of Marine Species at: https://www.marinespecies.org/aphia.php?p=taxdetails&id=286169 on 2024-09-18
286170	Nicella gracilis	27	60	1646	Nicella gracilis	Animalia	Cnidaria	Octocorallia	Scleralcyonacea	Ellisellidae	Nicella	McFadden, C.S.; Cordeiro, R.; Williams, G.; van Ofwegen, L. (2024). World List of Octocorallia. Nicella gracilis Cairns, 2007. Accessed through: World Register of Marine Species at: https://www.marinespecies.org/aphia.php?p=taxdetails&id=286170 on 2024-09-18
286171	Nicella guadalupensis	191	8	7956	Nicella guadalupensis	Animalia	Cnidaria	Octocorallia	Scleralcyonacea	Ellisellidae	Nicella	McFadden, C.S.; Cordeiro, R.; Williams, G.; van Ofwegen, L. (2024). World List of Octocorallia. Nicella guadalupensis (Duchassaing & Michelotti, 1860). Accessed through: World Register of Marine Species at: https://www.marinespecies.org/aphia.php?p=taxdetails&id=286171 on 2024-09-18
286172	Nicella hebes	87	27	421	Nicella hebes	Animalia	Cnidaria	Octocorallia	Scleralcyonacea	Ellisellidae	Nicella	McFadden, C.S.; Cordeiro, R.; Williams, G.; van Ofwegen, L. (2024). World List of Octocorallia. Nicella hebes Cairns, 2007. Accessed through: World Register of Marine Species at: https://www.marinespecies.org/aphia.php?p=taxdetails&id=286172 on 2024-09-18
286177	Nicella obesa	102	48	914	Nicella obesa	Animalia	Cnidaria	Octocorallia	Scleralcyonacea	Ellisellidae	Nicella	McFadden, C.S.; Cordeiro, R.; Williams, G.; van Ofwegen, L. (2024). World List of Octocorallia. Nicella obesa Deichmann, 1936. Accessed through: World Register of Marine Species at: https://www.marinespecies.org/aphia.php?p=taxdetails&id=286177 on 2024-09-18
286178	Nicella robusta	46	69	1067	Nicella robusta	Animalia	Cnidaria	Octocorallia	Scleralcyonacea	Ellisellidae	Nicella	McFadden, C.S.; Cordeiro, R.; Williams, G.; van Ofwegen, L. (2024). World List of Octocorallia. Nicella robusta Cairns, 2007. Accessed through: World Register of Marine Species at: https://www.marinespecies.org/aphia.php?p=taxdetails&id=286178 on 2024-09-18
286180	Nicella toeplitzae	57	55	7956	Nicella toeplitzae	Animalia	Cnidaria	Octocorallia	Scleralcyonacea	Ellisellidae	Nicella	McFadden, C.S.; Cordeiro, R.; Williams, G.; van Ofwegen, L. (2024). World List of Octocorallia. Nicella toeplitzae Viada & Cairns, 2007. Accessed through: World Register of Marine Species at: https://www.marinespecies.org/aphia.php?p=taxdetails&id=286180 on 2024-09-18
290479	Nidalia deichmannae	27	30	311	Nidalia deichmannae	Animalia	Cnidaria	Octocorallia	Malacalcyonacea	Nidaliidae	Nidalia	McFadden, C.S.; Cordeiro, R.; Williams, G.; van Ofwegen, L. (2024). World List of Octocorallia. Nidalia deichmannae Utinomi, 1954. Accessed through: World Register of Marine Species at: https://www.marinespecies.org/aphia.php?p=taxdetails&id=290479 on 2024-09-18
290480	Nidalia dissidens	28	30	311	Nidalia dissidens	Animalia	Cnidaria	Octocorallia	Malacalcyonacea	Nidaliidae	Nidalia	McFadden, C.S.; Cordeiro, R.; Williams, G.; van Ofwegen, L. (2024). World List of Octocorallia. Nidalia dissidens Verseveldt & Bayer, 1988. Accessed through: World Register of Marine Species at: https://www.marinespecies.org/aphia.php?p=taxdetails&id=290480 on 2024-09-18
290487	Nidalia occidentalis	588	30	311	Nidalia occidentalis	Animalia	Cnidaria	Octocorallia	Malacalcyonacea	Nidaliidae	Nidalia	McFadden, C.S.; Cordeiro, R.; Williams, G.; van Ofwegen, L. (2024). World List of Octocorallia. Nidalia occidentalis Gray, 1835. Accessed through: World Register of Marine Species at: https://www.marinespecies.org/aphia.php?p=taxdetails&id=290487 on 2024-09-18
290488	Nidalia rubripunctata	61	30	311	Nidalia rubripunctata	Animalia	Cnidaria	Octocorallia	Malacalcyonacea	Nidaliidae	Nidalia	McFadden, C.S.; Cordeiro, R.; Williams, G.; van Ofwegen, L. (2024). World List of Octocorallia. Nidalia rubripunctata Verseveldt & Bayer, 1988. Accessed through: World Register of Marine Species at: https://www.marinespecies.org/aphia.php?p=taxdetails&id=290488 on 2024-09-18
290489	Nidalia simpsoni	20	30	311	Nidalia simpsoni	Animalia	Cnidaria	Octocorallia	Malacalcyonacea	Nidaliidae	Nidalia	McFadden, C.S.; Cordeiro, R.; Williams, G.; van Ofwegen, L. (2024). World List of Octocorallia. Nidalia simpsoni (Thomson & Dean, 1931). Accessed through: World Register of Marine Species at: https://www.marinespecies.org/aphia.php?p=taxdetails&id=290489 on 2024-09-18
290492	Nidaliopsis violacea	29	13	82	Nidaliopsis violacea	Animalia	Cnidaria	Octocorallia	Malacalcyonacea	Nidaliidae	Nidaliopsis	McFadden, C.S.; Cordeiro, R.; Williams, G.; van Ofwegen, L. (2024). World List of Octocorallia. Nidaliopsis violacea (Tixier-Durivault, 1955). Accessed through: World Register of Marine Species at: https://www.marinespecies.org/aphia.php?p=taxdetails&id=290492 on 2024-09-18
290495	Notisis elongata	10	176	857	Notisis elongata	Animalia	Cnidaria	Octocorallia	Scleralcyonacea	Mopseidae	Notisis	McFadden, C.S.; Cordeiro, R.; Williams, G.; van Ofwegen, L. (2024). World List of Octocorallia. Notisis elongata (Roule, 1908). Accessed through: World Register of Marine Species at: https://www.marinespecies.org/aphia.php?p=taxdetails&id=290495 on 2024-09-18
290497	Notocyathus conicus	204	402	710	Notocyathus conicus	Animalia	Cnidaria	Hexacorallia	Scleractinia	Turbinoliidae	Notocyathus	Hoeksema, B. W.; Cairns, S. (2024). World List of Scleractinia. Notocyathus conicus (Alcock, 1902). Accessed through: World Register of Marine Species at: https://www.marinespecies.org/aphia.php?p=taxdetails&id=290497 on 2024-09-18
287098	Oculina profunda	22	0	40	Oculina profunda	Animalia	Cnidaria	Hexacorallia	Scleractinia	Oculinidae	Oculina	Hoeksema, B. W.; Cairns, S. (2024). World List of Scleractinia. Oculina profunda Cairns, 1991. Accessed through: World Register of Marine Species at: https://www.marinespecies.org/aphia.php?p=taxdetails&id=287098 on 2024-09-18
287102	Oculina varicosa	935	0	152	Oculina varicosa	Animalia	Cnidaria	Hexacorallia	Scleractinia	Oculinidae	Oculina	Hoeksema, B. W.; Cairns, S. (2024). World List of Scleractinia. Oculina varicosa Le Sueur, 1820. Accessed through: World Register of Marine Species at: https://www.marinespecies.org/aphia.php?p=taxdetails&id=287102 on 2024-09-18
287103	Oculina virgosa	153	29	880	Oculina virgosa	Animalia	Cnidaria	Hexacorallia	Scleractinia	Oculinidae	Oculina	Hoeksema, B. W.; Cairns, S. (2024). World List of Scleractinia. Oculina virgosa Squires, 1958. Accessed through: World Register of Marine Species at: https://www.marinespecies.org/aphia.php?p=taxdetails&id=287103 on 2024-09-18
409528	Onogorgia nodosa	72	21	433	Onogorgia nodosa	Animalia	Cnidaria	Octocorallia	Scleralcyonacea	Primnoidae	Onogorgia	McFadden, C.S.; Cordeiro, R.; Williams, G.; van Ofwegen, L. (2024). World List of Octocorallia. Onogorgia nodosa (Molander, 1929). Accessed through: World Register of Marine Species at: https://www.marinespecies.org/aphia.php?p=taxdetails&id=409528 on 2024-09-18
290519	Oparinisis flexilis	18	70	225	Oparinisis flexilis	Animalia	Cnidaria	Octocorallia	Scleralcyonacea	Mopseidae	Oparinisis	McFadden, C.S.; Cordeiro, R.; Williams, G.; van Ofwegen, L. (2024). World List of Octocorallia. Oparinisis flexilis Alderslade, 1998. Accessed through: World Register of Marine Species at: https://www.marinespecies.org/aphia.php?p=taxdetails&id=290519 on 2024-09-18
173476	Ophidiogorgia paradoxa	37	30	157	Ophidiogorgia paradoxa	Animalia	Cnidaria	Octocorallia	Scleralcyonacea	Primnoidae	Ophidiogorgia	McFadden, C.S.; Cordeiro, R.; Williams, G.; van Ofwegen, L. (2024). World List of Octocorallia. Ophidiogorgia paradoxa Bayer, 1980. Accessed through: World Register of Marine Species at: https://www.marinespecies.org/aphia.php?p=taxdetails&id=173476 on 2024-09-18
758260	Orbicella annularis	17	0	2000	Orbicella annularis	Animalia	Cnidaria	Hexacorallia	Scleractinia	Merulinidae	Orbicella	Hoeksema, B. W.; Cairns, S. (2024). World List of Scleractinia. Orbicella annularis (Ellis & Solander, 1786). Accessed through: World Register of Marine Species at: https://www.marinespecies.org/aphia.php?p=taxdetails&id=758260 on 2024-09-18
520697	Pacifigorgia stenobrochis	23	0	85	Pacifigorgia stenobrochis	Animalia	Cnidaria	Octocorallia	Malacalcyonacea	Gorgoniidae	Pacifigorgia	McFadden, C.S.; Cordeiro, R.; Williams, G.; van Ofwegen, L. (2024). World List of Octocorallia. Pacifigorgia stenobrochis (Valenciennes, 1846). Accessed through: World Register of Marine Species at: https://www.marinespecies.org/aphia.php?p=taxdetails&id=520697 on 2024-09-18
286533	Paracalyptrophora carinata	15	514	595	Paracalyptrophora carinata	Animalia	Cnidaria	Octocorallia	Scleralcyonacea	Primnoidae	Paracalyptrophora	McFadden, C.S.; Cordeiro, R.; Williams, G.; van Ofwegen, L. (2024). World List of Octocorallia. Paracalyptrophora carinata Cairns & Bayer, 2004. Accessed through: World Register of Marine Species at: https://www.marinespecies.org/aphia.php?p=taxdetails&id=286533 on 2024-09-18
286534	Paracalyptrophora duplex	57	49	575	Paracalyptrophora duplex	Animalia	Cnidaria	Octocorallia	Scleralcyonacea	Primnoidae	Paracalyptrophora	McFadden, C.S.; Cordeiro, R.; Williams, G.; van Ofwegen, L. (2024). World List of Octocorallia. Paracalyptrophora duplex Cairns & Bayer, 2004. Accessed through: World Register of Marine Species at: https://www.marinespecies.org/aphia.php?p=taxdetails&id=286534 on 2024-09-18
883732	Paracalyptrophora echinata	20	501	1580	Paracalyptrophora echinata	Animalia	Cnidaria	Octocorallia	Scleralcyonacea	Primnoidae	Paracalyptrophora	McFadden, C.S.; Cordeiro, R.; Williams, G.; van Ofwegen, L. (2024). World List of Octocorallia. Paracalyptrophora echinata Cairns, 2009. Accessed through: World Register of Marine Species at: https://www.marinespecies.org/aphia.php?p=taxdetails&id=883732 on 2024-09-18
1288564	Paracalyptrophora hawaiiensis	781	158	1300	Paracalyptrophora hawaiiensis	Animalia	Cnidaria	Octocorallia	Scleralcyonacea	Primnoidae	Paracalyptrophora	McFadden, C.S.; Cordeiro, R.; Williams, G.; van Ofwegen, L. (2024). World List of Octocorallia. Paracalyptrophora hawaiiensis Cairns, 2009. Accessed through: World Register of Marine Species at: https://www.marinespecies.org/aphia.php?p=taxdetails&id=1288564 on 2024-09-18
125410	Paracalyptrophora josephinae	211	200	1152	Paracalyptrophora josephinae	Animalia	Cnidaria	Octocorallia	Scleralcyonacea	Primnoidae	Paracalyptrophora	McFadden, C.S.; Cordeiro, R.; Williams, G.; van Ofwegen, L. (2024). World List of Octocorallia. Paracalyptrophora josephinae (Lindstr√∂m, 1877). Accessed through: World Register of Marine Species at: https://www.marinespecies.org/aphia.php?p=taxdetails&id=125410 on 2024-09-18
286537	Paracalyptrophora simplex	40	18	706	Paracalyptrophora simplex	Animalia	Cnidaria	Octocorallia	Scleralcyonacea	Primnoidae	Paracalyptrophora	McFadden, C.S.; Cordeiro, R.; Williams, G.; van Ofwegen, L. (2024). World List of Octocorallia. Paracalyptrophora simplex Cairns & Bayer, 2004. Accessed through: World Register of Marine Species at: https://www.marinespecies.org/aphia.php?p=taxdetails&id=286537 on 2024-09-18
1419321	Paracis horrida	35	100	454	Paracis horrida	Animalia	Cnidaria	Octocorallia	Malacalcyonacea	Acanthogorgiidae	Paracis	McFadden, C.S.; Cordeiro, R.; Williams, G.; van Ofwegen, L. (2024). World List of Octocorallia. Paracis horrida (Thomson & Henderson, 1906). Accessed through: World Register of Marine Species at: https://www.marinespecies.org/aphia.php?p=taxdetails&id=1419321 on 2024-09-18
290616	Paracis miyajimai	56	258	3200	Imbricacis miyajimae	Animalia	Cnidaria	Octocorallia	Malacalcyonacea	Acanthogorgiidae	Paracis	McFadden, C.S.; Cordeiro, R.; Williams, G.; van Ofwegen, L. (2024). World List of Octocorallia. Paracis miyajimai (Kinoshita, 1909). Accessed through: World Register of Marine Species at: https://www.marinespecies.org/aphia.php?p=taxdetails&id=290616 on 2024-09-18
290625	Paracis squamata	17	208	664	Imbricacis squamata	Animalia	Cnidaria	Octocorallia	Malacalcyonacea	Acanthogorgiidae	Paracis	McFadden, C.S.; Cordeiro, R.; Williams, G.; van Ofwegen, L. (2024). World List of Octocorallia. Paracis squamata (Nutting, 1910). Accessed through: World Register of Marine Species at: https://www.marinespecies.org/aphia.php?p=taxdetails&id=290625 on 2024-09-18
290632	Paraconotrochus antarcticus	95	87	728	Paraconotrochus antarcticus	Animalia	Cnidaria	Hexacorallia	Scleractinia	Caryophylliidae	Paraconotrochus	Hoeksema, B. W.; Cairns, S. (2024). World List of Scleractinia. Paraconotrochus antarcticus (Gardiner, 1929). Accessed through: World Register of Marine Species at: https://www.marinespecies.org/aphia.php?p=taxdetails&id=290632 on 2024-09-18
135163	Paracyathus pulchellus	1423	5	250	Paracyathus pulchellus	Animalia	Cnidaria	Hexacorallia	Scleractinia	Caryophylliidae	Paracyathus	Hoeksema, B. W.; Cairns, S. (2024). World List of Scleractinia. Paracyathus pulchellus (Philippi, 1842). Accessed through: World Register of Marine Species at: https://www.marinespecies.org/aphia.php?p=taxdetails&id=135163 on 2024-09-18
286830	Paracyathus stearnsii	491	9	60	Paracyathus stearnsii	Animalia	Cnidaria	Hexacorallia	Scleractinia	Caryophylliidae	Paracyathus	Hoeksema, B. W.; Cairns, S. (2024). World List of Scleractinia. Paracyathus stearnsii Verrill, 1869. Accessed through: World Register of Marine Species at: https://www.marinespecies.org/aphia.php?p=taxdetails&id=286830 on 2024-09-18
286600	Paragorgia alisonae	76	50	630	Paragorgia alisonae	Animalia	Cnidaria	Octocorallia	Scleralcyonacea	Coralliidae	Paragorgia	McFadden, C.S.; Cordeiro, R.; Williams, G.; van Ofwegen, L. (2024). World List of Octocorallia. Paragorgia alisonae S√°nchez, 2005. Accessed through: World Register of Marine Species at: https://www.marinespecies.org/aphia.php?p=taxdetails&id=286600 on 2024-09-18
286601	Paragorgia aotearoa	17	50	630	Paragorgia aotearoa	Animalia	Cnidaria	Octocorallia	Scleralcyonacea	Coralliidae	Paragorgia	McFadden, C.S.; Cordeiro, R.; Williams, G.; van Ofwegen, L. (2024). World List of Octocorallia. Paragorgia aotearoa S√°nchez, 2005. Accessed through: World Register of Marine Species at: https://www.marinespecies.org/aphia.php?p=taxdetails&id=286601 on 2024-09-18
125418	Paragorgia arborea	13542	50	630	Paragorgia arborea	Animalia	Cnidaria	Octocorallia	Scleralcyonacea	Coralliidae	Paragorgia	McFadden, C.S.; Cordeiro, R.; Williams, G.; van Ofwegen, L. (2024). World List of Octocorallia. Paragorgia arborea (Linnaeus, 1758). Accessed through: World Register of Marine Species at: https://www.marinespecies.org/aphia.php?p=taxdetails&id=125418 on 2024-09-18
286602	Paragorgia coralloides	66	50	630	Paragorgia coralloides	Animalia	Cnidaria	Octocorallia	Scleralcyonacea	Coralliidae	Paragorgia	McFadden, C.S.; Cordeiro, R.; Williams, G.; van Ofwegen, L. (2024). World List of Octocorallia. Paragorgia coralloides Bayer, 1993. Accessed through: World Register of Marine Species at: https://www.marinespecies.org/aphia.php?p=taxdetails&id=286602 on 2024-09-18
125419	Paragorgia johnsoni	336	50	630	Paragorgia johnsoni	Animalia	Cnidaria	Octocorallia	Scleralcyonacea	Coralliidae	Paragorgia	McFadden, C.S.; Cordeiro, R.; Williams, G.; van Ofwegen, L. (2024). World List of Octocorallia. Paragorgia johnsoni Gray, 1862. Accessed through: World Register of Marine Species at: https://www.marinespecies.org/aphia.php?p=taxdetails&id=125419 on 2024-09-18
286603	Paragorgia kaupeka	44	50	630	Paragorgia kaupeka	Animalia	Cnidaria	Octocorallia	Scleralcyonacea	Coralliidae	Paragorgia	McFadden, C.S.; Cordeiro, R.; Williams, G.; van Ofwegen, L. (2024). World List of Octocorallia. Paragorgia kaupeka S√°nchez, 2005. Accessed through: World Register of Marine Species at: https://www.marinespecies.org/aphia.php?p=taxdetails&id=286603 on 2024-09-18
286604	Paragorgia maunga	30	50	630	Paragorgia maunga	Animalia	Cnidaria	Octocorallia	Scleralcyonacea	Coralliidae	Paragorgia	McFadden, C.S.; Cordeiro, R.; Williams, G.; van Ofwegen, L. (2024). World List of Octocorallia. Paragorgia maunga S√°nchez, 2005. Accessed through: World Register of Marine Species at: https://www.marinespecies.org/aphia.php?p=taxdetails&id=286604 on 2024-09-18
517887	Paragorgia pacifica	7043	50	630	Paragorgia arborea var. pacifica	Animalia	Cnidaria	Octocorallia	Scleralcyonacea	Coralliidae	Paragorgia	McFadden, C.S.; Cordeiro, R.; Williams, G.; van Ofwegen, L. (2024). World List of Octocorallia. Paragorgia pacifica Verrill, 1922. Accessed through: World Register of Marine Species at: https://www.marinespecies.org/aphia.php?p=taxdetails&id=517887 on 2024-09-18
286605	Paragorgia regalis	500	50	630	Paragorgia regalis	Animalia	Cnidaria	Octocorallia	Scleralcyonacea	Coralliidae	Paragorgia	McFadden, C.S.; Cordeiro, R.; Williams, G.; van Ofwegen, L. (2024). World List of Octocorallia. Paragorgia regalis Nutting, 1912. Accessed through: World Register of Marine Species at: https://www.marinespecies.org/aphia.php?p=taxdetails&id=286605 on 2024-09-18
286607	Paragorgia splendens	16	50	630	Paragorgia splendens	Animalia	Cnidaria	Octocorallia	Scleralcyonacea	Coralliidae	Paragorgia	McFadden, C.S.; Cordeiro, R.; Williams, G.; van Ofwegen, L. (2024). World List of Octocorallia. Paragorgia splendens Thomson & Henderson, 1906. Accessed through: World Register of Marine Species at: https://www.marinespecies.org/aphia.php?p=taxdetails&id=286607 on 2024-09-18
286608	Paragorgia stephencairnsi	81	50	630	Paragorgia stephencairnsi	Animalia	Cnidaria	Octocorallia	Scleralcyonacea	Coralliidae	Paragorgia	McFadden, C.S.; Cordeiro, R.; Williams, G.; van Ofwegen, L. (2024). World List of Octocorallia. Paragorgia stephencairnsi S√°nchez, 2005. Accessed through: World Register of Marine Species at: https://www.marinespecies.org/aphia.php?p=taxdetails&id=286608 on 2024-09-18
286612	Paragorgia yutlinux	775	50	630	Paragorgia yutlinux	Animalia	Cnidaria	Octocorallia	Scleralcyonacea	Coralliidae	Paragorgia	McFadden, C.S.; Cordeiro, R.; Williams, G.; van Ofwegen, L. (2024). World List of Octocorallia. Paragorgia yutlinux S√°nchez, 2005. Accessed through: World Register of Marine Species at: https://www.marinespecies.org/aphia.php?p=taxdetails&id=286612 on 2024-09-18
125385	Paramuricea biscaya	52	1094	4152	Paramuricea biscaya	Animalia	Cnidaria	Octocorallia	Malacalcyonacea	Acanthogorgiidae	Paramuricea	McFadden, C.S.; Cordeiro, R.; Williams, G.; van Ofwegen, L. (2024). World List of Octocorallia. Paramuricea biscaya Grasshoff, 1977. Accessed through: World Register of Marine Species at: https://www.marinespecies.org/aphia.php?p=taxdetails&id=125385 on 2024-09-18
125386	Paramuricea candida	7	1069	1350	Paramuricea candida	Animalia	Cnidaria	Octocorallia	Malacalcyonacea	Acanthogorgiidae	Paramuricea	McFadden, C.S.; Cordeiro, R.; Williams, G.; van Ofwegen, L. (2024). World List of Octocorallia. Paramuricea candida Grasshoff, 1977. Accessed through: World Register of Marine Species at: https://www.marinespecies.org/aphia.php?p=taxdetails&id=125386 on 2024-09-18
158289	Paramuricea grandis	208	5	4152	Paramuricea grandis	Animalia	Cnidaria	Octocorallia	Malacalcyonacea	Acanthogorgiidae	Paramuricea	McFadden, C.S.; Cordeiro, R.; Williams, G.; van Ofwegen, L. (2024). World List of Octocorallia. Paramuricea grandis Verrill, 1883. Accessed through: World Register of Marine Species at: https://www.marinespecies.org/aphia.php?p=taxdetails&id=158289 on 2024-09-18
286374	Paramuricea hawaiiensis	19	5	4152	Paramuricea hawaiiensis	Animalia	Cnidaria	Octocorallia	Malacalcyonacea	Acanthogorgiidae	Paramuricea	McFadden, C.S.; Cordeiro, R.; Williams, G.; van Ofwegen, L. (2024). World List of Octocorallia. Paramuricea hawaiiensis Nutting, 1908. Accessed through: World Register of Marine Species at: https://www.marinespecies.org/aphia.php?p=taxdetails&id=286374 on 2024-09-18
286382	Paramuricea multispina	35	451	3081	Paramuricea multispina	Animalia	Cnidaria	Octocorallia	Malacalcyonacea	Acanthogorgiidae	Paramuricea	McFadden, C.S.; Cordeiro, R.; Williams, G.; van Ofwegen, L. (2024). World List of Octocorallia. Paramuricea multispina Deichmann, 1936. Accessed through: World Register of Marine Species at: https://www.marinespecies.org/aphia.php?p=taxdetails&id=286382 on 2024-09-18
125390	Paramuricea placomus	3380	5	4152	Paramuricea placomus	Animalia	Cnidaria	Octocorallia	Malacalcyonacea	Acanthogorgiidae	Paramuricea	McFadden, C.S.; Cordeiro, R.; Williams, G.; van Ofwegen, L. (2024). World List of Octocorallia. Paramuricea placomus (Linnaeus, 1758). Accessed through: World Register of Marine Species at: https://www.marinespecies.org/aphia.php?p=taxdetails&id=125390 on 2024-09-18
283954	Parantipathes tetrasticha	73	173	428	Parantipathes tetrasticha	Animalia	Cnidaria	Hexacorallia	Antipatharia	Schizopathidae	Parantipathes	Molodtsova, T.; Opresko, D. (2024). World List of Antipatharia. Parantipathes tetrasticha (Pourtal√®s, 1868). Accessed through: World Register of Marine Species at: https://www.marinespecies.org/aphia.php?p=taxdetails&id=283954 on 2024-09-18
409580	Parastenella gymnogaster	56	517	2869	Parastenella gymnogaster	Animalia	Cnidaria	Octocorallia	Scleralcyonacea	Primnoidae	Parastenella	McFadden, C.S.; Cordeiro, R.; Williams, G.; van Ofwegen, L. (2024). World List of Octocorallia. Parastenella gymnogaster Cairns, 2007. Accessed through: World Register of Marine Species at: https://www.marinespecies.org/aphia.php?p=taxdetails&id=409580 on 2024-09-18
409581	Parastenella pacifica	45	517	2105	Parastenella pacifica	Animalia	Cnidaria	Octocorallia	Scleralcyonacea	Primnoidae	Parastenella	McFadden, C.S.; Cordeiro, R.; Williams, G.; van Ofwegen, L. (2024). World List of Octocorallia. Parastenella pacifica Cairns, 2007. Accessed through: World Register of Marine Species at: https://www.marinespecies.org/aphia.php?p=taxdetails&id=409581 on 2024-09-18
290684	Parastenella ramosa	1924	517	1937	Parastenella ramosa	Animalia	Cnidaria	Octocorallia	Scleralcyonacea	Primnoidae	Parastenella	McFadden, C.S.; Cordeiro, R.; Williams, G.; van Ofwegen, L. (2024). World List of Octocorallia. Parastenella ramosa (Studer, 1894). Accessed through: World Register of Marine Species at: https://www.marinespecies.org/aphia.php?p=taxdetails&id=290684 on 2024-09-18
564969	Parazoanthus capensis	77	0	200	Parazoanthus capensis	Animalia	Cnidaria	Hexacorallia	Zoantharia	Parazoanthidae	Parazoanthus	Reimer, J.D.; Sinniger, F. (2024). World List of Zoantharia. Parazoanthus capensis Duerden, 1907. Accessed through: World Register of Marine Species at: https://www.marinespecies.org/aphia.php?p=taxdetails&id=564969 on 2024-09-18
207306	Pavona explanulata	908	0	40	Pavona explanulata	Animalia	Cnidaria	Hexacorallia	Scleractinia	Agariciidae	Pavona	Hoeksema, B. W.; Cairns, S. (2024). World List of Scleractinia. Pavona explanulata (Lamarck, 1816). Accessed through: World Register of Marine Species at: https://www.marinespecies.org/aphia.php?p=taxdetails&id=207306 on 2024-09-18
207309	Pavona maldivensis	1051	0	67	Pavona maldivensis	Animalia	Cnidaria	Hexacorallia	Scleractinia	Agariciidae	Pavona	Hoeksema, B. W.; Cairns, S. (2024). World List of Scleractinia. Pavona maldivensis (Gardiner, 1905). Accessed through: World Register of Marine Species at: https://www.marinespecies.org/aphia.php?p=taxdetails&id=207309 on 2024-09-18
207303	Pavona varians	4248	2	80	Pavona varians	Animalia	Cnidaria	Hexacorallia	Scleractinia	Agariciidae	Pavona	Hoeksema, B. W.; Cairns, S. (2024). World List of Scleractinia. Pavona varians (Verrill, 1864). Accessed through: World Register of Marine Species at: https://www.marinespecies.org/aphia.php?p=taxdetails&id=207303 on 2024-09-18
128515	Pennatula aculeata	5250	1000	4000	Pennatula aculeata	Animalia	Cnidaria	Octocorallia	Scleralcyonacea	Pennatulidae	Pennatula	McFadden, C.S.; Cordeiro, R.; Williams, G.; van Ofwegen, L. (2024). World List of Octocorallia. Pennatula aculeata Danielssen, 1860. Accessed through: World Register of Marine Species at: https://www.marinespecies.org/aphia.php?p=taxdetails&id=128515 on 2024-09-18
1391767	Pennatula flava	62	5	4000	Pennatula flava	Animalia	Cnidaria	Octocorallia	Scleralcyonacea	Pennatulidae	Pennatula	McFadden, C.S.; Cordeiro, R.; Williams, G.; van Ofwegen, L. (2024). World List of Octocorallia. Pennatula flava Nutting, 1908. Accessed through: World Register of Marine Species at: https://www.marinespecies.org/aphia.php?p=taxdetails&id=1391767 on 2024-09-18
221130	Pennatula murrayi	599	5	4000	Pennatula murrayi	Animalia	Cnidaria	Octocorallia	Scleralcyonacea	Pennatulidae	Pennatula	McFadden, C.S.; Cordeiro, R.; Williams, G.; van Ofwegen, L. (2024). World List of Octocorallia. Pennatula murrayi K√∂lliker, 1880. Accessed through: World Register of Marine Species at: https://www.marinespecies.org/aphia.php?p=taxdetails&id=221130 on 2024-09-18
1391768	Pennatula pallida	43	5	4000	Pennatula pallida	Animalia	Cnidaria	Octocorallia	Scleralcyonacea	Pennatulidae	Pennatula	McFadden, C.S.; Cordeiro, R.; Williams, G.; van Ofwegen, L. (2024). World List of Octocorallia. Pennatula pallida Nutting, 1908. Accessed through: World Register of Marine Species at: https://www.marinespecies.org/aphia.php?p=taxdetails&id=1391768 on 2024-09-18
286641	Pennatula pearceyi	125	5	4000	Pennatula pearceyi	Animalia	Cnidaria	Octocorallia	Scleralcyonacea	Pennatulidae	Pennatula	McFadden, C.S.; Cordeiro, R.; Williams, G.; van Ofwegen, L. (2024). World List of Octocorallia. Pennatula pearceyi K√∂lliker, 1880. Accessed through: World Register of Marine Species at: https://www.marinespecies.org/aphia.php?p=taxdetails&id=286641 on 2024-09-18
128517	Pennatula phosphorea	8816	5	200	Pennatula phosphorea	Animalia	Cnidaria	Octocorallia	Scleralcyonacea	Pennatulidae	Pennatula	McFadden, C.S.; Cordeiro, R.; Williams, G.; van Ofwegen, L. (2024). World List of Octocorallia. Pennatula phosphorea Linnaeus, 1758. Accessed through: World Register of Marine Species at: https://www.marinespecies.org/aphia.php?p=taxdetails&id=128517 on 2024-09-18
128519	Pennatula rubra	235	5	200	Pennatula rubra	Animalia	Cnidaria	Octocorallia	Scleralcyonacea	Pennatulidae	Pennatula	McFadden, C.S.; Cordeiro, R.; Williams, G.; van Ofwegen, L. (2024). World List of Octocorallia. Pennatula rubra Ellis, 1764. Accessed through: World Register of Marine Species at: https://www.marinespecies.org/aphia.php?p=taxdetails&id=128519 on 2024-09-18
135216	Peponocyathus folliculus	212	75	522	Peponocyathus folliculus	Animalia	Cnidaria	Hexacorallia	Scleractinia	Turbinoliidae	Peponocyathus	Hoeksema, B. W.; Cairns, S. (2024). World List of Scleractinia. Peponocyathus folliculus (Pourtal√®s, 1868). Accessed through: World Register of Marine Species at: https://www.marinespecies.org/aphia.php?p=taxdetails&id=135216 on 2024-09-18
290724	Perissogorgia vitrea	88	62	520	Perissogorgia vitrea	Animalia	Cnidaria	Octocorallia	Scleralcyonacea	Primnoidae	Perissogorgia	McFadden, C.S.; Cordeiro, R.; Williams, G.; van Ofwegen, L. (2024). World List of Octocorallia. Perissogorgia vitrea Bayer & Stefani, 1989. Accessed through: World Register of Marine Species at: https://www.marinespecies.org/aphia.php?p=taxdetails&id=290724 on 2024-09-18
346430	Phyllangia americana	2601	0	53	Phyllangia americana	Animalia	Cnidaria	Hexacorallia	Scleractinia	Caryophylliidae	Phyllangia	Hoeksema, B. W.; Cairns, S. (2024). World List of Scleractinia. Phyllangia americana Milne Edwards & Haime, 1849. Accessed through: World Register of Marine Species at: https://www.marinespecies.org/aphia.php?p=taxdetails&id=346430 on 2024-09-18
290757	Phyllogorgia dilatata	130	1	27	Phyllogorgia dilatata	Animalia	Cnidaria	Octocorallia	Malacalcyonacea	Gorgoniidae	Phyllogorgia	McFadden, C.S.; Cordeiro, R.; Williams, G.; van Ofwegen, L. (2024). World List of Octocorallia. Phyllogorgia dilatata (Esper, 1806). Accessed through: World Register of Marine Species at: https://www.marinespecies.org/aphia.php?p=taxdetails&id=290757 on 2024-09-18
125393	Placogorgia graciosa	45	50	2200	Placogorgia graciosa	Animalia	Cnidaria	Octocorallia	Malacalcyonacea	Acanthogorgiidae	Placogorgia	McFadden, C.S.; Cordeiro, R.; Williams, G.; van Ofwegen, L. (2024). World List of Octocorallia. Placogorgia graciosa (Tixier-Durivault & d'Hondt, 1974). Accessed through: World Register of Marine Species at: https://www.marinespecies.org/aphia.php?p=taxdetails&id=125393 on 2024-09-18
286401	Placogorgia mirabilis	67	53	185	Placogorgia mirabilis	Animalia	Cnidaria	Octocorallia	Malacalcyonacea	Acanthogorgiidae	Placogorgia	McFadden, C.S.; Cordeiro, R.; Williams, G.; van Ofwegen, L. (2024). World List of Octocorallia. Placogorgia mirabilis Deichmann, 1936. Accessed through: World Register of Marine Species at: https://www.marinespecies.org/aphia.php?p=taxdetails&id=286401 on 2024-09-18
286408	Placogorgia rudis	88	95	1038	Placogorgia rudis	Animalia	Cnidaria	Octocorallia	Malacalcyonacea	Acanthogorgiidae	Placogorgia	McFadden, C.S.; Cordeiro, R.; Williams, G.; van Ofwegen, L. (2024). World List of Octocorallia. Placogorgia rudis Deichmann, 1936. Accessed through: World Register of Marine Species at: https://www.marinespecies.org/aphia.php?p=taxdetails&id=286408 on 2024-09-18
286413	Placogorgia tenuis	120	76	479	Placogorgia tenuis	Animalia	Cnidaria	Octocorallia	Malacalcyonacea	Acanthogorgiidae	Placogorgia	McFadden, C.S.; Cordeiro, R.; Williams, G.; van Ofwegen, L. (2024). World List of Octocorallia. Placogorgia tenuis (Verrill, 1883). Accessed through: World Register of Marine Species at: https://www.marinespecies.org/aphia.php?p=taxdetails&id=286413 on 2024-09-18
125396	Placogorgia terceira	6	170	2200	Placogorgia terceira	Animalia	Cnidaria	Octocorallia	Malacalcyonacea	Acanthogorgiidae	Placogorgia	McFadden, C.S.; Cordeiro, R.; Williams, G.; van Ofwegen, L. (2024). World List of Octocorallia. Placogorgia terceira Grasshoff, 1977. Accessed through: World Register of Marine Species at: https://www.marinespecies.org/aphia.php?p=taxdetails&id=125396 on 2024-09-18
290776	Pleotrochus venustus	113	200	1570	Pleotrochus venustus	Animalia	Cnidaria	Hexacorallia	Scleractinia	Turbinoliidae	Pleotrochus	Hoeksema, B. W.; Cairns, S. (2024). World List of Scleractinia. Pleotrochus venustus (Alcock, 1902). Accessed through: World Register of Marine Species at: https://www.marinespecies.org/aphia.php?p=taxdetails&id=290776 on 2024-09-18
1311281	Pleurocorallium johnsoni	21	350	1500	Pleurocorallium johnsoni	Animalia	Cnidaria	Octocorallia	Scleralcyonacea	Coralliidae	Pleurocorallium	McFadden, C.S.; Cordeiro, R.; Williams, G.; van Ofwegen, L. (2024). World List of Octocorallia. Pleurocorallium johnsoni (Gray, 1860). Accessed through: World Register of Marine Species at: https://www.marinespecies.org/aphia.php?p=taxdetails&id=1311281 on 2024-09-18
1311283	Pleurocorallium niveum	14	350	1500	Pleurocorallium niveum	Animalia	Cnidaria	Octocorallia	Scleralcyonacea	Coralliidae	Pleurocorallium	McFadden, C.S.; Cordeiro, R.; Williams, G.; van Ofwegen, L. (2024). World List of Octocorallia. Pleurocorallium niveum (Bayer, 1956). Accessed through: World Register of Marine Species at: https://www.marinespecies.org/aphia.php?p=taxdetails&id=1311283 on 2024-09-18
1311288	Pleurocorallium secundum	61	350	1500	Pleurocorallium secundum	Animalia	Cnidaria	Octocorallia	Scleralcyonacea	Coralliidae	Pleurocorallium	McFadden, C.S.; Cordeiro, R.; Williams, G.; van Ofwegen, L. (2024). World List of Octocorallia. Pleurocorallium secundum (Dana, 1846). Accessed through: World Register of Marine Species at: https://www.marinespecies.org/aphia.php?p=taxdetails&id=1311288 on 2024-09-18
290797	Plexaura homomalla	495	0	55	Plexaura homomalla	Animalia	Cnidaria	Octocorallia	Malacalcyonacea	Plexauridae	Plexaura	McFadden, C.S.; Cordeiro, R.; Williams, G.; van Ofwegen, L. (2024). World List of Octocorallia. Plexaura homomalla (Esper, 1794). Accessed through: World Register of Marine Species at: https://www.marinespecies.org/aphia.php?p=taxdetails&id=290797 on 2024-09-18
290802	Plexaura nina	29	2	66	Plexaura nina	Animalia	Cnidaria	Octocorallia	Malacalcyonacea	Plexauridae	Plexaura	McFadden, C.S.; Cordeiro, R.; Williams, G.; van Ofwegen, L. (2024). World List of Octocorallia. Plexaura nina Bayer & Deichmann, 1958. Accessed through: World Register of Marine Species at: https://www.marinespecies.org/aphia.php?p=taxdetails&id=290802 on 2024-09-18
290819	Plexaurella nutans	368	0	79	Plexaurella nutans	Animalia	Cnidaria	Octocorallia	Malacalcyonacea	Plexaurellidae	Plexaurella	McFadden, C.S.; Cordeiro, R.; Williams, G.; van Ofwegen, L. (2024). World List of Octocorallia. Plexaurella nutans (Duchassaing & Michelotti, 1860). Accessed through: World Register of Marine Species at: https://www.marinespecies.org/aphia.php?p=taxdetails&id=290819 on 2024-09-18
117962	Pliobothrus symmetricus	132	0	400	Pliobothrus symmetricus	Animalia	Cnidaria	Hydrozoa	Anthoathecata	Stylasteridae	Pliobothrus	Schuchert, P. (2024). World Hydrozoa Database. Pliobothrus symmetricus Pourtal√®s, 1868. Accessed through: World Register of Marine Species at: https://www.marinespecies.org/aphia.php?p=taxdetails&id=117962 on 2024-09-18
287659	Plumarella aculeata	38	198	1373	Plumarella aculeata	Animalia	Cnidaria	Octocorallia	Scleralcyonacea	Primnoidae	Plumarella	McFadden, C.S.; Cordeiro, R.; Williams, G.; van Ofwegen, L. (2024). World List of Octocorallia. Plumarella aculeata Cairns & Bayer, 2004. Accessed through: World Register of Marine Species at: https://www.marinespecies.org/aphia.php?p=taxdetails&id=287659 on 2024-09-18
287663	Plumarella aurea	89	198	1373	Plumarella aurea	Animalia	Cnidaria	Octocorallia	Scleralcyonacea	Primnoidae	Plumarella	McFadden, C.S.; Cordeiro, R.; Williams, G.; van Ofwegen, L. (2024). World List of Octocorallia. Plumarella aurea (Deichmann, 1936). Accessed through: World Register of Marine Species at: https://www.marinespecies.org/aphia.php?p=taxdetails&id=287663 on 2024-09-18
287664	Plumarella delicatissima	12	198	1373	Plumarella delicatissima	Animalia	Cnidaria	Octocorallia	Scleralcyonacea	Primnoidae	Plumarella	McFadden, C.S.; Cordeiro, R.; Williams, G.; van Ofwegen, L. (2024). World List of Octocorallia. Plumarella delicatissima Wright & Studer, 1889. Accessed through: World Register of Marine Species at: https://www.marinespecies.org/aphia.php?p=taxdetails&id=287664 on 2024-09-18
287665	Plumarella dichotoma	60	198	1373	Plumarella dichotoma	Animalia	Cnidaria	Octocorallia	Scleralcyonacea	Primnoidae	Plumarella	McFadden, C.S.; Cordeiro, R.; Williams, G.; van Ofwegen, L. (2024). World List of Octocorallia. Plumarella dichotoma Cairns & Bayer, 2004. Accessed through: World Register of Marine Species at: https://www.marinespecies.org/aphia.php?p=taxdetails&id=287665 on 2024-09-18
287670	Plumarella laxiramosa	28	198	1373	Plumarella laxiramosa	Animalia	Cnidaria	Octocorallia	Scleralcyonacea	Primnoidae	Plumarella	McFadden, C.S.; Cordeiro, R.; Williams, G.; van Ofwegen, L. (2024). World List of Octocorallia. Plumarella laxiramosa Cairns & Bayer, 2004. Accessed through: World Register of Marine Species at: https://www.marinespecies.org/aphia.php?p=taxdetails&id=287670 on 2024-09-18
287671	Plumarella longispina	4400	198	1373	Plumarella longispina	Animalia	Cnidaria	Octocorallia	Scleralcyonacea	Primnoidae	Plumarella	McFadden, C.S.; Cordeiro, R.; Williams, G.; van Ofwegen, L. (2024). World List of Octocorallia. Plumarella longispina Kinoshita, 1908. Accessed through: World Register of Marine Species at: https://www.marinespecies.org/aphia.php?p=taxdetails&id=287671 on 2024-09-18
287672	Plumarella pellucida	30	198	1373	Plumarella pellucida	Animalia	Cnidaria	Octocorallia	Scleralcyonacea	Primnoidae	Plumarella	McFadden, C.S.; Cordeiro, R.; Williams, G.; van Ofwegen, L. (2024). World List of Octocorallia. Plumarella pellucida Cairns & Bayer, 2004. Accessed through: World Register of Marine Species at: https://www.marinespecies.org/aphia.php?p=taxdetails&id=287672 on 2024-09-18
177840	Plumarella pourtalesii	340	198	882	Plumarella pourtalesii	Animalia	Cnidaria	Octocorallia	Scleralcyonacea	Primnoidae	Plumarella	McFadden, C.S.; Cordeiro, R.; Williams, G.; van Ofwegen, L. (2024). World List of Octocorallia. Plumarella pourtalesii (Verrill, 1883). Accessed through: World Register of Marine Species at: https://www.marinespecies.org/aphia.php?p=taxdetails&id=177840 on 2024-09-18
287675	Plumarella spicata	25	198	1373	Plumarella spicata	Animalia	Cnidaria	Octocorallia	Scleralcyonacea	Primnoidae	Plumarella	McFadden, C.S.; Cordeiro, R.; Williams, G.; van Ofwegen, L. (2024). World List of Octocorallia. Plumarella spicata Nutting, 1912. Accessed through: World Register of Marine Species at: https://www.marinespecies.org/aphia.php?p=taxdetails&id=287675 on 2024-09-18
289246	Pocillopora capitata	978	0	40	Pocillopora capitata	Animalia	Cnidaria	Hexacorallia	Scleractinia	Pocilloporidae	Pocillopora	Hoeksema, B. W.; Cairns, S. (2024). World List of Scleractinia. Pocillopora capitata Verrill, 1864. Accessed through: World Register of Marine Species at: https://www.marinespecies.org/aphia.php?p=taxdetails&id=289246 on 2024-09-18
206953	Pocillopora damicornis	7312	0	55	Pocillopora damicornis	Animalia	Cnidaria	Hexacorallia	Scleractinia	Pocilloporidae	Pocillopora	Hoeksema, B. W.; Cairns, S. (2024). World List of Scleractinia. Pocillopora damicornis (Linnaeus, 1758). Accessed through: World Register of Marine Species at: https://www.marinespecies.org/aphia.php?p=taxdetails&id=206953 on 2024-09-18
206959	Pocillopora ligulata	192	0	75	Pocillopora ligulata	Animalia	Cnidaria	Hexacorallia	Scleractinia	Pocilloporidae	Pocillopora	Hoeksema, B. W.; Cairns, S. (2024). World List of Scleractinia. Pocillopora ligulata Dana, 1846. Accessed through: World Register of Marine Species at: https://www.marinespecies.org/aphia.php?p=taxdetails&id=206959 on 2024-09-18
411253	Pocillopora molokensis	37	0	4800	Pocillopora molokensis	Animalia	Cnidaria	Hexacorallia	Scleractinia	Pocilloporidae	Pocillopora	Hoeksema, B. W.; Cairns, S. (2024). World List of Scleractinia. Pocillopora molokensis Vaughan, 1907. Accessed through: World Register of Marine Species at: https://www.marinespecies.org/aphia.php?p=taxdetails&id=411253 on 2024-09-18
290837	Polymyces fragilis	431	75	822	Polymyces fragilis	Animalia	Cnidaria	Hexacorallia	Scleractinia	Flabellidae	Polymyces	Hoeksema, B. W.; Cairns, S. (2024). World List of Scleractinia. Polymyces fragilis (Pourtal√®s, 1868). Accessed through: World Register of Marine Species at: https://www.marinespecies.org/aphia.php?p=taxdetails&id=290837 on 2024-09-18
290839	Polymyces wellsi	526	355	1165	Polymyces wellsi	Animalia	Cnidaria	Hexacorallia	Scleractinia	Flabellidae	Polymyces	Hoeksema, B. W.; Cairns, S. (2024). World List of Scleractinia. Polymyces wellsi Cairns, 1991. Accessed through: World Register of Marine Species at: https://www.marinespecies.org/aphia.php?p=taxdetails&id=290839 on 2024-09-18
288889	Porites astreoides	23849	0	70	Porites astreoides	Animalia	Cnidaria	Hexacorallia	Scleractinia	Poritidae	Porites	Hoeksema, B. W.; Cairns, S. (2024). World List of Scleractinia. Porites astreoides Lamarck, 1816. Accessed through: World Register of Marine Species at: https://www.marinespecies.org/aphia.php?p=taxdetails&id=288889 on 2024-09-18
207236	Porites compressa	1720	0	98	Porites compressa	Animalia	Cnidaria	Hexacorallia	Scleractinia	Poritidae	Porites	Hoeksema, B. W.; Cairns, S. (2024). World List of Scleractinia. Porites compressa Dana, 1846. Accessed through: World Register of Marine Species at: https://www.marinespecies.org/aphia.php?p=taxdetails&id=207236 on 2024-09-18
207238	Porites porites	14578	0	50	Porites porites	Animalia	Cnidaria	Hexacorallia	Scleractinia	Poritidae	Porites	Hoeksema, B. W.; Cairns, S. (2024). World List of Scleractinia. Porites porites (Pallas, 1766). Accessed through: World Register of Marine Species at: https://www.marinespecies.org/aphia.php?p=taxdetails&id=207238 on 2024-09-18
286849	Pourtalosmilia conferta	84	55	191	Pourtalosmilia conferta	Animalia	Cnidaria	Hexacorallia	Scleractinia	Caryophylliidae	Pourtalosmilia	Hoeksema, B. W.; Cairns, S. (2024). World List of Scleractinia. Pourtalosmilia conferta Cairns, 1977. Accessed through: World Register of Marine Species at: https://www.marinespecies.org/aphia.php?p=taxdetails&id=286849 on 2024-09-18
135167	Premocyathus cornuformis	435	37	2200	Premocyathus cornuformis	Animalia	Cnidaria	Hexacorallia	Scleractinia	Caryophylliidae	Premocyathus	Hoeksema, B. W.; Cairns, S. (2024). World List of Scleractinia. Premocyathus cornuformis (Pourtal√®s, 1868). Accessed through: World Register of Marine Species at: https://www.marinespecies.org/aphia.php?p=taxdetails&id=135167 on 2024-09-18
286538	Primnoa notialis	214	86	1824	Primnoa notialis	Animalia	Cnidaria	Octocorallia	Scleralcyonacea	Primnoidae	Primnoa	McFadden, C.S.; Cordeiro, R.; Williams, G.; van Ofwegen, L. (2024). World List of Octocorallia. Primnoa notialis Cairns & Bayer, 2005. Accessed through: World Register of Marine Species at: https://www.marinespecies.org/aphia.php?p=taxdetails&id=286538 on 2024-09-18
286539	Primnoa pacifica	271	41	922	Primnoa pacifica	Animalia	Cnidaria	Octocorallia	Scleralcyonacea	Primnoidae	Primnoa	McFadden, C.S.; Cordeiro, R.; Williams, G.; van Ofwegen, L. (2024). World List of Octocorallia. Primnoa pacifica Kinoshita, 1907. Accessed through: World Register of Marine Species at: https://www.marinespecies.org/aphia.php?p=taxdetails&id=286539 on 2024-09-18
409549	Primnoa pacifica var. willeyi	82	54	2120	Primnoa pacifica var. willeyi	Animalia	Cnidaria	Octocorallia	Scleralcyonacea	Primnoidae	Primnoa	McFadden, C.S.; Cordeiro, R.; Williams, G.; van Ofwegen, L. (2024). World List of Octocorallia. Primnoa pacifica var. willeyi (Hickson, 1915). Accessed through: World Register of Marine Species at: https://www.marinespecies.org/aphia.php?p=taxdetails&id=409549 on 2024-09-18
125411	Primnoa resedaeformis	4321	17	3186	Primnoa resedaeformis	Animalia	Cnidaria	Octocorallia	Scleralcyonacea	Primnoidae	Primnoa	McFadden, C.S.; Cordeiro, R.; Williams, G.; van Ofwegen, L. (2024). World List of Octocorallia. Primnoa resedaeformis (Gunnerus, 1763). Accessed through: World Register of Marine Species at: https://www.marinespecies.org/aphia.php?p=taxdetails&id=125411 on 2024-09-18
286540	Primnoa wingi	244	110	1481	Primnoa wingi	Animalia	Cnidaria	Octocorallia	Scleralcyonacea	Primnoidae	Primnoa	McFadden, C.S.; Cordeiro, R.; Williams, G.; van Ofwegen, L. (2024). World List of Octocorallia. Primnoa wingi Cairns & Bayer, 2005. Accessed through: World Register of Marine Species at: https://www.marinespecies.org/aphia.php?p=taxdetails&id=286540 on 2024-09-18
1027860	Primnoeides kuekenthali	5	226	1270	Primnoeides kuekenthali	Animalia	Cnidaria	Octocorallia	Scleralcyonacea	Primnoidae	Primnoeides	McFadden, C.S.; Cordeiro, R.; Williams, G.; van Ofwegen, L. (2024). World List of Octocorallia. Primnoeides kuekenthali (Zapata-Guardiola & L√≥pez-Gonz√°lez, 2010). Accessed through: World Register of Marine Species at: https://www.marinespecies.org/aphia.php?p=taxdetails&id=1027860 on 2024-09-18
173486	Primnoella australasiae	68	8	602	Primnoella australasiae	Animalia	Cnidaria	Octocorallia	Scleralcyonacea	Primnoidae	Primnoella	McFadden, C.S.; Cordeiro, R.; Williams, G.; van Ofwegen, L. (2024). World List of Octocorallia. Primnoella australasiae (Gray, 1849). Accessed through: World Register of Marine Species at: https://www.marinespecies.org/aphia.php?p=taxdetails&id=173486 on 2024-09-18
409495	Primnoella chilensis	54	8	320	Primnoella chilensis	Animalia	Cnidaria	Octocorallia	Scleralcyonacea	Primnoidae	Primnoella	McFadden, C.S.; Cordeiro, R.; Williams, G.; van Ofwegen, L. (2024). World List of Octocorallia. Primnoella chilensis (Philippi, 1894). Accessed through: World Register of Marine Species at: https://www.marinespecies.org/aphia.php?p=taxdetails&id=409495 on 2024-09-18
173489	Primnoella distans	33	8	602	Primnoella distans	Animalia	Cnidaria	Octocorallia	Scleralcyonacea	Primnoidae	Primnoella	McFadden, C.S.; Cordeiro, R.; Williams, G.; van Ofwegen, L. (2024). World List of Octocorallia. Primnoella distans Studer, 1878. Accessed through: World Register of Marine Species at: https://www.marinespecies.org/aphia.php?p=taxdetails&id=173489 on 2024-09-18
286545	Primnoella grandisquamis	20	8	602	Primnoella grandisquamis	Animalia	Cnidaria	Octocorallia	Scleralcyonacea	Primnoidae	Primnoella	McFadden, C.S.; Cordeiro, R.; Williams, G.; van Ofwegen, L. (2024). World List of Octocorallia. Primnoella grandisquamis Wright & Studer, 1889. Accessed through: World Register of Marine Species at: https://www.marinespecies.org/aphia.php?p=taxdetails&id=286545 on 2024-09-18
286548	Primnoella polita	33	8	602	Primnoella polita	Animalia	Cnidaria	Octocorallia	Scleralcyonacea	Primnoidae	Primnoella	McFadden, C.S.; Cordeiro, R.; Williams, G.; van Ofwegen, L. (2024). World List of Octocorallia. Primnoella polita Deichmann, 1936. Accessed through: World Register of Marine Species at: https://www.marinespecies.org/aphia.php?p=taxdetails&id=286548 on 2024-09-18
286549	Primnoella scotiae	39	8	602	Primnoella scotiae	Animalia	Cnidaria	Octocorallia	Scleralcyonacea	Primnoidae	Primnoella	McFadden, C.S.; Cordeiro, R.; Williams, G.; van Ofwegen, L. (2024). World List of Octocorallia. Primnoella scotiae Thomson & Ritchie, 1906. Accessed through: World Register of Marine Species at: https://www.marinespecies.org/aphia.php?p=taxdetails&id=286549 on 2024-09-18
173344	Primnoisis antarctica	45	155	500	Primnoisis antarctica	Animalia	Cnidaria	Octocorallia	Scleralcyonacea	Mopseidae	Primnoisis	McFadden, C.S.; Cordeiro, R.; Williams, G.; van Ofwegen, L. (2024). World List of Octocorallia. Primnoisis antarctica (Studer, 1878). Accessed through: World Register of Marine Species at: https://www.marinespecies.org/aphia.php?p=taxdetails&id=173344 on 2024-09-18
287463	Primnoisis formosa	18	18	500	Primnoisis formosa	Animalia	Cnidaria	Octocorallia	Scleralcyonacea	Mopseidae	Primnoisis	McFadden, C.S.; Cordeiro, R.; Williams, G.; van Ofwegen, L. (2024). World List of Octocorallia. Primnoisis formosa Gravier, 1913. Accessed through: World Register of Marine Species at: https://www.marinespecies.org/aphia.php?p=taxdetails&id=287463 on 2024-09-18
173348	Primnoisis mimas	21	18	500	Primnoisis mimas	Animalia	Cnidaria	Octocorallia	Scleralcyonacea	Mopseidae	Primnoisis	McFadden, C.S.; Cordeiro, R.; Williams, G.; van Ofwegen, L. (2024). World List of Octocorallia. Primnoisis mimas Bayer & Stefani, 1987. Accessed through: World Register of Marine Species at: https://www.marinespecies.org/aphia.php?p=taxdetails&id=173348 on 2024-09-18
207271	Psammocora profundacella	989	1	50	Psammocora profundacella	Animalia	Cnidaria	Hexacorallia	Scleractinia	Psammocoridae	Psammocora	Hoeksema, B. W.; Cairns, S. (2024). World List of Scleractinia. Psammocora profundacella Gardiner, 1898. Accessed through: World Register of Marine Species at: https://www.marinespecies.org/aphia.php?p=taxdetails&id=207271 on 2024-09-18
287784	Psammocora stellata	855	0	137	Psammocora stellata	Animalia	Cnidaria	Hexacorallia	Scleractinia	Psammocoridae	Psammocora	Hoeksema, B. W.; Cairns, S. (2024). World List of Scleractinia. Psammocora stellata (Verrill, 1866). Accessed through: World Register of Marine Species at: https://www.marinespecies.org/aphia.php?p=taxdetails&id=287784 on 2024-09-18
290855	Psammogorgia arbuscula	18	0	91	Psammogorgia arbuscula	Animalia	Cnidaria	Octocorallia	Malacalcyonacea	Gorgoniidae	Psammogorgia	McFadden, C.S.; Cordeiro, R.; Williams, G.; van Ofwegen, L. (2024). World List of Octocorallia. Psammogorgia arbuscula (Verrill, 1866). Accessed through: World Register of Marine Species at: https://www.marinespecies.org/aphia.php?p=taxdetails&id=290855 on 2024-09-18
290869	Pseudocladochonus hicksoni	15	76	259	Pseudocladochonus hicksoni	Animalia	Cnidaria	Octocorallia	Octocorallia incertae sedis	NA	Pseudocladochonus	McFadden, C.S.; Cordeiro, R.; Williams, G.; van Ofwegen, L. (2024). World List of Octocorallia. Pseudocladochonus hicksoni Versluys, 1907. Accessed through: World Register of Marine Species at: https://www.marinespecies.org/aphia.php?p=taxdetails&id=290869 on 2024-09-18
290871	Pseudocrypthelia pachypoma	62	430	710	Pseudocrypthelia pachypoma	Animalia	Cnidaria	Hydrozoa	Anthoathecata	Stylasteridae	Pseudocrypthelia	Schuchert, P. (2024). World Hydrozoa Database. Pseudocrypthelia pachypoma (Hickson & England, 1905). Accessed through: World Register of Marine Species at: https://www.marinespecies.org/aphia.php?p=taxdetails&id=290871 on 2024-09-18
718718	Pseudodiploria strigosa	1845	0	47	Pseudodiploria strigosa	Animalia	Cnidaria	Hexacorallia	Scleractinia	Faviidae	Pseudodiploria	Hoeksema, B. W.; Cairns, S. (2024). World List of Scleractinia. Pseudodiploria strigosa (Dana, 1846). Accessed through: World Register of Marine Species at: https://www.marinespecies.org/aphia.php?p=taxdetails&id=718718 on 2024-09-18
290874	Pseudodrifa nigra	2293	60	1158	Pseudodrifa nigra	Animalia	Cnidaria	Octocorallia	Malacalcyonacea	Capnellidae	Pseudodrifa	McFadden, C.S.; Cordeiro, R.; Williams, G.; van Ofwegen, L. (2024). World List of Octocorallia. Pseudodrifa nigra (Pourtal√®s, 1868). Accessed through: World Register of Marine Species at: https://www.marinespecies.org/aphia.php?p=taxdetails&id=290874 on 2024-09-18
290881	Pseudoplexaura porosa	270	3	283	Pseudoplexaura porosa	Animalia	Cnidaria	Octocorallia	Malacalcyonacea	Plexauridae	Pseudoplexaura	McFadden, C.S.; Cordeiro, R.; Williams, G.; van Ofwegen, L. (2024). World List of Octocorallia. Pseudoplexaura porosa (Houttuyn, 1772). Accessed through: World Register of Marine Species at: https://www.marinespecies.org/aphia.php?p=taxdetails&id=290881 on 2024-09-18
181504	Pteroeides griseum	92	0	65	Pteroeides griseum	Animalia	Cnidaria	Octocorallia	Scleralcyonacea	Pennatulidae	Pteroeides	McFadden, C.S.; Cordeiro, R.; Williams, G.; van Ofwegen, L. (2024). World List of Octocorallia. Pteroeides griseum (Bohadsch, 1761). Accessed through: World Register of Marine Species at: https://www.marinespecies.org/aphia.php?p=taxdetails&id=181504 on 2024-09-18
290922	Pterogorgia anceps	202	0	43	Pterogorgia anceps	Animalia	Cnidaria	Octocorallia	Malacalcyonacea	Pterogorgiidae	Pterogorgia	McFadden, C.S.; Cordeiro, R.; Williams, G.; van Ofwegen, L. (2024). World List of Octocorallia. Pterogorgia anceps (Pallas, 1766). Accessed through: World Register of Marine Species at: https://www.marinespecies.org/aphia.php?p=taxdetails&id=290922 on 2024-09-18
290925	Pterogorgia citrina	192	1	27	Pterogorgia citrina	Animalia	Cnidaria	Octocorallia	Malacalcyonacea	Pterogorgiidae	Pterogorgia	McFadden, C.S.; Cordeiro, R.; Williams, G.; van Ofwegen, L. (2024). World List of Octocorallia. Pterogorgia citrina (Esper, 1792). Accessed through: World Register of Marine Species at: https://www.marinespecies.org/aphia.php?p=taxdetails&id=290925 on 2024-09-18
1379630	Ptilella grandis	296	105	2062	Ptilella grandis	Animalia	Cnidaria	Octocorallia	Scleralcyonacea	Pennatulidae	Ptilella	McFadden, C.S.; Cordeiro, R.; Williams, G.; van Ofwegen, L. (2024). World List of Octocorallia. Ptilella grandis (Ehrenberg, 1834). Accessed through: World Register of Marine Species at: https://www.marinespecies.org/aphia.php?p=taxdetails&id=1379630 on 2024-09-18
290947	Ptilosarcus gurneyi	3032	8	100	Ptilosarcus gurneyi	Animalia	Cnidaria	Octocorallia	Scleralcyonacea	Pennatulidae	Ptilosarcus	McFadden, C.S.; Cordeiro, R.; Williams, G.; van Ofwegen, L. (2024). World List of Octocorallia. Ptilosarcus gurneyi (Gray, 1860). Accessed through: World Register of Marine Species at: https://www.marinespecies.org/aphia.php?p=taxdetails&id=290947 on 2024-09-18
290948	Ptilosarcus undulatus	87	8	100	Ptilosarcus undulatus	Animalia	Cnidaria	Octocorallia	Scleralcyonacea	Pennatulidae	Ptilosarcus	McFadden, C.S.; Cordeiro, R.; Williams, G.; van Ofwegen, L. (2024). World List of Octocorallia. Ptilosarcus undulatus (Verrill, 1865). Accessed through: World Register of Marine Species at: https://www.marinespecies.org/aphia.php?p=taxdetails&id=290948 on 2024-09-18
125356	Radicipes challengeri	23	439	1324	Radicipes challengeri	Animalia	Cnidaria	Octocorallia	Scleralcyonacea	Chrysogorgiidae	Radicipes	McFadden, C.S.; Cordeiro, R.; Williams, G.; van Ofwegen, L. (2024). World List of Octocorallia. Radicipes challengeri (Wright, 1885). Accessed through: World Register of Marine Species at: https://www.marinespecies.org/aphia.php?p=taxdetails&id=125356 on 2024-09-18
125357	Radicipes gracilis	133	439	3316	Radicipes gracilis	Animalia	Cnidaria	Octocorallia	Scleralcyonacea	Chrysogorgiidae	Radicipes	McFadden, C.S.; Cordeiro, R.; Williams, G.; van Ofwegen, L. (2024). World List of Octocorallia. Radicipes gracilis (Verrill, 1884). Accessed through: World Register of Marine Species at: https://www.marinespecies.org/aphia.php?p=taxdetails&id=125357 on 2024-09-18
286161	Radicipes pleurocristatus	21	549	1187	Radicipes pleurocristatus	Animalia	Cnidaria	Octocorallia	Scleralcyonacea	Chrysogorgiidae	Radicipes	McFadden, C.S.; Cordeiro, R.; Williams, G.; van Ofwegen, L. (2024). World List of Octocorallia. Radicipes pleurocristatus Stearns, 1883. Accessed through: World Register of Marine Species at: https://www.marinespecies.org/aphia.php?p=taxdetails&id=286161 on 2024-09-18
286162	Radicipes spiralis	21	241	1745	Radicipes spiralis	Animalia	Cnidaria	Octocorallia	Scleralcyonacea	Chrysogorgiidae	Radicipes	McFadden, C.S.; Cordeiro, R.; Williams, G.; van Ofwegen, L. (2024). World List of Octocorallia. Radicipes spiralis (Nutting, 1908). Accessed through: World Register of Marine Species at: https://www.marinespecies.org/aphia.php?p=taxdetails&id=286162 on 2024-09-18
290962	Renilla muelleri	281	4	51	Renilla muelleri	Animalia	Cnidaria	Octocorallia	Scleralcyonacea	Renillidae	Renilla	McFadden, C.S.; Cordeiro, R.; Williams, G.; van Ofwegen, L. (2024). World List of Octocorallia. Renilla muelleri K√∂lliker, 1872. Accessed through: World Register of Marine Species at: https://www.marinespecies.org/aphia.php?p=taxdetails&id=290962 on 2024-09-18
290965	Renilla reniformis	374	4	51	Renilla reniformis	Animalia	Cnidaria	Octocorallia	Scleralcyonacea	Renillidae	Renilla	McFadden, C.S.; Cordeiro, R.; Williams, G.; van Ofwegen, L. (2024). World List of Octocorallia. Renilla reniformis (Pallas, 1766). Accessed through: World Register of Marine Species at: https://www.marinespecies.org/aphia.php?p=taxdetails&id=290965 on 2024-09-18
290973	Rhizosmilia gerdae	75	123	549	Rhizosmilia gerdae	Animalia	Cnidaria	Hexacorallia	Scleractinia	Caryophylliidae	Rhizosmilia	Hoeksema, B. W.; Cairns, S. (2024). World List of Scleractinia. Rhizosmilia gerdae Cairns, 1978. Accessed through: World Register of Marine Species at: https://www.marinespecies.org/aphia.php?p=taxdetails&id=290973 on 2024-09-18
290974	Rhizosmilia maculata	268	1	1153	Rhizosmilia maculata	Animalia	Cnidaria	Hexacorallia	Scleractinia	Caryophylliidae	Rhizosmilia	Hoeksema, B. W.; Cairns, S. (2024). World List of Scleractinia. Rhizosmilia maculata (Pourtal√®s, 1874). Accessed through: World Register of Marine Species at: https://www.marinespecies.org/aphia.php?p=taxdetails&id=290974 on 2024-09-18
288449	Rhizotrochus flabelliformis	157	228	419	Rhizotrochus flabelliformis	Animalia	Cnidaria	Hexacorallia	Scleractinia	Flabellidae	Rhizotrochus	Hoeksema, B. W.; Cairns, S. (2024). World List of Scleractinia. Rhizotrochus flabelliformis Cairns, 1989. Accessed through: World Register of Marine Species at: https://www.marinespecies.org/aphia.php?p=taxdetails&id=288449 on 2024-09-18
216159	Rhizotrochus typus	133	10	419	Rhizotrochus typus	Animalia	Cnidaria	Hexacorallia	Scleractinia	Flabellidae	Rhizotrochus	Hoeksema, B. W.; Cairns, S. (2024). World List of Scleractinia. Rhizotrochus typus Milne Edwards & Haime, 1848. Accessed through: World Register of Marine Species at: https://www.marinespecies.org/aphia.php?p=taxdetails&id=216159 on 2024-09-18
290997	Riisea paniculata	150	93	188	Riisea paniculata	Animalia	Cnidaria	Octocorallia	Scleralcyonacea	Ellisellidae	Riisea	McFadden, C.S.; Cordeiro, R.; Williams, G.; van Ofwegen, L. (2024). World List of Octocorallia. Riisea paniculata Duchassaing & Michelotti, 1860. Accessed through: World Register of Marine Species at: https://www.marinespecies.org/aphia.php?p=taxdetails&id=290997 on 2024-09-18
290998	Rosgorgia inexspectata	12	178	417	Rosgorgia inexspectata	Animalia	Cnidaria	Octocorallia	Malacalcyonacea	Rosgorgiidae	Rosgorgia	McFadden, C.S.; Cordeiro, R.; Williams, G.; van Ofwegen, L. (2024). World List of Octocorallia. Rosgorgia inexspectata L√≥pez-Gonz√°lez & Gili, 2001. Accessed through: World Register of Marine Species at: https://www.marinespecies.org/aphia.php?p=taxdetails&id=290998 on 2024-09-18
759935	Sarcodictyon incrustans	57	85	1055	Sarcodictyon incrustans	Animalia	Cnidaria	Octocorallia	Scleralcyonacea	Sarcodictyonidae	Sarcodictyon	McFadden, C.S.; Cordeiro, R.; Williams, G.; van Ofwegen, L. (2024). World List of Octocorallia. Sarcodictyon incrustans (Broch, 1935). Accessed through: World Register of Marine Species at: https://www.marinespecies.org/aphia.php?p=taxdetails&id=759935 on 2024-09-18
135207	Schizocyathus fissilis	308	88	640	Schizocyathus fissilis	Animalia	Cnidaria	Hexacorallia	Scleractinia	Schizocyathidae	Schizocyathus	Hoeksema, B. W.; Cairns, S. (2024). World List of Scleractinia. Schizocyathus fissilis Pourtal√®s, 1874. Accessed through: World Register of Marine Species at: https://www.marinespecies.org/aphia.php?p=taxdetails&id=135207 on 2024-09-18
517781	Schizophytum echinatum	49	168	985	Schizophytum echinatum	Animalia	Cnidaria	Octocorallia	Malacalcyonacea	Clavulariidae	Schizophytum	McFadden, C.S.; Cordeiro, R.; Williams, G.; van Ofwegen, L. (2024). World List of Octocorallia. Schizophytum echinatum Studer, 1891. Accessed through: World Register of Marine Species at: https://www.marinespecies.org/aphia.php?p=taxdetails&id=517781 on 2024-09-18
418854	Scleracis guadalupensis	266	62	1604	Scleracis guadalupensis	Animalia	Cnidaria	Octocorallia	Malacalcyonacea	Scleracidae	Scleracis	McFadden, C.S.; Cordeiro, R.; Williams, G.; van Ofwegen, L. (2024). World List of Octocorallia. Scleracis guadalupensis (Duchassaing & Michelotti, 1860). Accessed through: World Register of Marine Species at: https://www.marinespecies.org/aphia.php?p=taxdetails&id=418854 on 2024-09-18
291028	Scleracis petrosa	45	62	1604	Scleracis petrosa	Animalia	Cnidaria	Octocorallia	Malacalcyonacea	Scleracidae	Scleracis	McFadden, C.S.; Cordeiro, R.; Williams, G.; van Ofwegen, L. (2024). World List of Octocorallia. Scleracis petrosa Deichmann, 1936. Accessed through: World Register of Marine Species at: https://www.marinespecies.org/aphia.php?p=taxdetails&id=291028 on 2024-09-18
1350112	Scleranthelia musiva	25	110	188	Scleranthelia musiva	Animalia	Cnidaria	Octocorallia	Octocorallia incertae sedis	NA	Scleranthelia	McFadden, C.S.; Cordeiro, R.; Williams, G.; van Ofwegen, L. (2024). World List of Octocorallia. Scleranthelia musiva Studer, 1878. Accessed through: World Register of Marine Species at: https://www.marinespecies.org/aphia.php?p=taxdetails&id=1350112 on 2024-09-18
213059	Scleranthelia thomsoni	15	110	188	Scleranthelia thomsoni	Animalia	Cnidaria	Octocorallia	Octocorallia incertae sedis	NA	Scleranthelia	McFadden, C.S.; Cordeiro, R.; Williams, G.; van Ofwegen, L. (2024). World List of Octocorallia. Scleranthelia thomsoni Williams, 1987. Accessed through: World Register of Marine Species at: https://www.marinespecies.org/aphia.php?p=taxdetails&id=213059 on 2024-09-18
287473	Sclerisis macquariana	34	740	1693	Sclerisis macquariana	Animalia	Cnidaria	Octocorallia	Scleralcyonacea	Mopseidae	Sclerisis	McFadden, C.S.; Cordeiro, R.; Williams, G.; van Ofwegen, L. (2024). World List of Octocorallia. Sclerisis macquariana Bayer & Stefani, 1987. Accessed through: World Register of Marine Species at: https://www.marinespecies.org/aphia.php?p=taxdetails&id=287473 on 2024-09-18
291040	Sclerobelemnon theseus	80	1	153	Sclerobelemnon theseus	Animalia	Cnidaria	Octocorallia	Scleralcyonacea	Kophobelemnidae	Sclerobelemnon	McFadden, C.S.; Cordeiro, R.; Williams, G.; van Ofwegen, L. (2024). World List of Octocorallia. Sclerobelemnon theseus Bayer, 1959. Accessed through: World Register of Marine Species at: https://www.marinespecies.org/aphia.php?p=taxdetails&id=291040 on 2024-09-18
743675	Scopaegorgia liouvillei	18	226	1270	Scopaegorgia liouvillei	Animalia	Cnidaria	Octocorallia	Scleralcyonacea	Primnoidae	Scopaegorgia	McFadden, C.S.; Cordeiro, R.; Williams, G.; van Ofwegen, L. (2024). World List of Octocorallia. Scopaegorgia liouvillei (Gravier, 1913). Accessed through: World Register of Marine Species at: https://www.marinespecies.org/aphia.php?p=taxdetails&id=743675 on 2024-09-18
207516	Siderastrea siderea	21631	0	2000	Siderastrea siderea	Animalia	Cnidaria	Hexacorallia	Scleractinia	Rhizangiidae	Siderastrea	Hoeksema, B. W.; Cairns, S. (2024). World List of Scleractinia. Siderastrea siderea (Ellis & Solander, 1786). Accessed through: World Register of Marine Species at: https://www.marinespecies.org/aphia.php?p=taxdetails&id=207516 on 2024-09-18
209972	Sinularia gardineri	12	2	29	Sclerophytum gardineri	Animalia	Cnidaria	Octocorallia	Malacalcyonacea	Sinulariidae	Sinularia	McFadden, C.S.; Cordeiro, R.; Williams, G.; van Ofwegen, L. (2024). World List of Octocorallia. Sinularia gardineri (Pratt, 1903). Accessed through: World Register of Marine Species at: https://www.marinespecies.org/aphia.php?p=taxdetails&id=209972 on 2024-09-18
209981	Sinularia leptoclados	106	2	29	Sclerophytum leptoclados	Animalia	Cnidaria	Octocorallia	Malacalcyonacea	Sinulariidae	Sinularia	McFadden, C.S.; Cordeiro, R.; Williams, G.; van Ofwegen, L. (2024). World List of Octocorallia. Sinularia leptoclados (Ehrenberg, 1834). Accessed through: World Register of Marine Species at: https://www.marinespecies.org/aphia.php?p=taxdetails&id=209981 on 2024-09-18
288730	Siphonogorgia collaris	58	11	128	Siphonogorgia collaris	Animalia	Cnidaria	Octocorallia	Malacalcyonacea	Siphonogorgiidae	Siphonogorgia	McFadden, C.S.; Cordeiro, R.; Williams, G.; van Ofwegen, L. (2024). World List of Octocorallia. Siphonogorgia collaris Nutting, 1908. Accessed through: World Register of Marine Species at: https://www.marinespecies.org/aphia.php?p=taxdetails&id=288730 on 2024-09-18
212100	Siphonogorgia variabilis	20	11	128	Siphonogorgia variabilis	Animalia	Cnidaria	Octocorallia	Malacalcyonacea	Siphonogorgiidae	Siphonogorgia	McFadden, C.S.; Cordeiro, R.; Williams, G.; van Ofwegen, L. (2024). World List of Octocorallia. Siphonogorgia variabilis (Hickson, 1903). Accessed through: World Register of Marine Species at: https://www.marinespecies.org/aphia.php?p=taxdetails&id=212100 on 2024-09-18
135168	Solenosmilia variabilis	14369	220	2430	Solenosmilia variabilis	Animalia	Cnidaria	Hexacorallia	Scleractinia	Caryophylliidae	Solenosmilia	Hoeksema, B. W.; Cairns, S. (2024). World List of Scleractinia. Solenosmilia variabilis Duncan, 1873. Accessed through: World Register of Marine Species at: https://www.marinespecies.org/aphia.php?p=taxdetails&id=135168 on 2024-09-18
1565692	Solumbellula monocephalus	12	100	4189	Solumbellula monocephalus	Animalia	Cnidaria	Octocorallia	Scleralcyonacea	Pseudumbellulidae	Solumbellula	McFadden, C.S.; Cordeiro, R.; Williams, G.; van Ofwegen, L. (2024). World List of Octocorallia. Solumbellula monocephalus (Pasternak, 1964). Accessed through: World Register of Marine Species at: https://www.marinespecies.org/aphia.php?p=taxdetails&id=1565692 on 2024-09-18
291116	Stenisis humilis	35	180	222	Stenisis humilis	Animalia	Cnidaria	Octocorallia	Scleralcyonacea	Mopseidae	Stenisis	McFadden, C.S.; Cordeiro, R.; Williams, G.; van Ofwegen, L. (2024). World List of Octocorallia. Stenisis humilis (Deichmann, 1936). Accessed through: World Register of Marine Species at: https://www.marinespecies.org/aphia.php?p=taxdetails&id=291116 on 2024-09-18
135208	Stenocyathus vermiformis	685	30	4000	Stenocyathus vermiformis	Animalia	Cnidaria	Hexacorallia	Scleractinia	Stenocyathidae	Stenocyathus	Hoeksema, B. W.; Cairns, S. (2024). World List of Scleractinia. Stenocyathus vermiformis (Pourtal√®s, 1868). Accessed through: World Register of Marine Species at: https://www.marinespecies.org/aphia.php?p=taxdetails&id=135208 on 2024-09-18
117963	Stenohelia maderensis	36	185	1125	Stenohelia maderensis	Animalia	Cnidaria	Hydrozoa	Anthoathecata	Stylasteridae	Stenohelia	Schuchert, P. (2024). World Hydrozoa Database. Stenohelia maderensis (Johnson, 1862). Accessed through: World Register of Marine Species at: https://www.marinespecies.org/aphia.php?p=taxdetails&id=117963 on 2024-09-18
1451578	Stephanocyathus campaniformis	35	812	2495	Stephanocyathus campaniformis	Animalia	Cnidaria	Hexacorallia	Scleractinia	Stephanocyathidae	Stephanocyathus	Hoeksema, B. W.; Cairns, S. (2024). World List of Scleractinia. Stephanocyathus campaniformis (Marenzeller, 1904). Accessed through: World Register of Marine Species at: https://www.marinespecies.org/aphia.php?p=taxdetails&id=1451578 on 2024-09-18
1451752	Stephanocyathus coronatus	240	543	1250	Stephanocyathus coronatus	Animalia	Cnidaria	Hexacorallia	Scleractinia	Stephanocyathidae	Stephanocyathus	Hoeksema, B. W.; Cairns, S. (2024). World List of Scleractinia. Stephanocyathus coronatus (Pourtal√®s, 1867). Accessed through: World Register of Marine Species at: https://www.marinespecies.org/aphia.php?p=taxdetails&id=1451752 on 2024-09-18
1450191	Stephanocyathus crassus	20	812	2495	Stephanocyathus crassus	Animalia	Cnidaria	Hexacorallia	Scleractinia	Stephanocyathidae	Stephanocyathus	Hoeksema, B. W.; Cairns, S. (2024). World List of Scleractinia. Stephanocyathus crassus (Jourdan, 1895). Accessed through: World Register of Marine Species at: https://www.marinespecies.org/aphia.php?p=taxdetails&id=1450191 on 2024-09-18
1451572	Stephanocyathus diadema	386	795	2553	Stephanocyathus diadema	Animalia	Cnidaria	Hexacorallia	Scleractinia	Stephanocyathidae	Stephanocyathus	Hoeksema, B. W.; Cairns, S. (2024). World List of Scleractinia. Stephanocyathus diadema (Moseley, 1876). Accessed through: World Register of Marine Species at: https://www.marinespecies.org/aphia.php?p=taxdetails&id=1451572 on 2024-09-18
1451881	Stephanocyathus moseleyanus	81	600	2210	Stephanocyathus moseleyanus	Animalia	Cnidaria	Hexacorallia	Scleractinia	Stephanocyathidae	Stephanocyathus	Hoeksema, B. W.; Cairns, S. (2024). World List of Scleractinia. Stephanocyathus moseleyanus (Sclater, 1886). Accessed through: World Register of Marine Species at: https://www.marinespecies.org/aphia.php?p=taxdetails&id=1451881 on 2024-09-18
1451184	Stephanocyathus nobilis	99	750	2235	Stephanocyathus nobilis	Animalia	Cnidaria	Hexacorallia	Scleractinia	Stephanocyathidae	Stephanocyathus	Hoeksema, B. W.; Cairns, S. (2024). World List of Scleractinia. Stephanocyathus nobilis (Moseley, 1876). Accessed through: World Register of Marine Species at: https://www.marinespecies.org/aphia.php?p=taxdetails&id=1451184 on 2024-09-18
1451902	Stephanocyathus platypus	477	812	2495	Stephanocyathus platypus	Animalia	Cnidaria	Hexacorallia	Scleractinia	Stephanocyathidae	Stephanocyathus	Hoeksema, B. W.; Cairns, S. (2024). World List of Scleractinia. Stephanocyathus platypus (Moseley, 1876). Accessed through: World Register of Marine Species at: https://www.marinespecies.org/aphia.php?p=taxdetails&id=1451902 on 2024-09-18
1451905	Stephanocyathus regius	205	812	2495	Stephanocyathus regius	Animalia	Cnidaria	Hexacorallia	Scleractinia	Stephanocyathidae	Stephanocyathus	Hoeksema, B. W.; Cairns, S. (2024). World List of Scleractinia. Stephanocyathus regius Cairns & Zibrowius, 1997. Accessed through: World Register of Marine Species at: https://www.marinespecies.org/aphia.php?p=taxdetails&id=1451905 on 2024-09-18
1451577	Stephanocyathus spiniger	462	120	695	Stephanocyathus spiniger	Animalia	Cnidaria	Hexacorallia	Scleractinia	Stephanocyathidae	Stephanocyathus	Hoeksema, B. W.; Cairns, S. (2024). World List of Scleractinia. Stephanocyathus spiniger (Marenzeller, 1888). Accessed through: World Register of Marine Species at: https://www.marinespecies.org/aphia.php?p=taxdetails&id=1451577 on 2024-09-18
291123	Stephanohelia praecipua	67	308	1080	Stephanohelia praecipua	Animalia	Cnidaria	Hydrozoa	Anthoathecata	Stylasteridae	Stephanohelia	Schuchert, P. (2024). World Hydrozoa Database. Stephanohelia praecipua Cairns, 1991. Accessed through: World Register of Marine Species at: https://www.marinespecies.org/aphia.php?p=taxdetails&id=291123 on 2024-09-18
291124	Stephanophyllia complicata	416	97	828	Stephanophyllia complicata	Animalia	Cnidaria	Hexacorallia	Scleractinia	Micrabaciidae	Stephanophyllia	Hoeksema, B. W.; Cairns, S. (2024). World List of Scleractinia. Stephanophyllia complicata Moseley, 1876. Accessed through: World Register of Marine Species at: https://www.marinespecies.org/aphia.php?p=taxdetails&id=291124 on 2024-09-18
418848	Stereonephthya portoricensis	137	20	838	Stereonephthya portoricensis	Animalia	Cnidaria	Octocorallia	Malacalcyonacea	Nephtheidae	Stereonephthya	McFadden, C.S.; Cordeiro, R.; Williams, G.; van Ofwegen, L. (2024). World List of Octocorallia. Stereonephthya portoricensis (Hargitt, 1901). Accessed through: World Register of Marine Species at: https://www.marinespecies.org/aphia.php?p=taxdetails&id=418848 on 2024-09-18
291129	Stereotelesto corallina	35	8	183	Stereotelesto corallina	Animalia	Cnidaria	Octocorallia	Malacalcyonacea	Tubiporidae	Stereotelesto	McFadden, C.S.; Cordeiro, R.; Williams, G.; van Ofwegen, L. (2024). World List of Octocorallia. Stereotelesto corallina (Duchassaing, 1870). Accessed through: World Register of Marine Species at: https://www.marinespecies.org/aphia.php?p=taxdetails&id=291129 on 2024-09-18
285859	Stylaster brunneus	83	12	1485	Stylaster brunneus	Animalia	Cnidaria	Hydrozoa	Anthoathecata	Stylasteridae	Stylaster	Schuchert, P. (2024). World Hydrozoa Database. Stylaster brunneus Boschma, 1970. Accessed through: World Register of Marine Species at: https://www.marinespecies.org/aphia.php?p=taxdetails&id=285859 on 2024-09-18
231603	Stylaster eguchii	549	15	1485	Stylaster eguchii	Animalia	Cnidaria	Hydrozoa	Anthoathecata	Stylasteridae	Stylaster	Schuchert, P. (2024). World Hydrozoa Database. Stylaster eguchii (Boschma, 1966). Accessed through: World Register of Marine Species at: https://www.marinespecies.org/aphia.php?p=taxdetails&id=231603 on 2024-09-18
117964	Stylaster erubescens	393	146	965	Stylaster erubescens	Animalia	Cnidaria	Hydrozoa	Anthoathecata	Stylasteridae	Stylaster	Schuchert, P. (2024). World Hydrozoa Database. Stylaster erubescens Pourtal√®s, 1868. Accessed through: World Register of Marine Species at: https://www.marinespecies.org/aphia.php?p=taxdetails&id=117964 on 2024-09-18
117965	Stylaster gemmascens	81	40	1240	Stylaster gemmascens	Animalia	Cnidaria	Hydrozoa	Anthoathecata	Stylasteridae	Stylaster	Schuchert, P. (2024). World Hydrozoa Database. Stylaster gemmascens (Esper, 1790). Accessed through: World Register of Marine Species at: https://www.marinespecies.org/aphia.php?p=taxdetails&id=117965 on 2024-09-18
285880	Stylaster gracilis	29	18	952	Stylaster gracilis	Animalia	Cnidaria	Hydrozoa	Anthoathecata	Stylasteridae	Stylaster	Schuchert, P. (2024). World Hydrozoa Database. Stylaster gracilis Milne Edwards & Haime, 1850. Accessed through: World Register of Marine Species at: https://www.marinespecies.org/aphia.php?p=taxdetails&id=285880 on 2024-09-18
285882	Stylaster griggi	60	12	1485	Stylaster griggi	Animalia	Cnidaria	Hydrozoa	Anthoathecata	Stylasteridae	Stylaster	Schuchert, P. (2024). World Hydrozoa Database. Stylaster griggi Cairns, 2005. Accessed through: World Register of Marine Species at: https://www.marinespecies.org/aphia.php?p=taxdetails&id=285882 on 2024-09-18
285884	Stylaster horologium	148	354	1163	Stylaster horologium	Animalia	Cnidaria	Hydrozoa	Anthoathecata	Stylasteridae	Stylaster	Schuchert, P. (2024). World Hydrozoa Database. Stylaster horologium Cairns, 1991. Accessed through: World Register of Marine Species at: https://www.marinespecies.org/aphia.php?p=taxdetails&id=285884 on 2024-09-18
285885	Stylaster imbricatus	223	137	4699	Stylaster imbricatus	Animalia	Cnidaria	Hydrozoa	Anthoathecata	Stylasteridae	Stylaster	Schuchert, P. (2024). World Hydrozoa Database. Stylaster imbricatus Cairns, 1991. Accessed through: World Register of Marine Species at: https://www.marinespecies.org/aphia.php?p=taxdetails&id=285885 on 2024-09-18
856308	Stylaster sinuosus	27	142	814	Stylaster sinuosus	Animalia	Cnidaria	Hydrozoa	Anthoathecata	Stylasteridae	Stylaster	Schuchert, P. (2024). World Hydrozoa Database. Stylaster sinuosus (Cairns, 1991). Accessed through: World Register of Marine Species at: https://www.marinespecies.org/aphia.php?p=taxdetails&id=856308 on 2024-09-18
128537	Stylatula elegans	363	27	1005	Stylatula elegans	Animalia	Cnidaria	Octocorallia	Scleralcyonacea	Virgulariidae	Stylatula	McFadden, C.S.; Cordeiro, R.; Williams, G.; van Ofwegen, L. (2024). World List of Octocorallia. Stylatula elegans (Danielssen, 1860). Accessed through: World Register of Marine Species at: https://www.marinespecies.org/aphia.php?p=taxdetails&id=128537 on 2024-09-18
286695	Stylatula elongata	535	0	60	Stylatula elongata	Animalia	Cnidaria	Octocorallia	Scleralcyonacea	Virgulariidae	Stylatula	McFadden, C.S.; Cordeiro, R.; Williams, G.; van Ofwegen, L. (2024). World List of Octocorallia. Stylatula elongata (Gabb, 1862). Accessed through: World Register of Marine Species at: https://www.marinespecies.org/aphia.php?p=taxdetails&id=286695 on 2024-09-18
288009	Subergorgia rubra	19	0	61	Subergorgia rubra	Animalia	Cnidaria	Octocorallia	Malacalcyonacea	Subergorgiidae	Subergorgia	McFadden, C.S.; Cordeiro, R.; Williams, G.; van Ofwegen, L. (2024). World List of Octocorallia. Subergorgia rubra Thomson, 1905. Accessed through: World Register of Marine Species at: https://www.marinespecies.org/aphia.php?p=taxdetails&id=288009 on 2024-09-18
288010	Subergorgia suberosa	646	0	55	Subergorgia suberosa	Animalia	Cnidaria	Octocorallia	Malacalcyonacea	Subergorgiidae	Subergorgia	McFadden, C.S.; Cordeiro, R.; Williams, G.; van Ofwegen, L. (2024). World List of Octocorallia. Subergorgia suberosa (Pallas, 1766). Accessed through: World Register of Marine Species at: https://www.marinespecies.org/aphia.php?p=taxdetails&id=288010 on 2024-09-18
288012	Subergorgia verriculata	9	0	61	Subergorgia verriculata	Animalia	Cnidaria	Octocorallia	Malacalcyonacea	Subergorgiidae	Subergorgia	McFadden, C.S.; Cordeiro, R.; Williams, G.; van Ofwegen, L. (2024). World List of Octocorallia. Subergorgia verriculata (Esper, 1794). Accessed through: World Register of Marine Species at: https://www.marinespecies.org/aphia.php?p=taxdetails&id=288012 on 2024-09-18
125399	Swiftia borealis	15	21	616	Swiftia borealis	Animalia	Cnidaria	Octocorallia	Malacalcyonacea	Plexauridae	Swiftia	McFadden, C.S.; Cordeiro, R.; Williams, G.; van Ofwegen, L. (2024). World List of Octocorallia. Swiftia borealis (Kramp, 1930). Accessed through: World Register of Marine Species at: https://www.marinespecies.org/aphia.php?p=taxdetails&id=125399 on 2024-09-18
177815	Swiftia casta	219	53	616	Stenogorgia casta	Animalia	Cnidaria	Octocorallia	Malacalcyonacea	Plexauridae	Swiftia	McFadden, C.S.; Cordeiro, R.; Williams, G.; van Ofwegen, L. (2024). World List of Octocorallia. Swiftia casta (Verrill, 1883). Accessed through: World Register of Marine Species at: https://www.marinespecies.org/aphia.php?p=taxdetails&id=177815 on 2024-09-18
125400	Swiftia dubia	41	21	616	Swiftia dubia	Animalia	Cnidaria	Octocorallia	Malacalcyonacea	Plexauridae	Swiftia	McFadden, C.S.; Cordeiro, R.; Williams, G.; van Ofwegen, L. (2024). World List of Octocorallia. Swiftia dubia (Thomson, 1929). Accessed through: World Register of Marine Species at: https://www.marinespecies.org/aphia.php?p=taxdetails&id=125400 on 2024-09-18
286416	Swiftia exserta	2191	21	494	Swiftia exserta	Animalia	Cnidaria	Octocorallia	Malacalcyonacea	Plexauridae	Swiftia	McFadden, C.S.; Cordeiro, R.; Williams, G.; van Ofwegen, L. (2024). World List of Octocorallia. Swiftia exserta (Ellis & Solander, 1786). Accessed through: World Register of Marine Species at: https://www.marinespecies.org/aphia.php?p=taxdetails&id=286416 on 2024-09-18
286417	Swiftia kofoidi	4014	21	616	Callistephanus kofoidi	Animalia	Cnidaria	Octocorallia	Malacalcyonacea	Plexauridae	Swiftia	McFadden, C.S.; Cordeiro, R.; Williams, G.; van Ofwegen, L. (2024). World List of Octocorallia. Swiftia kofoidi (Nutting, 1909). Accessed through: World Register of Marine Species at: https://www.marinespecies.org/aphia.php?p=taxdetails&id=286417 on 2024-09-18
418855	Swiftia koreni	25	21	616	Callistephanus koreni	Animalia	Cnidaria	Octocorallia	Malacalcyonacea	Plexauridae	Swiftia	McFadden, C.S.; Cordeiro, R.; Williams, G.; van Ofwegen, L. (2024). World List of Octocorallia. Swiftia koreni (Wright & Studer, 1889). Accessed through: World Register of Marine Species at: https://www.marinespecies.org/aphia.php?p=taxdetails&id=418855 on 2024-09-18
1036537	Swiftia pacifica	10931	21	616	Callistephanus pacificus	Animalia	Cnidaria	Octocorallia	Malacalcyonacea	Plexauridae	Swiftia	McFadden, C.S.; Cordeiro, R.; Williams, G.; van Ofwegen, L. (2024). World List of Octocorallia. Swiftia pacifica (Nutting, 1912). Accessed through: World Register of Marine Species at: https://www.marinespecies.org/aphia.php?p=taxdetails&id=1036537 on 2024-09-18
125401	Swiftia pallida	18	21	616	Callistephanus pallida	Animalia	Cnidaria	Octocorallia	Malacalcyonacea	Plexauridae	Swiftia	McFadden, C.S.; Cordeiro, R.; Williams, G.; van Ofwegen, L. (2024). World List of Octocorallia. Swiftia pallida Madsen, 1970. Accessed through: World Register of Marine Species at: https://www.marinespecies.org/aphia.php?p=taxdetails&id=125401 on 2024-09-18
1036547	Swiftia simplex	5738	21	616	Callistephanus simplex	Animalia	Cnidaria	Octocorallia	Malacalcyonacea	Plexauridae	Swiftia	McFadden, C.S.; Cordeiro, R.; Williams, G.; van Ofwegen, L. (2024). World List of Octocorallia. Swiftia simplex (Nutting, 1909). Accessed through: World Register of Marine Species at: https://www.marinespecies.org/aphia.php?p=taxdetails&id=1036547 on 2024-09-18
286420	Swiftia spauldingi	104	21	616	Callistephanus spauldingi	Animalia	Cnidaria	Octocorallia	Malacalcyonacea	Plexauridae	Swiftia	McFadden, C.S.; Cordeiro, R.; Williams, G.; van Ofwegen, L. (2024). World List of Octocorallia. Swiftia spauldingi (Nutting, 1909). Accessed through: World Register of Marine Species at: https://www.marinespecies.org/aphia.php?p=taxdetails&id=286420 on 2024-09-18
1036552	Swiftia torreyi	1982	21	616	Swiftia torreyi	Animalia	Cnidaria	Octocorallia	Malacalcyonacea	Plexauridae	Swiftia	McFadden, C.S.; Cordeiro, R.; Williams, G.; van Ofwegen, L. (2024). World List of Octocorallia. Swiftia torreyi (Nutting, 1909). Accessed through: World Register of Marine Species at: https://www.marinespecies.org/aphia.php?p=taxdetails&id=1036552 on 2024-09-18
291171	Systemapora ornata	272	310	463	Systemapora ornata	Animalia	Cnidaria	Hydrozoa	Anthoathecata	Stylasteridae	Systemapora	Schuchert, P. (2024). World Hydrozoa Database. Systemapora ornata Cairns, 1991. Accessed through: World Register of Marine Species at: https://www.marinespecies.org/aphia.php?p=taxdetails&id=291171 on 2024-09-18
291180	Tanacetipathes tanacetum	34	37	216	Tanacetipathes tanacetum	Animalia	Cnidaria	Hexacorallia	Antipatharia	Myriopathidae	Tanacetipathes	Molodtsova, T.; Opresko, D. (2024). World List of Antipatharia. Tanacetipathes tanacetum (Pourtal√®s, 1880). Accessed through: World Register of Marine Species at: https://www.marinespecies.org/aphia.php?p=taxdetails&id=291180 on 2024-09-18
1482393	Telesto arborea	22	24	298	Telesto arborea	Animalia	Cnidaria	Octocorallia	Malacalcyonacea	Tubiporidae	Telesto	McFadden, C.S.; Cordeiro, R.; Williams, G.; van Ofwegen, L. (2024). World List of Octocorallia. Telesto arborea Wright & Studer, 1889. Accessed through: World Register of Marine Species at: https://www.marinespecies.org/aphia.php?p=taxdetails&id=1482393 on 2024-09-18
287516	Telesto flavula	35	24	153	Telesto flavula	Animalia	Cnidaria	Octocorallia	Malacalcyonacea	Tubiporidae	Telesto	McFadden, C.S.; Cordeiro, R.; Williams, G.; van Ofwegen, L. (2024). World List of Octocorallia. Telesto flavula Deichmann, 1936. Accessed through: World Register of Marine Species at: https://www.marinespecies.org/aphia.php?p=taxdetails&id=287516 on 2024-09-18
287517	Telesto fruticulosa	560	33	183	Telesto fruticulosa	Animalia	Cnidaria	Octocorallia	Malacalcyonacea	Tubiporidae	Telesto	McFadden, C.S.; Cordeiro, R.; Williams, G.; van Ofwegen, L. (2024). World List of Octocorallia. Telesto fruticulosa Dana, 1846. Accessed through: World Register of Marine Species at: https://www.marinespecies.org/aphia.php?p=taxdetails&id=287517 on 2024-09-18
287518	Telesto nelleae	70	27	298	Telesto nelleae	Animalia	Cnidaria	Octocorallia	Malacalcyonacea	Tubiporidae	Telesto	McFadden, C.S.; Cordeiro, R.; Williams, G.; van Ofwegen, L. (2024). World List of Octocorallia. Telesto nelleae Bayer, 1961. Accessed through: World Register of Marine Species at: https://www.marinespecies.org/aphia.php?p=taxdetails&id=287518 on 2024-09-18
287522	Telesto sanguinea	206	24	110	Telesto sanguinea	Animalia	Cnidaria	Octocorallia	Malacalcyonacea	Tubiporidae	Telesto	McFadden, C.S.; Cordeiro, R.; Williams, G.; van Ofwegen, L. (2024). World List of Octocorallia. Telesto sanguinea Deichmann, 1936. Accessed through: World Register of Marine Species at: https://www.marinespecies.org/aphia.php?p=taxdetails&id=287522 on 2024-09-18
517835	Telestula spiculicola	32	289	1939	Telestula spiculicola	Animalia	Cnidaria	Octocorallia	Scleralcyonacea	Sarcodictyonidae	Telestula	McFadden, C.S.; Cordeiro, R.; Williams, G.; van Ofwegen, L. (2024). World List of Octocorallia. Telestula spiculicola (Nutting, 1908). Accessed through: World Register of Marine Species at: https://www.marinespecies.org/aphia.php?p=taxdetails&id=517835 on 2024-09-18
418844	Telestula tubaria	43	933	1464	Telestula tubaria	Animalia	Cnidaria	Octocorallia	Scleralcyonacea	Sarcodictyonidae	Telestula	McFadden, C.S.; Cordeiro, R.; Williams, G.; van Ofwegen, L. (2024). World List of Octocorallia. Telestula tubaria Wright & Studer, 1889. Accessed through: World Register of Marine Species at: https://www.marinespecies.org/aphia.php?p=taxdetails&id=418844 on 2024-09-18
291196	Temnotrochus kermadecensis	81	170	600	Temnotrochus kermadecensis	Animalia	Cnidaria	Hexacorallia	Scleractinia	Schizocyathidae	Temnotrochus	Hoeksema, B. W.; Cairns, S. (2024). World List of Scleractinia. Temnotrochus kermadecensis Cairns, 1995. Accessed through: World Register of Marine Species at: https://www.marinespecies.org/aphia.php?p=taxdetails&id=291196 on 2024-09-18
291197	Tenuisis microspiculata	25	30	316	Tenuisis microspiculata	Animalia	Cnidaria	Octocorallia	Scleralcyonacea	Mopseidae	Tenuisis	McFadden, C.S.; Cordeiro, R.; Williams, G.; van Ofwegen, L. (2024). World List of Octocorallia. Tenuisis microspiculata (Molander, 1929). Accessed through: World Register of Marine Species at: https://www.marinespecies.org/aphia.php?p=taxdetails&id=291197 on 2024-09-18
286861	Tethocyathus cylindraceus	158	183	649	Tethocyathus cylindraceus	Animalia	Cnidaria	Hexacorallia	Scleractinia	Caryophylliidae	Tethocyathus	Hoeksema, B. W.; Cairns, S. (2024). World List of Scleractinia. Tethocyathus cylindraceus (Pourtal√®s, 1868). Accessed through: World Register of Marine Species at: https://www.marinespecies.org/aphia.php?p=taxdetails&id=286861 on 2024-09-18
135173	Tethocyathus variabilis	84	250	576	Tethocyathus variabilis	Animalia	Cnidaria	Hexacorallia	Scleractinia	Caryophylliidae	Tethocyathus	Hoeksema, B. W.; Cairns, S. (2024). World List of Scleractinia. Tethocyathus variabilis Cairns, 1979. Accessed through: World Register of Marine Species at: https://www.marinespecies.org/aphia.php?p=taxdetails&id=135173 on 2024-09-18
286866	Tethocyathus virgatus	316	142	530	Tethocyathus virgatus	Animalia	Cnidaria	Hexacorallia	Scleractinia	Caryophylliidae	Tethocyathus	Hoeksema, B. W.; Cairns, S. (2024). World List of Scleractinia. Tethocyathus virgatus (Alcock, 1902). Accessed through: World Register of Marine Species at: https://www.marinespecies.org/aphia.php?p=taxdetails&id=286866 on 2024-09-18
286867	Thalamophyllia gombergi	26	188	220	Thalamophyllia gombergi	Animalia	Cnidaria	Hexacorallia	Scleractinia	Caryophylliidae	Thalamophyllia	Hoeksema, B. W.; Cairns, S. (2024). World List of Scleractinia. Thalamophyllia gombergi Cairns, 1979. Accessed through: World Register of Marine Species at: https://www.marinespecies.org/aphia.php?p=taxdetails&id=286867 on 2024-09-18
286869	Thalamophyllia tenuescens	194	200	315	Thalamophyllia tenuescens	Animalia	Cnidaria	Hexacorallia	Scleractinia	Caryophylliidae	Thalamophyllia	Hoeksema, B. W.; Cairns, S. (2024). World List of Scleractinia. Thalamophyllia tenuescens (Gardiner, 1899). Accessed through: World Register of Marine Species at: https://www.marinespecies.org/aphia.php?p=taxdetails&id=286869 on 2024-09-18
291213	Thelogorgia stellata	34	91	258	Thelogorgia stellata	Animalia	Cnidaria	Octocorallia	Octocorallia incertae sedis	NA	Thelogorgia	McFadden, C.S.; Cordeiro, R.; Williams, G.; van Ofwegen, L. (2024). World List of Octocorallia. Thelogorgia stellata Bayer, 1991. Accessed through: World Register of Marine Species at: https://www.marinespecies.org/aphia.php?p=taxdetails&id=291213 on 2024-09-18
291214	Thelogorgia studeri	65	91	258	Thelogorgia studeri	Animalia	Cnidaria	Octocorallia	Octocorallia incertae sedis	NA	Thelogorgia	McFadden, C.S.; Cordeiro, R.; Williams, G.; van Ofwegen, L. (2024). World List of Octocorallia. Thelogorgia studeri Bayer, 1991. Accessed through: World Register of Marine Species at: https://www.marinespecies.org/aphia.php?p=taxdetails&id=291214 on 2024-09-18
291215	Thelogorgia vossi	53	91	258	Thelogorgia vossi	Animalia	Cnidaria	Octocorallia	Octocorallia incertae sedis	NA	Thelogorgia	McFadden, C.S.; Cordeiro, R.; Williams, G.; van Ofwegen, L. (2024). World List of Octocorallia. Thelogorgia vossi Bayer, 1991. Accessed through: World Register of Marine Species at: https://www.marinespecies.org/aphia.php?p=taxdetails&id=291215 on 2024-09-18
286425	Thesea bicolor	37	65	1090	Thesea bicolor	Animalia	Cnidaria	Octocorallia	Malacalcyonacea	Malacalcyonacea incertae sedis	Thesea	McFadden, C.S.; Cordeiro, R.; Williams, G.; van Ofwegen, L. (2024). World List of Octocorallia. Thesea bicolor Deichmann, 1936. Accessed through: World Register of Marine Species at: https://www.marinespecies.org/aphia.php?p=taxdetails&id=286425 on 2024-09-18
286427	Thesea citrina	35	65	1090	Thesea citrina	Animalia	Cnidaria	Octocorallia	Malacalcyonacea	Malacalcyonacea incertae sedis	Thesea	McFadden, C.S.; Cordeiro, R.; Williams, G.; van Ofwegen, L. (2024). World List of Octocorallia. Thesea citrina Deichmann, 1936. Accessed through: World Register of Marine Species at: https://www.marinespecies.org/aphia.php?p=taxdetails&id=286427 on 2024-09-18
286433	Thesea grandiflora	50	101	260	Thesea grandiflora	Animalia	Cnidaria	Octocorallia	Malacalcyonacea	Malacalcyonacea incertae sedis	Thesea	McFadden, C.S.; Cordeiro, R.; Williams, G.; van Ofwegen, L. (2024). World List of Octocorallia. Thesea grandiflora Deichmann, 1936. Accessed through: World Register of Marine Species at: https://www.marinespecies.org/aphia.php?p=taxdetails&id=286433 on 2024-09-18
286434	Thesea guadalupensis	29	115	159	Thesea guadalupensis	Animalia	Cnidaria	Octocorallia	Malacalcyonacea	Malacalcyonacea incertae sedis	Thesea	McFadden, C.S.; Cordeiro, R.; Williams, G.; van Ofwegen, L. (2024). World List of Octocorallia. Thesea guadalupensis Duchassaing & Michelotti, 1864. Accessed through: World Register of Marine Species at: https://www.marinespecies.org/aphia.php?p=taxdetails&id=286434 on 2024-09-18
286435	Thesea hebes	17	116	377	Thesea hebes	Animalia	Cnidaria	Octocorallia	Malacalcyonacea	Malacalcyonacea incertae sedis	Thesea	McFadden, C.S.; Cordeiro, R.; Williams, G.; van Ofwegen, L. (2024). World List of Octocorallia. Thesea hebes Deichmann, 1936. Accessed through: World Register of Marine Species at: https://www.marinespecies.org/aphia.php?p=taxdetails&id=286435 on 2024-09-18
418857	Thesea nivea	485	65	120	Thesea nivea	Animalia	Cnidaria	Octocorallia	Malacalcyonacea	Malacalcyonacea incertae sedis	Thesea	McFadden, C.S.; Cordeiro, R.; Williams, G.; van Ofwegen, L. (2024). World List of Octocorallia. Thesea nivea Deichmann, 1936. Accessed through: World Register of Marine Species at: https://www.marinespecies.org/aphia.php?p=taxdetails&id=418857 on 2024-09-18
286440	Thesea parviflora	127	77	216	Thesea parviflora	Animalia	Cnidaria	Octocorallia	Malacalcyonacea	Malacalcyonacea incertae sedis	Thesea	McFadden, C.S.; Cordeiro, R.; Williams, G.; van Ofwegen, L. (2024). World List of Octocorallia. Thesea parviflora Deichmann, 1936. Accessed through: World Register of Marine Species at: https://www.marinespecies.org/aphia.php?p=taxdetails&id=286440 on 2024-09-18
418858	Thesea rubra	316	65	1090	Thesea rubra	Animalia	Cnidaria	Octocorallia	Malacalcyonacea	Malacalcyonacea incertae sedis	Thesea	McFadden, C.S.; Cordeiro, R.; Williams, G.; van Ofwegen, L. (2024). World List of Octocorallia. Thesea rubra Deichmann, 1936. Accessed through: World Register of Marine Species at: https://www.marinespecies.org/aphia.php?p=taxdetails&id=418858 on 2024-09-18
125403	Thesea talismani	5	462	1090	Thesea talismani	Animalia	Cnidaria	Octocorallia	Malacalcyonacea	Malacalcyonacea incertae sedis	Thesea	McFadden, C.S.; Cordeiro, R.; Williams, G.; van Ofwegen, L. (2024). World List of Octocorallia. Thesea talismani Grasshoff, 1986. Accessed through: World Register of Marine Species at: https://www.marinespecies.org/aphia.php?p=taxdetails&id=125403 on 2024-09-18
286552	Thouarella antarctica	10	30	480	Thouarella antarctica	Animalia	Cnidaria	Octocorallia	Scleralcyonacea	Primnoidae	Thouarella	McFadden, C.S.; Cordeiro, R.; Williams, G.; van Ofwegen, L. (2024). World List of Octocorallia. Thouarella antarctica (Valenciennes, 1846). Accessed through: World Register of Marine Species at: https://www.marinespecies.org/aphia.php?p=taxdetails&id=286552 on 2024-09-18
1588065	Thouarella crenelata	26	226	1270	Thouarella crenelata	Animalia	Cnidaria	Octocorallia	Scleralcyonacea	Primnoidae	Thouarella	McFadden, C.S.; Cordeiro, R.; Williams, G.; van Ofwegen, L. (2024). World List of Octocorallia. Thouarella crenelata K√ºkenthal, 1907. Accessed through: World Register of Marine Species at: https://www.marinespecies.org/aphia.php?p=taxdetails&id=1588065 on 2024-09-18
1564339	Thouarella hilgendorfi	211	174	750	Thouarella hilgendorfi	Animalia	Cnidaria	Octocorallia	Scleralcyonacea	Primnoidae	Thouarella	McFadden, C.S.; Cordeiro, R.; Williams, G.; van Ofwegen, L. (2024). World List of Octocorallia. Thouarella hilgendorfi (Studer, 1878). Accessed through: World Register of Marine Species at: https://www.marinespecies.org/aphia.php?p=taxdetails&id=1564339 on 2024-09-18
1587818	Thouarella laxa	10	226	1270	Thouarella laxa	Animalia	Cnidaria	Octocorallia	Scleralcyonacea	Primnoidae	Thouarella	McFadden, C.S.; Cordeiro, R.; Williams, G.; van Ofwegen, L. (2024). World List of Octocorallia. Thouarella laxa Versluys, 1906. Accessed through: World Register of Marine Species at: https://www.marinespecies.org/aphia.php?p=taxdetails&id=1587818 on 2024-09-18
1590634	Thouarella longispinosa	57	226	1270	Thouarella longispinosa	Animalia	Cnidaria	Octocorallia	Scleralcyonacea	Primnoidae	Thouarella	McFadden, C.S.; Cordeiro, R.; Williams, G.; van Ofwegen, L. (2024). World List of Octocorallia. Thouarella longispinosa K√ºkenthal, 1912. Accessed through: World Register of Marine Species at: https://www.marinespecies.org/aphia.php?p=taxdetails&id=1590634 on 2024-09-18
1564341	Thouarella variabilis	133	115	2100	Thouarella variabilis	Animalia	Cnidaria	Octocorallia	Scleralcyonacea	Primnoidae	Thouarella	McFadden, C.S.; Cordeiro, R.; Williams, G.; van Ofwegen, L. (2024). World List of Octocorallia. Thouarella variabilis Wright & Studer, 1889. Accessed through: World Register of Marine Species at: https://www.marinespecies.org/aphia.php?p=taxdetails&id=1564341 on 2024-09-18
291221	Thrypticotrochus petterdi	49	95	925	Thrypticotrochus petterdi	Animalia	Cnidaria	Hexacorallia	Scleractinia	Turbinoliidae	Thrypticotrochus	Hoeksema, B. W.; Cairns, S. (2024). World List of Scleractinia. Thrypticotrochus petterdi (Dennant, 1906). Accessed through: World Register of Marine Species at: https://www.marinespecies.org/aphia.php?p=taxdetails&id=291221 on 2024-09-18
291226	Titanideum frauenfeldii	574	13	237	Titanideum frauenfeldii	Animalia	Cnidaria	Octocorallia	Scleralcyonacea	Spongiodermidae	Titanideum	McFadden, C.S.; Cordeiro, R.; Williams, G.; van Ofwegen, L. (2024). World List of Octocorallia. Titanideum frauenfeldii (K√∂lliker, 1865). Accessed through: World Register of Marine Species at: https://www.marinespecies.org/aphia.php?p=taxdetails&id=291226 on 2024-09-18
173570	Tokoprymno maia	151	350	1416	Tokoprymno maia	Animalia	Cnidaria	Octocorallia	Scleralcyonacea	Primnoidae	Tokoprymno	McFadden, C.S.; Cordeiro, R.; Williams, G.; van Ofwegen, L. (2024). World List of Octocorallia. Tokoprymno maia Bayer, 1996. Accessed through: World Register of Marine Species at: https://www.marinespecies.org/aphia.php?p=taxdetails&id=173570 on 2024-09-18
1116761	Trachythela rudis	49	457	1631	Trachythela rudis	Animalia	Cnidaria	Octocorallia	Malacalcyonacea	Victorgorgiidae	Trachythela	McFadden, C.S.; Cordeiro, R.; Williams, G.; van Ofwegen, L. (2024). World List of Octocorallia. Trachythela rudis Verrill, 1922. Accessed through: World Register of Marine Species at: https://www.marinespecies.org/aphia.php?p=taxdetails&id=1116761 on 2024-09-18
289183	Trichogorgia lyra	202	577	650	Trichogorgia lyra	Animalia	Cnidaria	Octocorallia	Scleralcyonacea	Ifalukellidae	Trichogorgia	McFadden, C.S.; Cordeiro, R.; Williams, G.; van Ofwegen, L. (2024). World List of Octocorallia. Trichogorgia lyra Bayer & Muzik, 1976. Accessed through: World Register of Marine Species at: https://www.marinespecies.org/aphia.php?p=taxdetails&id=289183 on 2024-09-18
291243	Trissopathes pseudotristicha	116	2828	4477	Trissopathes pseudotristicha	Animalia	Cnidaria	Hexacorallia	Antipatharia	Cladopathidae	Trissopathes	Molodtsova, T.; Opresko, D. (2024). World List of Antipatharia. Trissopathes pseudotristicha Opresko, 2003. Accessed through: World Register of Marine Species at: https://www.marinespecies.org/aphia.php?p=taxdetails&id=291243 on 2024-09-18
1509183	Trochocyathus aithoseptatus	63	371	454	Trochocyathus aithoseptatus	Animalia	Cnidaria	Hexacorallia	Scleractinia	Caryophylliidae	Trochocyathus	Hoeksema, B. W.; Cairns, S. (2024). World List of Scleractinia. Trochocyathus aithoseptatus Cairns, 1984. Accessed through: World Register of Marine Species at: https://www.marinespecies.org/aphia.php?p=taxdetails&id=1509183 on 2024-09-18
1543576	Trochocyathus cepulla	34	570	610	Trochocyathus cepulla	Animalia	Cnidaria	Hexacorallia	Scleractinia	Caryophylliidae	Trochocyathus	Hoeksema, B. W.; Cairns, S. (2024). World List of Scleractinia. Trochocyathus cepulla Cairns, 1995. Accessed through: World Register of Marine Species at: https://www.marinespecies.org/aphia.php?p=taxdetails&id=1543576 on 2024-09-18
1543587	Trochocyathus gordoni	23	398	710	Trochocyathus gordoni	Animalia	Cnidaria	Hexacorallia	Scleractinia	Caryophylliidae	Trochocyathus	Hoeksema, B. W.; Cairns, S. (2024). World List of Scleractinia. Trochocyathus gordoni Cairns, 1995. Accessed through: World Register of Marine Species at: https://www.marinespecies.org/aphia.php?p=taxdetails&id=1543587 on 2024-09-18
1543568	Trochocyathus hastatus	129	366	710	Trochocyathus hastatus	Animalia	Cnidaria	Hexacorallia	Scleractinia	Caryophylliidae	Trochocyathus	Hoeksema, B. W.; Cairns, S. (2024). World List of Scleractinia. Trochocyathus hastatus Bourne, 1903. Accessed through: World Register of Marine Species at: https://www.marinespecies.org/aphia.php?p=taxdetails&id=1543568 on 2024-09-18
1451218	Trochocyathus laboreli	67	119	928	Trochocyathus laboreli	Animalia	Cnidaria	Hexacorallia	Scleractinia	Caryophylliidae	Trochocyathus	Hoeksema, B. W.; Cairns, S. (2024). World List of Scleractinia. Trochocyathus laboreli Cairns, 2000. Accessed through: World Register of Marine Species at: https://www.marinespecies.org/aphia.php?p=taxdetails&id=1451218 on 2024-09-18
1543589	Trochocyathus maculatus	72	119	928	Trochocyathus maculatus	Animalia	Cnidaria	Hexacorallia	Scleractinia	Caryophylliidae	Trochocyathus	Hoeksema, B. W.; Cairns, S. (2024). World List of Scleractinia. Trochocyathus maculatus Cairns, 1995. Accessed through: World Register of Marine Species at: https://www.marinespecies.org/aphia.php?p=taxdetails&id=1543589 on 2024-09-18
1431032	Trochocyathus rawsonii	241	55	700	Trochocyathus rawsonii	Animalia	Cnidaria	Hexacorallia	Scleractinia	Caryophylliidae	Trochocyathus	Hoeksema, B. W.; Cairns, S. (2024). World List of Scleractinia. Trochocyathus rawsonii Pourtal√®s, 1874. Accessed through: World Register of Marine Species at: https://www.marinespecies.org/aphia.php?p=taxdetails&id=1431032 on 2024-09-18
1450981	Trochocyathus rhombocolumna	252	110	530	Trochocyathus rhombocolumna	Animalia	Cnidaria	Hexacorallia	Scleractinia	Caryophylliidae	Trochocyathus	Hoeksema, B. W.; Cairns, S. (2024). World List of Scleractinia. Trochocyathus rhombocolumna Alcock, 1902. Accessed through: World Register of Marine Species at: https://www.marinespecies.org/aphia.php?p=taxdetails&id=1450981 on 2024-09-18
291246	Trochopsammia infundibulum	32	532	1472	Trochopsammia infundibulum	Animalia	Cnidaria	Hexacorallia	Scleractinia	Dendrophylliidae	Trochopsammia	Hoeksema, B. W.; Cairns, S. (2024). World List of Scleractinia. Trochopsammia infundibulum Pourtal√®s, 1878. Accessed through: World Register of Marine Species at: https://www.marinespecies.org/aphia.php?p=taxdetails&id=291246 on 2024-09-18
287044	Truncatoflabellum angiostomum	114	80	1450	Truncatoflabellum angiostomum	Animalia	Cnidaria	Hexacorallia	Scleractinia	Flabellidae	Truncatoflabellum	Hoeksema, B. W.; Cairns, S. (2024). World List of Scleractinia. Truncatoflabellum angiostomum (Folkeson, 1919). Accessed through: World Register of Marine Species at: https://www.marinespecies.org/aphia.php?p=taxdetails&id=287044 on 2024-09-18
287052	Truncatoflabellum dens	251	320	555	Truncatoflabellum dens	Animalia	Cnidaria	Hexacorallia	Scleractinia	Flabellidae	Truncatoflabellum	Hoeksema, B. W.; Cairns, S. (2024). World List of Scleractinia. Truncatoflabellum dens (Alcock, 1902). Accessed through: World Register of Marine Species at: https://www.marinespecies.org/aphia.php?p=taxdetails&id=287052 on 2024-09-18
287063	Truncatoflabellum phoenix	228	80	179	Truncatoflabellum phoenix	Animalia	Cnidaria	Hexacorallia	Scleractinia	Flabellidae	Truncatoflabellum	Hoeksema, B. W.; Cairns, S. (2024). World List of Scleractinia. Truncatoflabellum phoenix Cairns, 1995. Accessed through: World Register of Marine Species at: https://www.marinespecies.org/aphia.php?p=taxdetails&id=287063 on 2024-09-18
287068	Truncatoflabellum truncum	41	80	1450	Truncatoflabellum truncum	Animalia	Cnidaria	Hexacorallia	Scleractinia	Flabellidae	Truncatoflabellum	Hoeksema, B. W.; Cairns, S. (2024). World List of Scleractinia. Truncatoflabellum truncum (Cairns, 1982). Accessed through: World Register of Marine Species at: https://www.marinespecies.org/aphia.php?p=taxdetails&id=287068 on 2024-09-18
291250	Truncatoguynia irregularis	158	80	248	Truncatoguynia irregularis	Animalia	Cnidaria	Hexacorallia	Scleractinia	Stenocyathidae	Truncatoguynia	Hoeksema, B. W.; Cairns, S. (2024). World List of Scleractinia. Truncatoguynia irregularis Cairns, 1989. Accessed through: World Register of Marine Species at: https://www.marinespecies.org/aphia.php?p=taxdetails&id=291250 on 2024-09-18
291251	Tubastraea coccinea	2728	0	50	Tubastraea coccinea	Animalia	Cnidaria	Hexacorallia	Scleractinia	Dendrophylliidae	Tubastraea	Hoeksema, B. W.; Cairns, S. (2024). World List of Scleractinia. Tubastraea coccinea Lesson, 1830. Accessed through: World Register of Marine Species at: https://www.marinespecies.org/aphia.php?p=taxdetails&id=291251 on 2024-09-18
207409	Tubipora musica	601	3	796	Tubipora musica	Animalia	Cnidaria	Octocorallia	Malacalcyonacea	Tubiporidae	Tubipora	McFadden, C.S.; Cordeiro, R.; Williams, G.; van Ofwegen, L. (2024). World List of Octocorallia. Tubipora musica Linnaeus, 1758. Accessed through: World Register of Marine Species at: https://www.marinespecies.org/aphia.php?p=taxdetails&id=207409 on 2024-09-18
291268	Umbellapathes helioanthes	111	383	4755	Umbellapathes helioanthes	Animalia	Cnidaria	Hexacorallia	Antipatharia	Schizopathidae	Umbellapathes	Molodtsova, T.; Opresko, D. (2024). World List of Antipatharia. Umbellapathes helioanthes Opresko, 2005. Accessed through: World Register of Marine Species at: https://www.marinespecies.org/aphia.php?p=taxdetails&id=291268 on 2024-09-18
183476	Umbellula durissima	14	100	4189	Umbellula durissima	Animalia	Cnidaria	Octocorallia	Scleralcyonacea	Umbellulidae	Umbellula	McFadden, C.S.; Cordeiro, R.; Williams, G.; van Ofwegen, L. (2024). World List of Octocorallia. Umbellula durissima K√∂lliker, 1880. Accessed through: World Register of Marine Species at: https://www.marinespecies.org/aphia.php?p=taxdetails&id=183476 on 2024-09-18
128530	Umbellula huxleyi	105	100	4189	Umbellula huxleyi	Animalia	Cnidaria	Octocorallia	Scleralcyonacea	Umbellulidae	Umbellula	McFadden, C.S.; Cordeiro, R.; Williams, G.; van Ofwegen, L. (2024). World List of Octocorallia. Umbellula huxleyi K√∂lliker, 1880. Accessed through: World Register of Marine Species at: https://www.marinespecies.org/aphia.php?p=taxdetails&id=128530 on 2024-09-18
128531	Umbellula lindahli	84	2067	2866	Umbellula lindahli	Animalia	Cnidaria	Octocorallia	Scleralcyonacea	Umbellulidae	Umbellula	McFadden, C.S.; Cordeiro, R.; Williams, G.; van Ofwegen, L. (2024). World List of Octocorallia. Umbellula lindahli K√∂lliker, 1875. Accessed through: World Register of Marine Species at: https://www.marinespecies.org/aphia.php?p=taxdetails&id=128531 on 2024-09-18
173577	Umbellula magniflora	153	840	1054	Umbellula magniflora	Animalia	Cnidaria	Octocorallia	Scleralcyonacea	Umbellulidae	Umbellula	McFadden, C.S.; Cordeiro, R.; Williams, G.; van Ofwegen, L. (2024). World List of Octocorallia. Umbellula magniflora K√∂lliker, 1880. Accessed through: World Register of Marine Species at: https://www.marinespecies.org/aphia.php?p=taxdetails&id=173577 on 2024-09-18
128533	Umbellula thomsoni	36	100	4189	Umbellula thomsoni	Animalia	Cnidaria	Octocorallia	Scleralcyonacea	Umbellulidae	Umbellula	McFadden, C.S.; Cordeiro, R.; Williams, G.; van Ofwegen, L. (2024). World List of Octocorallia. Umbellula thomsoni (K√∂lliker, 1874). Accessed through: World Register of Marine Species at: https://www.marinespecies.org/aphia.php?p=taxdetails&id=128533 on 2024-09-18
288121	Umbellulifera striata	8	0	77	Umbellulifera striata	Animalia	Cnidaria	Octocorallia	Malacalcyonacea	Nephtheidae	Umbellulifera	McFadden, C.S.; Cordeiro, R.; Williams, G.; van Ofwegen, L. (2024). World List of Octocorallia. Umbellulifera striata (Thomson & Henderson, 1905). Accessed through: World Register of Marine Species at: https://www.marinespecies.org/aphia.php?p=taxdetails&id=288121 on 2024-09-18
847839	Umimayanthus parasiticus	54	0	200	Umimayanthus parasiticus	Animalia	Cnidaria	Hexacorallia	Zoantharia	Parazoanthidae	Umimayanthus	Reimer, J.D.; Sinniger, F. (2024). World List of Zoantharia. Umimayanthus parasiticus (Duchassaing de Fonbressin & Michelotti, 1860). Accessed through: World Register of Marine Species at: https://www.marinespecies.org/aphia.php?p=taxdetails&id=847839 on 2024-09-18
135177	Vaughanella concinna	122	540	3018	Vaughanella concinna	Animalia	Cnidaria	Hexacorallia	Scleractinia	Stephanocyathidae	Vaughanella	Hoeksema, B. W.; Cairns, S. (2024). World List of Scleractinia. Vaughanella concinna Gravier, 1915. Accessed through: World Register of Marine Species at: https://www.marinespecies.org/aphia.php?p=taxdetails&id=135177 on 2024-09-18
286898	Vaughanella margaritata	15	540	3018	Vaughanella margaritata	Animalia	Cnidaria	Hexacorallia	Scleractinia	Stephanocyathidae	Vaughanella	Hoeksema, B. W.; Cairns, S. (2024). World List of Scleractinia. Vaughanella margaritata (Jourdan, 1895). Accessed through: World Register of Marine Species at: https://www.marinespecies.org/aphia.php?p=taxdetails&id=286898 on 2024-09-18
286899	Vaughanella multipalifera	56	1357	1450	Vaughanella multipalifera	Animalia	Cnidaria	Hexacorallia	Scleractinia	Stephanocyathidae	Vaughanella	Hoeksema, B. W.; Cairns, S. (2024). World List of Scleractinia. Vaughanella multipalifera Cairns, 1995. Accessed through: World Register of Marine Species at: https://www.marinespecies.org/aphia.php?p=taxdetails&id=286899 on 2024-09-18
128536	Veretillum cynomorium	391	5	200	Veretillum cynomorium	Animalia	Cnidaria	Octocorallia	Scleralcyonacea	Veretillidae	Veretillum	McFadden, C.S.; Cordeiro, R.; Williams, G.; van Ofwegen, L. (2024). World List of Octocorallia. Veretillum cynomorium (Pallas, 1766). Accessed through: World Register of Marine Species at: https://www.marinespecies.org/aphia.php?p=taxdetails&id=128536 on 2024-09-18
286471	Villogorgia nigrescens	159	101	478	Villogorgia nigrescens	Animalia	Cnidaria	Octocorallia	Malacalcyonacea	Acanthogorgiidae	Villogorgia	McFadden, C.S.; Cordeiro, R.; Williams, G.; van Ofwegen, L. (2024). World List of Octocorallia. Villogorgia nigrescens Duchassaing & Michelotti, 1860. Accessed through: World Register of Marine Species at: https://www.marinespecies.org/aphia.php?p=taxdetails&id=286471 on 2024-09-18
128539	Virgularia mirabilis	8738	36	366	Virgularia mirabilis	Animalia	Cnidaria	Octocorallia	Scleralcyonacea	Virgulariidae	Virgularia	McFadden, C.S.; Cordeiro, R.; Williams, G.; van Ofwegen, L. (2024). World List of Octocorallia. Virgularia mirabilis (M√ºller, 1776). Accessed through: World Register of Marine Species at: https://www.marinespecies.org/aphia.php?p=taxdetails&id=128539 on 2024-09-18
286712	Virgularia presbytes	241	9	110	Virgularia presbytes	Animalia	Cnidaria	Octocorallia	Scleralcyonacea	Virgulariidae	Virgularia	McFadden, C.S.; Cordeiro, R.; Williams, G.; van Ofwegen, L. (2024). World List of Octocorallia. Virgularia presbytes Bayer, 1955. Accessed through: World Register of Marine Species at: https://www.marinespecies.org/aphia.php?p=taxdetails&id=286712 on 2024-09-18
517865	Zignisis lornae	14	70	237	Zignisis lornae	Animalia	Cnidaria	Octocorallia	Scleralcyonacea	Mopseidae	Zignisis	McFadden, C.S.; Cordeiro, R.; Williams, G.; van Ofwegen, L. (2024). World List of Octocorallia. Zignisis lornae Alderslade, 1998. Accessed through: World Register of Marine Species at: https://www.marinespecies.org/aphia.php?p=taxdetails&id=517865 on 2024-09-18
517867	Zignisis repens	72	20	106	Zignisis repens	Animalia	Cnidaria	Octocorallia	Scleralcyonacea	Mopseidae	Zignisis	McFadden, C.S.; Cordeiro, R.; Williams, G.; van Ofwegen, L. (2024). World List of Octocorallia. Zignisis repens (Briggs, 1915). Accessed through: World Register of Marine Species at: https://www.marinespecies.org/aphia.php?p=taxdetails&id=517867 on 2024-09-18
