# Supplementary material for: Global Cold‐Water Coral Biodiversity Redistribution Under Projected Climate Change
Source: Glob Chang Biol. 2025 Oct 22;31(10):e70563. doi: 10.1111/gcb.70563 (PMC12541565; doi:10.1111/gcb.70563)
Supplement: Supplementary file 1 — Data S1: gcb70563‐sup‐0001‐DataS1.zip. [file GCB-31-e70563-s001.zip › supinfo/Appendix S10 Area change.xlsx]

## Sheet: summaryExtentGlobalReachable
Region	Baseline	ssp119Area	ssp370Area	ssp585Area	ssp119AreaChange	ssp370AreaChange	ssp585AreaChange
Global	1.79906e+08	1.82822e+08	1.79188e+08	1.80202e+08	1.621	-0.399344	0.164326

## Sheet: metadata
baseline	Present-day prediction 2010-2020
ssp119	Shared Socioeconomic Pathway 1-1.9; 2100 climate projection
ssp370	Shared Socioeconomic Pathway 3-7.0; 2100 climate projection
Area	area in km^2
Cahnge	percentage of change in area
