# Supplementary material for: Global Cold‐Water Coral Biodiversity Redistribution Under Projected Climate Change
Source: Glob Chang Biol. 2025 Oct 22;31(10):e70563. doi: 10.1111/gcb.70563 (PMC12541565; doi:10.1111/gcb.70563)
Supplement: Supplementary file 1 — Data S1: gcb70563‐sup‐0001‐DataS1.zip. [file GCB-31-e70563-s001.zip › supinfo/Appendix S2 model performance.xlsx]

## Sheet: results
Species name	meanCV.auc.BRT	meanCV.sensitivity.BRT	meanCV.boyce.BRT	sdCV.auc.BRT	sdCV.sensitivity.BRT	sdCV.boyce.BRT	mean.auc.BRT	mean.sensitivity.BRT	mean.boyce.BRT	sd.auc.BRT	sd.sensitivity.BRT	sd.boyce.BRT	meanCV.auc.MBOOST	meanCV.sensitivity.MBOOST	meanCV.boyce.MBOOST	sdCV.auc.MBOOST	sdCV.sensitivity.MBOOST	sdCV.boyce.MBOOST	mean.auc.MBOOST	mean.sensitivity.MBOOST	mean.boyce.MBOOST	sd.auc.MBOOST	sd.sensitivity.MBOOST	sd.boyce.MBOOST	meanCV.auc.XGBOOST	meanCV.sensitivity.XGBOOST	meanCV.boyce.XGBOOST	sdCV.auc.XGBOOST	sdCV.sensitivity.XGBOOST	sdCV.boyce.XGBOOST	mean.auc.XGBOOST	mean.sensitivity.XGBOOST	mean.boyce.XGBOOST	sd.auc.XGBOOST	sd.sensitivity.XGBOOST	sd.boyce.XGBOOST	mean.auc.Ensemble	mean.sensitivity.Ensemble	mean.boyce.Ensemble	sd.auc.Ensemble	sd.sensitivity.Ensemble	sd.boyce.Ensemble	mean.auc.Ensemble.Reachable	mean.sensitivity.Ensemble.Reachable	mean.boyce.Ensemble.Reachable	sd.auc.Ensemble.Reachable	sd.sensitivity.Ensemble.Reachable	sd.boyce.Ensemble.Reachable
Abyssopathes lyra	0.682	0.95	0.07884	0.0335161652539984	0.0666666666666667	0.125793235995511	0.9965	0.99167	0.9184	0.010373577546397	0.0263417729092026	0.213458400839341	0.669	0.97	0.24146	0.055567776433629	0.0421637021355784	0.133717838916296	0.8443	0.86668	0.6522	0.0375619488312308	0.0978200706512841	0.118895659204942	0.84	0.93	0.49894	0.115974135047432	0.0788810637746615	0.239768287218213	0.916	0.81667	0.6715	0.127553039076996	0.262946505121395	0.666339461369187	0.9715	0.9167	0.6839	0.0165344757669812	0	0.243494672540398	0.8891	0.99167	0.6839	0.0353127298419265	0.0263417729092026	0.34158293282891
Acanella arbuscula	0.90934	0.916004	0.4624	0.0100827906190036	0.0228400351235379	0.0441631822524902	0.9404	0.88995	0.9069	0.0130996183150502	0.0284994054518881	0.0496732657808336	0.89907	0.907702	0.53816	0.0074981553287014	0.0263027023537717	0.0569053053570384	0.9215	0.89276	0.9281	0.00884747295999134	0.0547738826652103	0.0376517669645869	0.90408	0.917313	0.51257	0.0124593383095215	0.0314256441814996	0.0569450427068844	0.9552	0.9218	0.9366	0.0144052459580221	0.0364871971457874	0.0396574218918869	0.9325	0.9497	0.9355	0.00780669228575355	0	0.0218186973844809	0.9314	0.98491	0.9355	0.00558171618371584	0.0242972083444443	0.113296121341867
Acanella dispar	0.8715	1	0.36761	0.0367461260240829	0	0.0724498056128057	0.9543	0.92728	0.6772	0.0249757660320737	0.0835313354376667	0.137549021564435	0.9055	1	0.40109	0.0193577432109795	0	0.107473133076752	0.9233	0.87274	0.6552	0.0262045373509585	0.0469405581560339	0.0955601032509558	0.87225	0.985	0.37443	0.0506958523396584	0.0337474278855277	0.117153366243665	0.9717	0.95455	0.7198	0.0362860548665431	0.0772501456309307	0.0987801149579768	0.942	0.9091	0.6956	0.0117094453801668	0	0.0621507128769342	0.9221	0.97273	0.6956	0.0211788678744744	0.043908871540954	0.280810256222952
Acanella rigida	0.8425	0.995	0.2944	0.0299304749934466	0.0158113883008419	0.0826709810702106	0.9688	0.98334	0.6294	0.0241559746462674	0.0351223638789368	0.166874670203586	0.875	1	0.408	0.0156347191994114	0	0.109241333243827	0.8903	0.94167	0.6289	0.0209499403340439	0.068613702065339	0.288491266958137	0.813	0.975	0.24733	0.0588406511029766	0.0353553390593274	0.13132602390827	0.9744	0.98334	0.5686	0.0105746026980791	0.0351223638789368	0.190781550470689	0.9449	0.9167	0.621	0.0150661504336339	0	0.259431429604562	0.9544	0.9167	0.621	0.0176899218012215	0	0.267687234577138
Acanella weberi	0.80125	0.915	0.19061	0.0496969985679886	0.0579750904364203	0.120866376631386	0.9142	0.91111	0.6954	0.00868971294756687	0.0651982353203588	0.0976845262396592	0.8385	0.935	0.35426	0.03391574527823	0.0337474278855276	0.139911560955087	0.8649	0.87221	0.6373	0.034161219077909	0.0375057462264117	0.0890980109517354	0.77475	0.86	0.26765	0.0278001298957797	0.045946829173634	0.184990758027409	0.9383	0.85556	0.7498	0.0335229606223688	0.0702693263253763	0.121436586103383	0.9101	0.9444	0.6949	0.0100382601414123	0	0.103213317400851	0.9461	0.96108	0.6949	0.0126968937583611	0.0268573515696044	0.145931528845247
Acanthogorgia armata	0.918	0.907845	0.55256	0.0171028262771586	0.0185125004313902	0.102684145698242	0.987	0.9623	0.8875	0.00785988408170107	0.020732690236543	0.13087674439037	0.8745	0.865703	0.44502	0.0239284117502372	0.0425022885789041	0.0695554423144268	0.917	0.7942	0.8525	0.0134081235740792	0.0319146431038237	0.0853596964484866	0.90527	0.886177	0.53743	0.0125131086820537	0.0211721746376911	0.0953690847881709	0.9844	0.9478	0.8707	0.00761869046781956	0.0218304069285633	0.0663710947794461	0.9639	0.942	0.9135	0.00990454441153151	0	0.0253300436460562	0.9729	0.942	0.9135	0.00746026511295381	0	0.323299465580202
Acanthogorgia aspera	0.696	0.96	0.22588	0.0779886031559883	0.0936897954837013	0.229588592438252	0.9081	0.93335	0.7415	0.0948173097183326	0.0765740201083602	0.162475468233754	0.787	0.99	0.3215	0.055236863697273	0.0210818510677892	0.141074101883451	0.6851	0.90001	0.5958	0.0469431097772139	0.0765885319236648	0.0904860946959992	0.761	0.9	0.33153	0.0880593234384892	0.129099444873581	0.228817855995161	0.9651	0.95834	0.8431	0.034329935106907	0.058925568870115	0.150015147383337	0.8615	0.9167	0.7023	0.0440511066830335	0	0.110340936293935	0.8948	0.95002	0.7023	0.03936665255433	0.0430159350318771	0.192607372652243
Acanthogorgia hedlundi	0.8518875	1	0.25205	0.0153670880726745	0	0.131770926548057	0.968	0.9875	0.6627	0.0208326666559997	0.0395284707521047	0.18223187305067	0.8753375	1	0.35295	0.0202907725675709	0	0.0956959558822745	0.9136	0.8875	0.6838	0.0203152925430846	0.0395284707521047	0.0765866248839255	0.8391875	0.9625	0.3415875	0.0298813771668725	0.060380736442456	0.0848852380913981	0.9709	0.9375	0.6445	0.0164008807351584	0.0658807845868412	0.157615742304575	0.9656	0.875	0.7303	0.00676921134418348	0	0.0628703250968037	0.938	0.875	0.7303	0	0	0
Acanthogorgia hirsuta	0.824	1	0.26448	0.0437670601657863	0	0.160234888696425	0.9914	1	0.7202	0.0110373104614404	0	0.281571699966851	0.869	1	0.3185	0.0276686746259295	0	0.166009939461467	0.809	1	0.1742	0.020204509947589	0	0.14036919573436	0.868	0.96	0.34688	0.0233571307218065	0.0843274042711568	0.0529220139030589	0.9632	0.94	0.2445	0.0523127347996854	0.0966091783079296	0.766191773209118	0.9894	0.8	0.235	0.00267498701969852	0	0.203385785584386	0.9633	0.8	0.235	0.0472347565064352	0	0.271696092475889
Acanthogorgia incrustata	0.803466666666667	1	0.192633333333333	0.0291308033480662	0	0.0967310704996073	0.9435	1	0.5321	0.0246091672169358	0	0.13415285643209	NA	NA	NA	NA	NA	NA	NA	NA	NA	NA	NA	NA	0.790883333333333	0.95	0.255	0.0630519602499242	0.0805076485899413	0.134452777519529	0.9486	0.94999	0.6952	0.0537487984361821	0.0805237501196593	0.208073064090478	0.9479	0.8333	0.476	0.016189502771858	0	0.252633243171906	0.9307	0.8333	0.476	0.0358640953229457	0	0.471642626006881
Acanthogorgia schrammi	0.527333333333333	1	0.045	0.200112252449086	0	0.189421927628949	0.9763	1	0.3244	0.0107501937967028	0	0.255565255854547	0.6225	1	-0.00356666666666666	0.121778107258273	0	0.263291841550703	0.952	1	0.3473	0.0225487127003837	0	0.187720270615616	1	1	0.632	0	0	0	0.9915	1	1	0.0268793601114312	0	0	0.9511	0.6667	0.5511	0.0232687200622065	0	0.144103704941191	0.8656	0.70003	0.5511	0.105213222658667	0.105398714413412	0.471420654334675
Acanthogorgia striata	0.461366666666667	0.933333333333333	-0.0818	0.0358249171856408	0.086066296582387	0.113499763419561	0.9997	1	0.9564	0.000948683298050515	0	0.137875305983341	0.4126	1	-0.179316666666667	0.0632704951423296	0	0.151420464596981	0.7411	0.86666	0.3251	0.103010732989874	0.219433615372749	0.405525571189893	NA	NA	NA	NA	NA	NA	NA	NA	NA	NA	NA	NA	0.9919	0.8333	0.362	0.00458136321294098	0	0.16022276159564	0.917	0.8333	0.362	0	0	0
Acanthopathes humilis	0.8225	1	0.2559625	0.0296587653335589	0	0.11030881603858	0.8899	0.9125	0.6004	0.152957837327807	0.276699295264733	0.261019028680541	0.84945	1	0.3772875	0.0291103742485199	0	0.105713909818749	0.8907	0.9875	0.5235	0.0246758991730798	0.0395284707521047	0.116761152215395	0.7983	0.9875	0.2371125	0.0308183071494129	0.0395284707521047	0.108706687575379	0.9712	0.9875	0.5708	0.0161369142031555	0.0395284707521047	0.15663602537234	0.9514	0.875	0.6464	0.0161740532953246	0	0.16379472247637	0.9002	0.95	0.6464	0.0325330601081423	0.0645497224367903	0
Acanthopathes thyoides	0.800833333333333	1	0.272666666666667	0.049857636833461	0	0.204879247784737	0.9487	0.93333	0.7111	0.123004110139097	0.210829051603426	0.416931502501044	0.8163	1	0.232266666666667	0.0349579818328685	0	0.147266685109735	0.8498	0.90001	0.523	0.0319576108132146	0.160999195650165	0.236175546763184	NA	NA	NA	NA	NA	NA	NA	NA	NA	NA	NA	NA	0.985	0.6667	0.8226	0.029227080289044	0	0.365396649014617	0.9499	0.6667	0.8226	0.0806686638871212	0	0
Acanthopathes undulata	0.5625	0.945	-0.14822	0.0577470537969014	0.0724568837309472	0.141205624691244	0.9388	0.95385	0.7114	0.123029174498481	0.121350065238274	0.201027471865028	0.63	0.965	0.13416	0.0403629367943745	0.0411636301174282	0.111449003783993	0.6994	0.97693	0.4847	0.0225299800266223	0.0371462290593989	0.187111404723971	0.903	0.895	0.63448	0.089044308571008	0.089597867038104	0.107514927129006	0.94	1	1	0.126513064762322	0	0	0.9497	0.9231	0.4137	0.0142286877664652	0	0.246936361572504	0.9503	0.94617	0.4137	0.0188387897700462	0.0371462290593989	0
Acanthoprimnoa goesi	0.80625	0.98	0.28308	0.0188653857044529	0.0258198889747161	0.123758643244736	0.9354	0.93532	0.7469	0.0239128045662198	0.0433864494975102	0.129462521389182	0.828	0.98	0.41435	0.0332665998663324	0.0258198889747161	0.149542192113872	0.8731	0.80588	0.7743	0.0146093577317189	0.068213208235486	0.0522728950370606	0.809	0.965	0.35387	0.0310510332624643	0.0337474278855277	0.128120325822599	0.9553	0.93531	0.6961	0.0251221460512875	0.0704233933670718	0.0926276296672747	0.9198	0.9412	0.6324	0.0126999562553927	0	0.119963142487831	0.9657	0.94708	0.6324	0.0222962378490682	0.0185941926417901	0.249615793659865
Acanthoprimnoa pectinata	0.771614285714286	1	0.1512	0.0561931415832727	0	0.186380431660951	0.9097	0.88571	0.5993	0.130390055858055	0.267672932471286	0.288022394962614	0.765085714285714	1	0.187	0.0588339143560757	0	0.144039551131797	0.8885	0.89998	0.6123	0.0185187592576945	0.0964287508993039	0.120678682642977	0.865942857142857	0.942857142857143	0.482842857142857	0.057967040443495	0.0737711113563318	0.157260049374441	0.9742	0.95713	0.9238	0.0409058539684589	0.0690272579010157	0.179523319438513	0.9502	0.8571	0.6143	0.0206602140464334	0	0.161385012384119	0.9247	0.88568	0.6143	0.0529550123532545	0.0602519303517415	0.290189612341846
Acanthoptilum oligacis	0.804533333333333	1	0.0819	0.0452144956544243	0	0.266759384344398	0.8765	0.9	0.1237	0.257407696509297	0.316227766016838	0.27890024102615	0.840466666666667	1	0.1561	0.0315074751075728	0	0.115274771045126	0.8562	1	0.0526	0.0452076689659325	0	0.284170997034454	1	1	0.632	0	0	0	0.8945	1	1	0.037449966622148	0	0	0.9344	0.6667	0.2325	0.0215520042893669	0	0.130798615351149	0.8157	0.6667	0.2325	0.00648159788255262	0	0.533707410478813
Acropora aculeus	0.84559	0.877723	0.6373	0.0113003883905722	0.0227418957726337	0.037598699741111	0.9256	0.89733	0.9649	0.0179084089497395	0.0295256216417764	0.0251548537397192	0.81856	0.863633	0.63096	0.0109611637662755	0.0322531852173807	0.0545502255825868	0.8487	0.86206	0.8786	0.00949912276651552	0.0238464625841607	0.0415162618741139	0.83203	0.860632	0.66503	0.0105444087342798	0.0169313383339232	0.0536358099697498	0.9265	0.88796	0.9758	0.0164738850575354	0.046262084307178	0.0151642855273684	0.8856	0.9464	0.966	0.00915544768005488	0	0.0122565175405668	0.905	0.99464	0.966	0.00955684745788764	0.0169498082585025	0.0460415271491099
Acropora acuminata	0.82035	0.888794	0.49584	0.00926993347692782	0.0190175271204691	0.0591842171153387	0.9012	0.90002	0.9348	0.0228414827306227	0.0337049551253225	0.042094602451568	0.81392	0.870792	0.54617	0.00859829440451223	0.0273932014274426	0.0505333564203993	0.851	0.85696	0.9141	0.0119629056299509	0.0750738776879889	0.0317925567808987	0.82471	0.901289	0.51268	0.0143118016569077	0.0324209871842299	0.0663930351099504	0.901	0.90928	0.9516	0.0178636813426324	0.0363024272221875	0.0220564931230894	0.8677	0.947	0.9463	0.0118138336989593	0	0.0247702778883618	0.9076	0.9682	0.9463	0.0101017050266004	0.0273690823131991	0.113529487114337
Acropora austera	0.80597	0.866432	0.65212	0.014258256867124	0.0197846072603033	0.0690192694510421	0.8808	0.87038	0.9609	0.0221550094661331	0.0448340842564127	0.0166229426463013	0.7884	0.872587	0.6317	0.00977297862021149	0.0252104101293273	0.0671942788569913	0.8219	0.85851	0.9478	0.0201684572207858	0.0405290691287679	0.0328559144007758	0.79627	0.850124	0.65593	0.0132962024653658	0.021371200870954	0.0495720586621133	0.8904	0.85415	0.9751	0.0210829051339916	0.0376648745886373	0.0222633231022585	0.8499	0.9486	0.9742	0.00760774459204421	0	0.0123630273171438	0.8845	0.97944	0.9742	0.00969822435065078	0.0265428458660082	0.0313907275764321
Acropora cervicornis	0.9145	0.908529	0.67863	0.00360801576739594	0.0170207092488337	0.0359836398010725	0.9523	0.91754	0.9791	0.00714998057495417	0.032635978782796	0.0094686617615984	0.8865	0.912518	0.68038	0.00420634441449264	0.0172948051288369	0.0476231689645095	0.9017	0.91522	0.9777	0.00346570499481868	0.0304344395563827	0.012436952109652	0.9059	0.913177	0.7198	0.0041555852643026	0.0149555839070228	0.028928955121892	0.9495	0.92217	0.9803	0.0051478150704935	0.0248901609297954	0.00826034704678523	0.9404	0.9485	0.9821	0.00408792259113487	0	0.00906090503205944	0.957	0.9588	0.9821	0.00282842712474619	0.0217143065998229	0.0439499715585801
Acropora clathrata	0.79938	0.850448	0.60627	0.0146982085076152	0.0347980902413401	0.056111299119597	0.8856	0.87207	0.9567	0.0242862558296297	0.0424780217681254	0.0205429090226071	0.78104	0.883491	0.56029	0.010507267326316	0.0236391795542908	0.0483926406250647	0.8037	0.88695	0.8877	0.0113338235188111	0.0222940575041871	0.056281139528857	0.79481	0.873216	0.59237	0.0124230475774309	0.0212824608017442	0.0580281933392917	0.8867	0.87074	0.9737	0.0343092148295793	0.022571132005285	0.0148925783156876	0.8462	0.9459	0.9686	0.00836394378003318	0	0.00954754185932461	0.8933	0.96754	0.9686	0.00954579604968713	0.0279371198706428	0.0639079198708753
Acropora cytherea	0.84426	0.888383	0.7005	0.0102106915643468	0.017980258340747	0.0515601051632407	0.9002	0.89021	0.9684	0.0164641023644372	0.0249590531337496	0.024744022847279	0.82146	0.893557	0.65924	0.00555801723239102	0.0227959070644028	0.062613775552101	0.8447	0.87831	0.9511	0.00843339920922888	0.0288264327002531	0.0248258377949712	0.83508	0.886719	0.68043	0.0120722638952085	0.0151277114741274	0.0395520205973517	0.9061	0.90281	0.9787	0.0224670128558887	0.0277219708294101	0.0118044247824468	0.8703	0.94748	0.9835	0.00520789998197184	0.000103279555898853	0.00648502548611458	0.9017	0.9895	0.9835	0.0065328231093286	0.0221359938160052	0.0550624897528052
Acropora divaricata	0.83276	0.867831	0.63767	0.0116243231583129	0.0288648207454449	0.049620023959867	0.9003	0.90592	0.9603	0.0184393902044268	0.0284114530896726	0.0333701463387062	0.77484	0.818715	0.59902	0.0124518807147087	0.0303450121290322	0.0388004524601339	0.8178	0.79705	0.8825	0.0188373152132793	0.042671282302426	0.0464548765530117	0.81598	0.830022	0.60857	0.0133750846310926	0.029313040253254	0.0424180792168203	0.9108	0.86837	0.9814	0.0199655258438695	0.0457353024357431	0.0103301070232167	0.8722	0.9494	0.9866	0.00528730134903956	0	0.00550151494287407	0.8935	0.99494	0.9866	0.00362859017617954	0.016001124960452	0.0122001821480027
Acropora donei	0.78729	0.894322	0.43335	0.015326987817427	0.0211458295336614	0.0938519904483177	0.8958	0.85848	0.952	0.0200321963071674	0.045922078930873	0.025407785333546	0.77897	0.909477	0.43978	0.0174854892220187	0.0248026486264852	0.0891955130909372	0.8193	0.90848	0.784	0.0122569708057633	0.0248849262718529	0.111493896195661	0.77016	0.864931	0.41397	0.0200285462943936	0.0352115279260768	0.0864909378682723	0.9137	0.90256	0.9579	0.0346796450065132	0.0265711706763385	0.0306646738482936	0.8485	0.9492	0.916	0.0100912503354804	0	0.033592327166251	0.8711	0.98984	0.916	0.0147154491757624	0.0214191606848738	0.0624554063134472
Acropora florida	0.84495	0.904743	0.59514	0.0138268860477614	0.0254123981333696	0.0451912528409352	0.9093	0.91745	0.9534	0.0133420804641222	0.0299597600494767	0.0196593206619376	0.80159	0.909853	0.54601	0.0143034921920798	0.0218029712806917	0.0614191871938693	0.8317	0.90565	0.8734	0.017372072095432	0.0320764451480106	0.0794651565852048	0.82605	0.909419	0.5604	0.0131678269530954	0.0383034165722996	0.0625570850414954	0.9262	0.92074	0.9686	0.0225378693659262	0.0349283456999231	0.0159317990893126	0.8775	0.9481	0.9732	0.0071686043892022	0	0.00906519595914936	0.9137	0.96886	0.9732	0.00878192588343937	0.0268010447557553	0.11359797533407
Acropora humilis	0.87497	0.871957	0.76478	0.00616370199005616	0.0134324979475566	0.0385290309016749	0.9157	0.88287	0.9824	0.0128759034202998	0.0241960993183245	0.00804432166879913	0.85102	0.860935	0.79712	0.00719765393876518	0.0226496373529958	0.0519175371783627	0.8684	0.846	0.9412	0.00914330356052998	0.0236421469226276	0.0344344788450955	0.87035	0.887319	0.78538	0.00625535326296161	0.0117772326970303	0.0247197087361482	0.9294	0.90259	0.9865	0.00861781101363138	0.0245628196897488	0.0109671225842414	0.8985	0.9484	0.9917	0.0039510898637099	0	0.00298328677803526	0.9223	0.96904	0.9917	0.00878192588343937	0.026646125421907	0.0551100918364524
Acropora intermedia	0.8849	0.905746	0.59834	0.0095363631549046	0.0228603967108574	0.0500210888859222	0.9377	0.94117	0.9457	0.00836726425488704	0.0257200764643757	0.0294582567184293	0.877	0.913272	0.61174	0.0098789338156166	0.0157846344412674	0.070313965737809	0.9001	0.88517	0.9428	0.00566568618968612	0.0323844973199626	0.0285999222998167	0.88103	0.901958	0.60143	0.0055321384251983	0.0176080592658905	0.0335860106459685	0.9382	0.9263	0.9716	0.0145357796106328	0.0289836735651872	0.0166145852925809	0.9112	0.9474	0.9504	0.00567254596964871	0	0.0169062775980469	0.9172	0.9737	0.9504	0.0111634323674317	0.0277226341541428	0.0992046705889731
Acropora lutkeni	0.87325	0.918659	0.55379	0.0115667387125518	0.0133402435843162	0.0474893309655501	0.9444	0.93183	0.9351	0.0171217859919914	0.0242511878288696	0.0404404912597922	0.86272	0.912483	0.52641	0.0112215863406205	0.0264261343917133	0.075505046924766	0.895	0.9108	0.9462	0.0105514611942296	0.0368102038993417	0.0171968989452556	0.86316	0.90183	0.53673	0.0157577635186949	0.0354454153123739	0.0687592910893583	0.9467	0.93466	0.957	0.0246308298231663	0.0270995776924865	0.0122020034784821	0.9097	0.9489	0.9616	0.00811103500725333	0	0.0162152191885689	0.9222	0.98467	0.9616	0.00726941843921813	0.024683645057676	0.0775291343087659
Acropora muricata	0.87048	0.884149	0.75088	0.00711271162543983	0.0215943904495795	0.0332423357917113	0.9177	0.90466	0.9852	0.0110659638331035	0.0220561001891893	0.00728468713581213	0.84061	0.852943	0.76532	0.00934147858865085	0.0221984999743476	0.0375008681380993	0.8633	0.86301	0.9573	0.0113827354650219	0.0238283421347119	0.0305397737021376	0.86021	0.880932	0.72904	0.00776093493795118	0.0155375665190317	0.0404885223791193	0.9266	0.90713	0.9879	0.0120940756846758	0.0216654384267252	0.0049766119666563	0.8972	0.9479	0.9929	0.00461398839279954	0	0.00375499667110372	0.9165	0.97395	0.9929	0.00710633520177595	0.0274591110157954	0.0566568618968612
Acropora secale	0.82434	0.90395	0.52804	0.0129550676485218	0.0239946813551115	0.082566770286572	0.8993	0.9162	0.9674	0.0167733253842059	0.0327776007528176	0.0209613400759059	0.78547	0.87055	0.546	0.0161098348153474	0.0344211850141418	0.0790246234480818	0.8204	0.84191	0.8806	0.0204243862956896	0.0623126962272627	0.0776075597692218	0.80953	0.904769	0.53326	0.0190889758761438	0.0255036164973606	0.081715049613479	0.8909	0.87677	0.9785	0.0125826158735862	0.0507809248963952	0.0107315733546702	0.8616	0.9502	0.9752	0.0116160808077997	0	0.00957775199790293	0.901	0.98506	0.9752	0.0115950180872841	0.0240556853986744	0.0373911754295047
Acropora solitaryensis	0.80891	0.889126	0.52359	0.0116982857243653	0.0317544769197108	0.049699976525816	0.8945	0.86753	0.9476	0.0287798154576741	0.044318846003829	0.0225743216952359	0.81169	0.919165	0.50351	0.00742510007414791	0.0241071429018224	0.0709372093239272	0.8341	0.90002	0.8688	0.014082692293103	0.0210287528028755	0.0933592821071133	0.79583	0.874291	0.49533	0.0147715229035089	0.02678222605054	0.0542257021879641	0.8986	0.89617	0.9507	0.0218845455363673	0.0335874331657938	0.0496589479460763	0.8559	0.949	0.96	0.00868523651568185	0	0.0137840487520902	0.8836	0.9847	0.96	0.0131925905130283	0.0246353404685221	0.0767871517030464
Acropora subulata	0.79233	0.872697	0.46553	0.0211776638098834	0.0255458272522148	0.0892026288850278	0.9186	0.90291	0.9551	0.0208443970622536	0.0441678477829493	0.0246822023148485	0.75795	0.892697	0.39585	0.0127005030521542	0.0277352824034658	0.0734837132370916	0.8112	0.8761	0.8576	0.0202144063039759	0.0647588175034446	0.0927388208297307	0.78364	0.844954	0.43453	0.0269251720308133	0.0231162161455738	0.0851504948768812	0.9295	0.92318	0.9518	0.0312347740685139	0.0478564938122299	0.0244667574930194	0.8621	0.9493	0.925	0.00923098646468032	0	0.0408084958474744	0.8973	0.97465	0.925	0.00627251500153204	0.0267212462284228	0.117785303742775
Acropora valida	0.8537	0.87052	0.757	0.00779900278525687	0.0331802407733545	0.0409238859890461	0.9022	0.85731	0.9862	0.00856089299599574	0.0248505063664036	0.00884181982273886	0.82892	0.831378	0.76479	0.0049064130369231	0.0165619663352178	0.0342576658087889	0.849	0.8151	0.9574	0.00592546294487706	0.0279174975000745	0.0197044834153719	0.84594	0.862624	0.76559	0.00720388783921572	0.0168882366686927	0.0594327528481654	0.9062	0.87878	0.9907	0.0170802029652266	0.0191991782231544	0.00954579604968713	0.8787	0.9498	0.9886	0.0045227818381562	0	0.00440201973845845	0.9057	0.98494	0.9886	0.00563816360962405	0.0242489037552903	0.0412268790421438
Acropora yongei	0.82257	0.859336	0.49122	0.0149964477275268	0.0302288626610029	0.0826106907259722	0.9151	0.88367	0.9574	0.0214240259729325	0.0536322467260965	0.019294213294837	0.79165	0.864571	0.46198	0.0208038057415785	0.0255878688487772	0.0386602523415343	0.8558	0.82242	0.9145	0.016811371812622	0.0276589065422173	0.0421432741437534	0.81389	0.870907	0.47209	0.0194983446590844	0.0325039112347353	0.0646965815686321	0.9214	0.88026	0.9605	0.0181732404008384	0.0451730794955481	0.0223718573211971	0.881	0.9456	0.9675	0.0123468394516348	0	0.0108346153087633	0.9124	0.96736	0.9675	0.0124561452928085	0.0280920392044911	0.0650665471310377
Adelogorgia phyllosclera	0.84066	0.878342	0.37256	0.0357524575689871	0.0561325375636389	0.139923885658517	0.9452	0.91787	0.787	0.027919726200504	0.0447146520853189	0.140219668932556	0.82518	0.91334	0.3495	0.0365520572456447	0.0312295365888698	0.114846090244485	0.8699	0.88574	0.871	0.024428808130293	0.0281971708588724	0.0522494019104525	0.83538	0.838342	0.42113	0.0328627381019226	0.0698515358615845	0.145415665135042	0.9662	0.91073	0.8283	0.0196400950438977	0.0385912785196057	0.0519402434427188	0.9332	0.9286	0.8783	0.0172678249289763	0	0.0488240605530602	0.9203	0.95002	0.8783	0.0174231646570497	0.0344894766559309	0.166582778888522
Adelopora crassilabrum	0.736	0.975	0.17902	0.0485798312059645	0.0353553390593274	0.149384818505764	0.9808	0.99167	0.801	0.0393129890889908	0.0263417729092026	0.221606758821918	0.7985	0.985	0.30497	0.0322361081191056	0.0241522945769824	0.125851650322469	0.858	0.86668	0.7205	0.0246531494494675	0.112492526171495	0.062234770560087	0.75025	0.945	0.21005	0.0399730812200188	0.0598609499868932	0.115416947051404	0.9637	0.95834	0.7266	0.0369355294172607	0.058925568870115	0.179356999677552	0.9532	0.9167	0.4645	0.0140854534893272	0	0.180740606026058	0.9203	0.97501	0.4645	0.0308618786783234	0.0402377227652527	0.283565316794718
Adelopora fragilis	0.76625	0.955	0.17031	0.0293506104422605	0.0437797517885457	0.224097406648686	0.9107	0.90526	0.7503	0.115305439786874	0.211690524639678	0.196326853316945	0.809	0.965	0.35266	0.0282646225676001	0.0337474278855277	0.0937743888276538	0.8903	0.94211	0.7051	0.0245041946522541	0.0523483088976563	0.12623650642962	0.755	0.955	0.25642	0.0286986255962043	0.0368932393686311	0.100033669887249	0.9648	0.9579	0.8076	0.0215654043937661	0.0415252533606559	0.124196260455422	0.9201	0.9474	0.7443	0.0206905775656457	0	0.0875062537447721	0.9634	0.96844	0.7443	0.0256999783830432	0.0271625232014013	0.341860855384825
Adelopora moseleyi	0.920866666666667	1	0.360066666666667	0.0364426490072644	0	0.150839915960311	0.9787	1	0.4482	0.016826236127614	0	0.428716637833844	0.948066666666667	1	0.4584	0.0262044666817333	0	0.101800100657255	0.9486	1	0.469	0.0244003642960054	0	0.120004629540327	0.8787	0.966666666666667	0.332783333333333	0.0489742184631268	0.0702728368926306	0.0742934226854638	0.9913	1	0.6075	0.0111858044959771	0	0.271430469918173	0.9764	0.8333	0.4217	0.0104796098315835	0	0.147922690018206	0.8582	0.94999	0.4217	0.0405758548893305	0.0805237501196593	0
Agaricia agaricites	0.9701	0.936032	0.69299	0.00291966512539441	0.006313442096916	0.0538684910994668	0.9855	0.94296	0.9409	0.00442844341852881	0.00956337922610108	0.0310642702938422	0.96336	0.933542	0.76062	0.00381057009441428	0.00783235426505551	0.0481797975181392	0.9709	0.92847	0.9789	0.00223358207570013	0.0162073405865641	0.0114158758850218	0.96812	0.942739	0.6922	0.003595305581202	0.00939278381406586	0.0604485456125014	0.987	0.94526	0.9469	0.00266666666666667	0.0202782971014169	0.0304318911669978	0.9807	0.9494	0.9558	0.00156702123647242	0	0.0231122862949077	0.9675	0.96458	0.9558	0.00250554939639549	0.0244421221119062	0.208364104394207
Agaricia lamarcki	0.86894	0.900146	0.67178	0.00645414595434595	0.0125971418275029	0.0480608364471531	0.9243	0.93276	0.9633	0.0130388308951037	0.0160450199958326	0.012018966492821	0.84363	0.888173	0.68234	0.0084727078185063	0.0319227498293406	0.0923478352029254	0.8635	0.87078	0.9743	0.00964076990931972	0.0524025402268079	0.010934654391734	0.85562	0.893484	0.68591	0.0063382086498386	0.0226322303118559	0.054115359290234	0.9212	0.91304	0.9798	0.0144821729492964	0.0190936405934309	0.00812130257751524	0.9004	0.9472	0.9561	0.00380642731296539	0	0.020946757903472	0.9357	0.96832	0.9561	0.00537587202228621	0.0272658027573002	0.20686949724135
Ainigmaptilon antarcticum	0.6355	0.85	0.06747	0.0381298949498801	0.0849836585598798	0.0623324073014993	0.8689	0.78237	0.7711	0.0596479486468544	0.121025130999034	0.0790983213756426	0.6985	0.91	0.13506	0.075940400607611	0.0658280588604383	0.0987978092424681	0.8223	0.74707	0.6468	0.0572150912493082	0.133148288677616	0.141003388454163	0.639	0.87	0.03647	0.0409471203708718	0.0586893895388634	0.154245266810147	0.946	0.88237	0.8056	0.0348425027803687	0.124024532071504	0.0915049482572148	0.8948	0.9412	0.7665	0.0188137065873675	0	0.0791780693542515	0.9541	0.9412	0.7665	0.00753436571097174	0	0.268162243593107
Ainigmaptilon edisto	0.728785714285714	0.957142857142857	0.221957142857143	0.0499321648683028	0.0690065559342355	0.12818662079393	0.9299	0.91426	0.6056	0.0208563872444124	0.0737932426897387	0.103239957811348	NA	NA	NA	NA	NA	NA	NA	NA	NA	NA	NA	NA	0.734	0.871428571428571	0.165685714285714	0.0717594242311517	0.081092316028221	0.134638540202783	0.9286	0.87139	0.8036	0.0351921708464949	0.0451889477638062	0.152718477380222	0.9316	0.8571	0.6719	0.0168074057751007	0	0.072917685707165	0.9064	0.8571	0.6719	0.0110775047330665	0	0.117737419710133
Alaskagorgia aleutiana	0.96208	0.991332	0.66274	0.00836657370466281	0.0125919434560357	0.136326048705138	0.9891	0.98148	0.83	0.0114934764105557	0.024700013495273	0.13123007785311	0.94689	0.994666	0.65581	0.0193856447461059	0.00863624301032186	0.131646086577274	0.9693	0.97223	0.8405	0.0154707609523399	0.0200131651114405	0.0595580948878208	0.96188	0.982664	0.66634	0.00581775061533427	0.0141267981746278	0.122625846468933	0.9941	0.9852	0.7441	0.00532186266472767	0.011700427342623	0.121567036833364	0.9796	0.9444	0.805	0.00623965811029205	0	0.109173663897887	0.9647	0.94996	0.805	0.00817924201867142	0.0175822637905362	0.111223948260555
Alatotrochus rubescens	0.86749	0.970001	0.36436	0.0196792304501754	0.0375148366057425	0.157317655998584	0.9871	0.97619	0.6186	0.0173169794646116	0.0514395967238382	0.190438208117781	0.8935	0.976667	0.46636	0.0191921859098957	0.0344264110660535	0.140011270974875	0.9376	0.90476	0.7956	0.0146908890888952	0.0550118613472485	0.074367256833158	0.85916	0.931667	0.35639	0.0114215391062481	0.0396353907652127	0.149996306991576	0.9805	0.96668	0.7279	0.0140890028036054	0.0451573249872044	0.100284539630438	0.9595	0.9524	0.7715	0.00492724849969817	0	0.120847240578987	0.9617	0.9762	0.7715	0.0165398508659137	0.0250874027706691	0.32109493231061
Alcyonium antarcticum	0.685	0.99	0.14336	0.0575905084772367	0.0316227766016838	0.125256183701866	0.9908	1	0.5946	0.0157959207110922	0	0.314796653942403	0.682	0.98	0.11945	0.0654556677793791	0.0421637021355784	0.117411198122004	0.7952	0.85	0.6317	0.0714481941300439	0.126929551764398	0.154345967805375	0.78	0.93	0.27175	0.115614301306831	0.0823272602348565	0.255973198466819	0.9903	0.98	0.812	0.0109853437714884	0.0421637021355784	0.181608859304214	0.9425	0.9	0.6103	0.0228095983694974	0	0.178082409138142	0.931	0.93	0.6103	0.0441638363873027	0.0483045891539648	0.24471409622024
Alcyonium haddoni	0.7555	0.98	0.21551	0.0278338323308563	0.0483045891539648	0.0967750249002522	0.908	1	0.4777	0.0274388208363422	0	0.165346807246668	NA	NA	NA	NA	NA	NA	NA	NA	NA	NA	NA	NA	0.76525	0.975	0.24058	0.0648443649569233	0.0424918292799399	0.122010662557736	0.952	0.99091	0.5698	0.0126491106406735	0.0287451039309306	0.325777633772895	0.9201	0.9091	0.1554	0.0195189366741349	0	0.128555392297985	0.9114	0.9091	0.1554	0.0149829532766037	0	0.174525037999964
Alcyonium palmatum	0.92761	0.957731	0.55814	0.0117313871492013	0.0162735371078324	0.0660323355132418	0.9664	0.95231	0.8097	0.013566298111292	0.037394279122763	0.0984220503749033	0.90526	0.932006	0.62931	0.0200078429066648	0.0176724186862529	0.0883132360785554	0.9211	0.91744	0.8917	0.0236053195511332	0.0236897633776466	0.0641925056200315	0.92145	0.931915	0.5481	0.0149572910500383	0.0182130363872816	0.0892790382265998	0.9758	0.94589	0.8334	0.0125503430674668	0.0313188778711995	0.107123189729291	0.954	0.945	0.8739	0.00979795897113272	0	0.0443281951909717	0.939	0.967	0.8739	0.00936897954837009	0.0284018778721877	0.228654542924474
Alternatipathes alternata	0.74731	0.860008	0.27159	0.020462076032396	0.0510391526836669	0.111857165369253	0.88	0.78929	0.8057	0.0532186266472766	0.0882075891166842	0.118783696973392	0.76468	0.858342	0.33974	0.0217712756733372	0.0459789274922038	0.131653781648011	0.8083	0.73572	0.8288	0.0217002304135232	0.0344894766559308	0.0660770593911214	0.73636	0.801676	0.23858	0.0245106416798001	0.0529690339726901	0.123930919825881	0.8919	0.81429	0.8207	0.0486060124310197	0.0919106867199529	0.0526393389016238	0.8757	0.9286	0.8106	0.0126758738467128	0	0.0541750249961487	0.8977	0.95002	0.8106	0.0155852494365666	0.0344894766559309	0.0841654455356961
Annella mollis	0.8515	1	0.0983	0.0406919320422775	0	0.113826488325189	0.9768	1	0.7078	0.0247736419069408	0	0.319424065050417	0.841	1	0.223675	0.0326428484595869	0	0.165478433052635	0.899	0.975	0.4197	0.0309120616516524	0.0790569415042095	0.136869808374398	0.832	0.9	0.3412	0.0459589188539311	0.129099444873581	0.173137902647957	0.9615	0.95	0.8111	0.0683833150540231	0.105409255338946	0.261460194548488	0.9741	0.75	0.4906	0.0143561833368065	0	0.308960695090996	0.95	0.75	0.4906	0.0645497224367903	0	0
Annella reticulata	0.80142	0.948334	0.20911	0.0461862605832803	0.0677905452601369	0.269627477374906	0.9354	0.93334	0.6972	0.0500004444424691	0.0815581483087714	0.223150074065763	0.7865	0.946667	0.26338	0.0423538270604519	0.046347479866763	0.0867380449655423	0.8093	0.79523	0.767	0.0200280359052559	0.074606524141287	0.0821989456542276	0.76849	0.915001	0.27674	0.0533004367295012	0.062582715656073	0.105552874585837	0.9498	0.92382	0.8279	0.0326047031372265	0.0815620391004432	0.125045280687526	0.9252	0.9524	0.7579	0.0221499937296204	0	0.0940596146659718	0.9502	0.96668	0.7579	0.022577274710056	0.0229929844372872	0.239852014560831
Annisis sprightly	0.8953875	1	0.3289125	0.0392358188288032	0	0.160527105382549	0.9835	1	0.751	0.0219253784966696	0	0.276526470503077	0.91825	1	0.398925	0.0253896714564538	0	0.0956526775486302	0.9159	0.9125	0.6612	0.0158846536702008	0.060380736442456	0.141985758284257	0.852825	0.9375	0.3138	0.0286001651121885	0.0658807845868412	0.0669647295223388	0.985	0.9875	0.5948	0.00974109279746831	0.0395284707521047	0.111279228370198	0.9673	0.875	0.5268	0.0140716420900729	0	0.108066646103226	0.9216	0.875	0.5268	0.0124472219122716	0	0.276585148633191
Anomocora fecunda	0.85054	0.908748	0.42799	0.0178228442673379	0.0227968588479495	0.058245866806152	0.9328	0.90255	0.9063	0.0154689653464247	0.0391582898843485	0.0909188282663901	0.85137	0.930892	0.38602	0.0177136513583294	0.0233434539003978	0.064496025717352	0.8871	0.86581	0.8961	0.0187643278589989	0.0591220855518477	0.0477364291361081	0.84362	0.904642	0.377	0.0238035851641442	0.0417274835623291	0.0546243535430855	0.9603	0.96328	0.8882	0.0223410434452427	0.0263065179924841	0.075865084927858	0.9089	0.9494	0.9015	0.0137796145729036	0	0.0497264740578117	0.9268	0.97976	0.9015	0.013472605951007	0.0261297276424127	0.063810483290583
Anthemiphyllia dentata	0.87773	0.934451	0.43323	0.0157370087514891	0.0248150968610284	0.0712894732762138	0.96	0.93445	0.8927	0.0238746727726266	0.0464142279431163	0.0869023078583711	0.88267	0.916675	0.48353	0.0116011541571422	0.022373773461106	0.0565476210325814	0.9124	0.90889	0.9456	0.00866923039003784	0.0496482169311693	0.0288913674150448	0.86452	0.916675	0.46635	0.0144053847956627	0.0374933923808212	0.0849058988920479	0.963	0.92335	0.9381	0.0289175071923951	0.0349306694276916	0.0394784047859642	0.9256	0.9444	0.9095	0.0097888825829214	0	0.0485209004221663	0.9525	0.94996	0.9095	0.00981212401969003	0.0175822637905362	0.134534960346951
Anthemiphyllia macrolobata	0.630033333333333	0.983333333333333	0.0329333333333333	0.0336138933651027	0.052704627669473	0.13572091917326	0.9364	0.91666	0.831	0.125427446934251	0.211560924768467	0.237766458712933	NA	NA	NA	NA	NA	NA	NA	NA	NA	NA	NA	NA	NA	NA	NA	NA	NA	NA	NA	NA	NA	NA	NA	NA	0.9749	0.8333	0.5493	0.0142474169198802	0	0.157049213801138	0.925	0.88331	0.5493	0.0730935473668276	0.0805237501196593	0
Anthemiphyllia pacifica	0.62825	0.905	0.10052	0.0521489586558436	0.0643341968853959	0.131251030048868	0.8613	0.91431	0.7583	0.0983893061036389	0.0998767957702555	0.109524274326136	0.69075	0.925	0.23402	0.0518283759687254	0.0485912657903775	0.0895185244640584	0.8066	0.89286	0.8404	0.0478172446810655	0.11293548010553	0.141975897798026	0.70825	0.865	0.29269	0.0808208753286482	0.110679718105893	0.223154512738496	0.8616	0.83571	0.8058	0.0922258098365094	0.121628317700553	0.236952315878111	0.8282	0.9286	0.7855	0.0327033807290792	0	0.115472218881137	0.9386	0.97144	0.7855	0.0250962591280498	0.0368708014558946	0.325913161576652
Anthemiphyllia spinifera	0.90536	0.976669	0.43751	0.023283766400172	0.0224960354284927	0.156697801516167	0.9818	0.98334	0.7132	0.0232369437653827	0.03239036893893	0.335808741862256	0.91332	0.980002	0.46561	0.0166683199180028	0.0172115379905457	0.144610076873409	0.9432	0.95667	0.8316	0.0143743598891297	0.0316356707952695	0.0676136080977787	0.90217	0.973336	0.48661	0.0218055573956121	0.0306281563271445	0.116941433109817	0.9818	0.97333	0.7662	0.0129340206002963	0.030644123960938	0.138375334989056	0.9534	0.93215	0.7543	0.00996884034267664	0.00121220643639786	0.126633372817402	0.9639	0.9655	0.7543	0.015694655849117	0.0363661930919363	0.301391753186594
Anthomastus agassizii	0.89447	0.948337	0.54402	0.0179087222697024	0.0344247437011358	0.119347390233534	0.9572	0.90937	0.8355	0.0209433097246405	0.0649956075438948	0.074952206994413	0.87882	0.947503	0.56932	0.0206294180453276	0.0324041513287007	0.139712767252436	0.9178	0.87498	0.8378	0.0163896986617272	0.0642180625334925	0.0610387854837671	0.89263	0.94417	0.5242	0.0223727041031899	0.0469816094043427	0.131223414238635	0.9733	0.925	0.7882	0.0129533350488934	0.0470704436633719	0.10170633106045	0.9477	0.9375	0.8425	0.008485936077482	0	0.026734289259717	0.9662	0.9375	0.8425	0.00269979423084221	0	0.231203710081728
Anthomastus bathyproctus	0.767	1	0.1353	0.0427005074130664	0	0.12803628825888	0.9214	0.9	0.5541	0.168172001897528	0.316227766016838	0.381263236564392	0.777	1	0.24812	0.0719644974198312	0	0.106070509044168	0.857	0.92	0.5698	0.107315733546702	0.103279555898864	0.141976367360518	0.952	0.92	0.57262	0.0620125435339944	0.103279555898864	0.0807769191456734	0.9255	0.92	1	0.0962765115002962	0.103279555898864	0	0.9642	0.8	0.4872	0.0109726933794762	0	0.0773991099575584	0.9573	0.8	0.4872	0.0538661922421352	0	0.394228656154437
Anthomastus canariensis	0.952	1	0.18605	0.0311982905514603	0	0.179636237373693	0.999	1	0.9655	0.00316227766016838	0	0.109098579275809	0.904	1	0.3414	0.0313404247294484	0	0.159960897999758	0.9915	1	0.6987	0.0123490890352285	0	0.263323227654194	0.989	1	0.61495	0.0347850542618522	0	0.0539168341058709	0.976	1	1	0.0315171910761942	0	0	0.9978	0.75	0.828	0.00477958622104932	0	0.278393406690764	0.95	0.775	0.828	0.0874007373475126	0.0790569415042095	0
Anthomastus grandiflorus	0.87684	0.960002	0.39564	0.0227965981867666	0.0325827342826432	0.128089692533526	0.9447	0.89999	0.7648	0.0244860504505456	0.065743144129255	0.097999773242368	0.90548	0.951669	0.61032	0.0265886274770081	0.0558031483480597	0.164212219060851	0.9144	0.85	0.7715	0.0116351956484529	0.0351276402724566	0.062877747344439	0.87025	0.935004	0.49132	0.0369892852353519	0.0388475654034816	0.108584527238256	0.9649	0.94583	0.5742	0.0130762719797689	0.0395155960771609	0.1415335060448	0.938	0.9167	0.8176	0.00986576572463246	0	0.0338434303488547	0.9473	0.93336	0.8176	0.0142598893559678	0.0351223638789368	0.160673063496447
Anthomuricea tenuispina	0.729	0.95	0.06963	0.0323865541373096	0.0666666666666667	0.146291953526729	0.9679	0.97999	0.7464	0.0527308680418258	0.0322191609656945	0.217598611106679	0.723	0.96	0.23166	0.0548330800399418	0.0394405318873308	0.134754139907545	0.8476	0.91332	0.6478	0.0340006535884892	0.0945262432696162	0.141407841995336	0.7785	0.89	0.33114	0.100906997885292	0.0614636297152859	0.271985061681295	0.9507	0.93333	0.7935	0.0739264649650057	0.13333333375	0.21609321548299	0.9635	0.9333	0.6832	0.0155223852691667	0	0.2574411691155	0.9592	0.95331	0.6832	0.0212330978532206	0.0322191609656945	0.222785995969226
Anthoptilum grandiflorum	0.90151	0.968619	0.51167	0.0107192920578843	0.00791218532812942	0.0941867890004868	0.9439	0.96047	0.9248	0.0135437562490371	0.0209365735284242	0.0301249250805892	0.89536	0.967893	0.55304	0.00543756481442853	0.00889274242164798	0.0616760749579788	0.9025	0.95916	0.9511	0.00392286743197994	0.011246945264283	0.0185259577650148	0.90565	0.970215	0.48082	0.0119062308617519	0.0100670256558507	0.0740051769960874	0.9513	0.97092	0.9275	0.0126319700231859	0.0183834345720996	0.0406646174347074	0.9209	0.9477	0.9308	0.00915848119383219	0	0.0272470181854822	0.9271	0.95816	0.9308	0.00680604306643897	0.0220516162169075	0.128856681799759
Anthoptilum murrayi	0.7106	0.865003	0.21885	0.0243938061355291	0.0729454727938006	0.0552485746422476	0.8475	0.84547	0.8175	0.0523985792852355	0.0908438715599462	0.0941196047590511	0.73684	0.908337	0.26176	0.0262212890606087	0.0759690890428469	0.0753820963123502	0.7729	0.83032	0.7295	0.024673197333679	0.0991653366857593	0.136223060537569	0.71609	0.880836	0.19256	0.0427393768477423	0.060610749724964	0.0880666439565956	0.9031	0.90607	0.8361	0.0452043508230495	0.0691684104197863	0.222160827630195	0.8252	0.9394	0.8332	0.0295477015462568	0	0.0749737731921414	0.8927	0.96364	0.8332	0.0308798747838567	0.0312937054373559	0.162900242138828
Anthothela grandiflora	0.87002	0.907507	0.54787	0.0197391207729445	0.0358825333708632	0.115133111850781	0.9427	0.91563	0.8201	0.0105519877011132	0.0418203578814593	0.109276865499214	0.79882	0.880006	0.38086	0.0146584674051098	0.0249096149218641	0.169348826062919	0.8405	0.74066	0.7845	0.0345711826043985	0.0489662287250668	0.0934597358343272	0.85487	0.89084	0.40699	0.0186909395756934	0.0223786167778281	0.154138822350359	0.9509	0.9469	0.689	0.00867243397848097	0.0331335345399659	0.107397496349879	0.9148	0.9375	0.7655	0.00703641322771135	0	0.0712027621187081	0.9647	0.9375	0.7655	0.00427005074130664	0	0.359828184307764
Anthothela tropicalis	0.792	1	0.23246	0.0301109061083632	0	0.0577331832176647	0.9325	0.98	0.6976	0.0332741140628367	0.0421637021355784	0.0853856610392583	0.788	1	0.24978	0.0168654808542314	0	0.165934744871457	0.8476	0.95	0.425	0.0475936503701445	0.0707106781186547	0.326928806385189	0.781	0.98	0.22824	0.0369534241384416	0.0421637021355784	0.0740128397269315	0.9731	0.98	0.6945	0.0193875676085933	0.0421637021355784	0.129330970768799	0.9549	0.9	0.8176	0.013502674632169	0	0.0628387707638454	0.9482	0.9	0.8176	0.00265832027165025	0	0.323453603061294
Antillogorgia acerosa	0.6635	0.95	0.17506	0.020689503511577	0.0623609564462324	0.114277442121259	0.8604	0.84166	0.6835	0.038618360630376	0.0828772747299684	0.0872903838410115	0.6685	0.955	0.1556	0.0440990047758702	0.0550252467307306	0.14892460433984	0.7824	0.75832	0.6686	0.0265923965741254	0.07296371701058	0.0516660215013482	0.59575	0.885	-0.05835	0.0591965886779898	0.0668746754924629	0.121527018029371	0.9192	0.87499	0.6865	0.0568444270697567	0.119475450290937	0.120373723600017	0.9151	0.9167	0.6439	0.0152785252342408	0	0.0421253420691683	0.9238	0.94169	0.6439	0.019948823412812	0.0402377227652527	0.235132799356732
Antillogorgia bipinnata	0.828442857142857	1	0.245571428571429	0.0439061279613946	0	0.0804378043137168	0.9564	1	0.5787	0.0284300310704485	0	0.238530244995845	0.8381	1	0.286071428571429	0.0256902047737108	0	0.170883674348166	0.886	0.94284	0.6113	0.0434408921537198	0.0737932426897387	0.103512801140728	0.803157142857143	1	0.222428571428571	0.0407559213454506	0	0.148742575416377	0.9729	0.97142	0.6235	0.0257097041773897	0.0602519303517415	0.213401161092332	0.9524	0.8571	0.4685	0.0252727345396399	0	0.116421886067679	0.9281	0.89997	0.4685	0.0587999433106303	0.0690272579010157	0.356704920066993
Antipathes dichotoma	0.838	0.985	0.39234	0.0413790070231539	0.0241522945769824	0.117435601264882	0.9725	0.96666	0.837	0.0248607231502939	0.0471404567931481	0.16805885212561	0.82	0.965	0.38735	0.0216024689946928	0.0337474278855277	0.150664382357315	0.8878	0.82667	0.8272	0.0241789623892801	0.0899838139766135	0.058770362901343	0.81925	0.985	0.27044	0.0456443071781989	0.0241522945769824	0.130166425095807	0.9894	0.97999	0.5692	0.0133931989374375	0.0322191609656945	0.266648666059126	0.9795	0.9333	0.7775	0.011037813793199	0	0.072697623375489	0.9204	1	0.7775	0.0183436334701959	0	0.362846095319887
Arntzia gracilis	0.6855	0.915	0.23946	0.0442499215316316	0.0668746754924629	0.170011451901858	0.8642	0.87332	0.7493	0.122319981106023	0.194876854563194	0.153261613661811	NA	NA	NA	NA	NA	NA	NA	NA	NA	NA	NA	NA	0.6935	0.89	0.23686	0.0671772117445922	0.0567646212197547	0.165431417142506	0.9289	0.93334	0.7927	0.0906537368231448	0.0769704156730941	0.154216334341657	0.8598	0.9333	0.7321	0.0180911273526248	0	0.0918663884853069	0.9259	0.97332	0.7321	0.0274689723951305	0.0344437318922713	0.30348496210228
Arthrogorgia ijimai	0.5899	1	0.00883333333333332	0.117759123260625	0	0.246803828231309	0.9947	1	0.8249	0.00874388675335835	0	0.291788907716977	0.751533333333333	1	0.2544	0.12659727143901	0	0.243045481695998	0.9321	0.96667	0.338	0.0733476501176266	0.105398714413412	0.360071289237747	NA	NA	NA	NA	NA	NA	NA	NA	NA	NA	NA	NA	0.9691	0.6667	0.4652	0.0322023118562765	0	0.22672979513068	0.9327	0.6667	0.4652	0.0868959147486233	0	0.442718872423573
Arthrogorgia kinoshitai	0.776	1	0.07082	0.0422163738639668	0	0.165236435314841	0.9908	1	0.6581	0.0150613559962058	0	0.314908258245336	0.825	1	0.29172	0.0405517502019881	0	0.172713126310654	0.9109	1	0.3511	0.0689870358191386	0	0.362973966008583	0.934	0.9	0.5688	0.0699126439049317	0.105409255338946	0.0666186493742138	0.8945	1	1	0.0729706942698384	0	0	0.9774	0.8	0.3342	0.0150864177325169	0	0.403485315717933	0.8663	0.86	0.3342	0.049096390453429	0.0966091783079296	0.546396111910682
Arthrogorgia otsukai	0.939325	1	0.3634125	0.0166224622123198	0	0.0769802926169347	0.9734	1	0.6323	0.0192769292160344	0	0.230385208823059	0.920325	1	0.4068125	0.0225586581062694	0	0.0801095007976929	0.9368	1	0.6701	0.026275463839864	0	0.107993261106629	0.9158125	1	0.4022125	0.0421182713881069	0	0.0842389963552774	0.99	1	0.7485	0.0133583099396759	0	0.300713688119151	0.9771	0.875	0.2204	0.0104077962231311	0	0.202910051226865	0.9669	0.875	0.2204	0.0333014847850496	0	0.405253679125118
Arthrogorgia utinomii	0.942277777777778	1	0.454855555555556	0.0142648137329852	0	0.0827077100089499	0.9939	1	0.7617	0.0126354879429152	0	0.422333741120561	0.924366666666667	1	0.389266666666667	0.0235595180687631	0	0.133759270283713	0.9566	1	0.3924	0.0132346346967174	0	0.179394785010292	0.936833333333333	1	0.421522222222222	0.0216321187050825	0	0.0804426889174793	0.9925	1	0.7534	0.00611464544261472	0	0.323948967174358	0.9834	0.8889	0.6164	0.00985675177508066	0	0.242120814654356	0.9694	0.8889	0.6164	0.031503791658924	0	0.4039397094727
Astrangia rathbuni	0.855	1	0.281	0.0287711275027201	0	0.0813259832744465	0.9858	0.97	0.6689	0.00886691728969106	0.0483045891539648	0.21771666092526	0.846	0.98	0.23249	0.0130809445802324	0.0421637021355784	0.0894803572485791	0.8799	0.96	0.5759	0.0654767982655773	0.0516397779494322	0.244748147195348	0.8385	0.97	0.2825	0.0402802681222457	0.0483045891539648	0.0948487568008494	0.9816	0.95	0.5629	0.0156219219190356	0.0707106781186547	0.167457092348392	0.9746	0.9	0.748	0.00501553143301441	0	0.0664362685419476	0.9457	0.9	0.748	0.00352924291535105	0	0.216404559409762
Astroides calycularis	0.90135	0.9495	0.4424	0.0186354649943476	0.0275328087117089	0.101197233163758	0.9801	0.94791	0.9084	0.0110095917776778	0.0314398702994215	0.0857414718791321	0.8935	0.952	0.45034	0.0228083805260747	0.0133749350984926	0.0877698657474952	0.8361	0.83542	0.8127	0.0125117722343577	0.0711535866199933	0.0770036795657628	0.89805	0.944	0.45529	0.0194645118670421	0.0242441287279575	0.0945307057697832	0.9907	0.97293	0.8894	0.00551865523072022	0.0171659255503454	0.0425837736441685	0.9515	0.9375	0.9168	0.0129292949021463	0	0.0402817852412504	0.947	0.95	0.9168	0.0146439217576592	0.0263523138347365	0.137505717052864
Aulocyathus atlanticus	0.8185	0.97	0.25189	0.0377896223261831	0.0483045891539648	0.0831780613436553	0.9856	0.98334	0.7216	0.0188985596158955	0.0351223638789368	0.148397514204997	0.8455	0.99	0.33421	0.0393312146322033	0.0316227766016838	0.103957581627209	0.9322	0.87501	0.7454	0.0183654264554049	0.0589491390946466	0.12325691326115	0.805	0.995	0.21876	0.049763328756112	0.0158113883008419	0.134945299205929	0.9909	0.975	0.5568	0.00935057930469196	0.0562512024562833	0.184301564471566	0.9816	0.9167	0.6991	0.00787682959346237	0	0.0927019716918446	0.9421	0.94169	0.6991	0.0222583317733682	0.0402377227652527	0.423950743994315
Aulocyathus recidivus	0.83642	0.875002	0.43984	0.022727946575869	0.027497699216884	0.118896016193423	0.9567	0.93514	0.7931	0.0350620085626087	0.0711601355316928	0.214228564336733	0.85959	0.921669	0.49604	0.021273011070368	0.0400992442295086	0.103232813474097	0.8656	0.84053	0.9126	0.0316164514137814	0.0769046458645741	0.0275487446779945	0.83152	0.858335	0.46539	0.0251972573463418	0.029917995049431	0.0846111950827627	0.9643	0.92162	0.8821	0.0173272425196086	0.0484374235483268	0.0558061127675295	0.9276	0.9459	0.8946	0.013167299562848	0	0.0550599673083811	0.9518	0.96213	0.8946	0.01762447792765	0.026132782732295	0.112169564103241
Australisis sarmentosa	0.936483333333333	1	0.386116666666667	0.0172598960699559	0	0.0665957979803679	0.9877	1	0.657	0.00958065179874987	0	0.270951820235423	0.961533333333333	1	0.366333333333333	0.0163140097333625	0	0.102088318094472	0.9733	0.91665	0.4217	0.0167865687050359	0.0878586143250114	0.137414256093674	0.942283333333333	0.95	0.423183333333333	0.0531209922235533	0.0805076485899413	0.0889254594909636	0.9915	1	0.3029	0.00452769256906871	0	0.537778031450813	0.9944	0.8333	0.4406	0.00309838667696594	0	0.251304242348239	0.9169	0.8333	0.4406	0.000316227766016838	0	0.158113883008419
Balanophyllia caribbeana	0.735075	0.975	0.1526	0.0407194500344873	0.052704627669473	0.183604002846101	0.8846	0.9625	0.652	0.161967898053904	0.0843685697138191	0.174074058313632	NA	NA	NA	NA	NA	NA	NA	NA	NA	NA	NA	NA	0.7276125	0.9375	0.1818375	0.0633223798093709	0.0883883476483184	0.145764698729951	0.9706	0.95	0.758	0.0159248233899155	0.0645497224367903	0.132752903295308	0.9024	0.875	0.4047	0.0422879021313031	0	0.314021956061816	0.9564	0.9	0.4047	0.0513943360476403	0.052704627669473	0
Balanophyllia cellulosa	0.872	1	0.31678	0.0301109061083632	0	0.18825612458681	0.9934	1	0.5671	0.00724492159301182	0	0.357116678723106	0.945	1	0.37598	0.0227303028283097	0	0.137947315224972	0.9696	1	0.3008	0.00658618081878852	0	0.309231233150139	0.921	1	0.436	0.039707262140151	0	0.124485929593134	0.9908	0.96	0.8644	0.014242346872775	0.0843274042711568	0.18663583078641	0.9926	0.8	0.4102	0.00231900361745681	0	0.127286902529504	0.8999	0.8	0.4102	0.000316227766016838	0	0.0632455532033675
Balanophyllia crassitheca	0.766	0.97	0.14329	0.041217579852399	0.0349602949390051	0.152465846448748	0.9722	0.97999	0.7691	0.0324235853799189	0.0322191609656945	0.27361467228365	0.8115	0.99	0.30032	0.0473198337556956	0.0210818510677892	0.0968213337372847	0.8958	0.89331	0.6544	0.0272999796499721	0.0899953387681829	0.0944942091112231	0.765	0.965	0.2575	0.0416999866773227	0.0411636301174282	0.132468084206473	0.9664	0.96665	0.698	0.0243684677856902	0.0351539866555385	0.234419377280216	0.9305	0.9333	0.7331	0.01393835635137	0	0.0954584842862185	0.9534	0.95998	0.7331	0.0175575245028069	0.0344437318922713	0
Balanophyllia cyathoides	0.711971428571429	1	0.192014285714286	0.070884428950043	0	0.125938696709146	0.8905	0.88571	0.7097	0.198256988107187	0.267672932471286	0.28250940987278	0.820428571428571	1	0.269614285714286	0.0739988662044662	0	0.102198554023256	0.8829	0.85713	0.6278	0.0480519394914388	0.116636539443407	0.272468876917876	0.838228571428571	0.871428571428571	0.420385714285714	0.0910731733415188	0.081092316028221	0.178252057898709	0.9318	1	0.8541	0.0951020504510812	0	0.236064233254897	0.9053	0.8571	0.5893	0.0507587978143253	0	0.112907090614855	0.9281	0.8571	0.5893	0.034187229584549	0	0.215235375035487
Balanophyllia desmophyllioides	0.7791	0.9195	0.25405	0.0212299578688021	0.0436176569751288	0.0642971271174347	0.8947	0.84286	0.8021	0.0564742812654083	0.0844502378129669	0.138549189018838	0.7563	0.934	0.28421	0.0232285743571719	0.0408112185012351	0.165072135410217	0.8097	0.82042	0.7824	0.0357989757767826	0.107474015464204	0.113652687312414	0.76787	0.899	0.18767	0.0298329068870825	0.0343834585552737	0.106612518026731	0.9352	0.90614	0.8564	0.0497299373281997	0.0646845198723088	0.154303596847254	0.8733	0.9388	0.8601	0.0160627242742665	0	0.0880863843684773	0.9495	0.96328	0.8601	0.00972111104761178	0.0316035441050525	0.171582471262202
Balanophyllia dineta	0.7325	0.965	0.15287	0.10454265477147	0.0411636301174282	0.133524113927036	0.9361	0.97693	0.5957	0.0379954675659552	0.0519035440879415	0.166575341645888	NA	NA	NA	NA	NA	NA	NA	NA	NA	NA	NA	NA	0.76675	0.925	0.27361	0.116851341931152	0.0790569415042095	0.248953085495596	0.9503	0.93847	0.615	0.07267285906337	0.0945599874271471	0.592234750753449	0.9043	0.9231	0.3975	0.0355310505833356	0	0.216552918859725	0.9121	0.96155	0.3975	0.0513862281593468	0.0405298586778247	0.251381273058365
Balanophyllia diomedeae	0.808	1	0.13744	0.0534997403939703	0	0.149610718570265	0.9946	1	0.8779	0.0163856305612231	0	0.258832614293914	0.821	1	0.2454	0.036040101122068	0	0.0899831589181492	0.8682	0.88	0.63	0.0625065329918935	0.168654808542314	0.113594796437943	NA	NA	NA	NA	NA	NA	NA	NA	NA	NA	NA	NA	0.9878	0.8	0.475	0.00861265219184996	0	0.103668274371242	0.93	0.82	0.475	0.0674948557710553	0.0632455532033676	0
Balanophyllia elegans	0.98133	0.984723	0.79971	0.00443572617128995	0.0101429089077597	0.0760186300265343	0.9992	0.99652	0.8493	0.00113529242439509	0.00560333234185994	0.207748806655217	0.96809	0.963613	0.75736	0.00956828673854996	0.0133825276220733	0.0545990272603622	0.986	0.95814	0.9148	0.0048762462794426	0.0124696253173684	0.0442613450616524	0.97632	0.976668	0.72681	0.00710333255122785	0.0182359704369627	0.0958674020602299	0.9993	0.99303	0.6689	0.00105934990547138	0.0112342779029184	0.260948462344579	0.9939	0.9419	0.6171	0.00453259797957468	0	0.246217361063124	0.9705	0.94771	0.6171	0.00842285251232886	0.0183728332055783	0.240725754519305
Balanophyllia floridana	0.88122	0.900663	0.52745	0.0104751345788226	0.0263307176127047	0.102968778979089	0.9483	0.91071	0.8758	0.0199502158161537	0.0498131497587624	0.050852291546749	0.88657	0.917994	0.49483	0.0156974201702063	0.0235291890590767	0.0719205124502816	0.9108	0.87322	0.9212	0.0157466045722739	0.070659713494403	0.038470190479845	0.87819	0.890329	0.51141	0.0183015148128357	0.0259365942465681	0.0614889954020681	0.9629	0.92322	0.8681	0.014082692293103	0.0545823699660532	0.04020074626173	0.9325	0.9464	0.8971	0.0124565912940365	0	0.023115410924797	0.9437	0.96248	0.8971	0.00768909762080192	0.0258912597865251	0.08480959065263
Balanophyllia gigas	0.65	0.97	0.06535	0.0585472269008343	0.0421637021355784	0.148228676562788	0.9503	0.98462	0.7895	0.055918690971803	0.0324238869422598	0.22341205080399	0.65375	0.995	0.17954	0.0394625349751719	0.0158113883008419	0.106005515579772	0.7359	0.84616	0.5024	0.0530145682284072	0.145051172579427	0.205121210778191	0.74475	0.95	0.3327	0.155172171402535	0.0849836585598797	0.270038495198164	0.9847	0.96154	0.8395	0.023295445429907	0.0747619511070527	0.178066934980454	0.9122	0.9231	0.6026	0.0240175861494124	0	0.133932155295964	0.9094	0.98462	0.6026	0.0338335796378555	0.0324238869422598	0.326230048346936
Balanophyllia laysanensis	0.79224	0.915007	0.34319	0.0305465473589988	0.0447533847385375	0.153616914939585	0.9291	0.91482	0.7786	0.0426782536349993	0.0463435911906322	0.134416599504013	0.80318	0.906671	0.34968	0.0258209131433332	0.0238329582487967	0.145540599910205	0.8619	0.87409	0.8657	0.0289230780596472	0.0312222303281919	0.0577543649144086	0.77185	0.878341	0.26681	0.0368081286312322	0.0527320154597228	0.121082363611625	0.9309	0.90001	0.8303	0.0435901364989833	0.0304840377173949	0.0905894892112521	0.9057	0.9259	0.8061	0.0188682567056713	0	0.116019586469029	0.9506	0.97036	0.8061	0.00975477091251023	0.0382650754605293	0.21912401359352
Balanophyllia palifera	0.75	0.99	0.22807	0.0209165006633519	0.0210818510677892	0.137646197429012	0.8952	0.90528	0.7287	0.0300843259300697	0.0852438828043136	0.0580862385691405	0.8165	0.98	0.40959	0.023339284955247	0.0258198889747161	0.146074444110605	0.8611	0.93159	0.7993	0.0143174330411876	0.0254565184841394	0.0940083329639808	0.76675	0.96	0.34872	0.0235127034222401	0.0316227766016838	0.134571144339672	0.9053	0.91581	0.7474	0.0315138417560002	0.071047393415319	0.108695497197957	0.8841	0.9474	0.7646	0.0142318110036792	0	0.0372326022011176	0.9151	0.9474	0.7646	0.0109285558667801	0	0.081852238142209
Balanophyllia thalassae	0.9815	1	0.80974	0.012703892666773	0	0.091038883023806	0.9989	1	0.9302	0.00284604989415154	0	0.158336350848439	0.97	1	0.77918	0.00971825315807551	0	0.094768546118073	0.9888	1	0.4978	0.00549343041985405	0	0.163072444705481	0.96775	1	0.67205	0.0161782604476226	0	0.0946052647113844	0.9987	1	0.8206	0.00211081869319834	0	0.277714961786361	0.9968	0.9412	0.676	0.00301109061083633	0	0.352880842337593	0.9604	0.95884	0.676	0.0152257092518615	0.0284030984225313	0.271278454728716
Bathelia candida	0.849	0.965	0.27628	0.0510881590977792	0.0337474278855277	0.161115209296536	0.9648	0.97693	0.7052	0.0207514390397925	0.0371462290593989	0.138817866285288	0.7695	0.94	0.22454	0.0537199528418756	0.0316227766016838	0.180116358687007	0.7441	0.64617	0.6693	0.0119205704561485	0.10382849159391	0.105597821947235	0.8005	0.925	0.23574	0.0740476573265863	0.0634647758821992	0.14763637161019	0.9716	0.95386	0.6749	0.0204624317008295	0.0648477738845196	0.185276640009833	0.9651	0.9231	0.575	0.0097462243401683	0	0.132919357339537	0.9596	0.9231	0.575	0.0221620295901696	0	0.222186233196889
Bathypathes patula	0.74548	0.803383	0.30655	0.0154855344685864	0.0392266703631315	0.0517799027937803	0.8378	0.79067	0.865	0.0604847088114012	0.0724980773691428	0.0859625241343898	NA	NA	NA	NA	NA	NA	NA	NA	NA	NA	NA	NA	0.74192	0.777672	0.33638	0.0360338051156287	0.0415398514949467	0.0622300713303285	0.8757	0.816	0.9437	0.040301778289963	0.0618488839385517	0.0253510902680294	0.8423	0.9467	0.9139	0.017695259880042	0	0.0377431377132909	0.8446	0.97868	0.9139	0.0167743189959467	0.0275240016470474	0.0486722599525529
Bathypsammia fallosocialis	0.84542	0.965001	0.30281	0.0224789185188652	0.027721565391907	0.189812184657478	0.9328	0.90452	0.8024	0.020313104691854	0.0584810852612478	0.0614856803563959	0.86949	0.968335	0.49073	0.0138954388999492	0.0328189008042622	0.0855910437941831	0.8873	0.93179	0.8231	0.0138005635955767	0.032126225009069	0.0734082193399804	0.84194	0.966668	0.32806	0.0204203166805349	0.0272158723297025	0.17334159082895	0.9607	0.95452	0.7331	0.0143065641499899	0.0428624622095682	0.135563392305347	0.9324	0.9091	0.8512	0.00818127944354261	0	0.0476720276705556	0.9588	0.91819	0.8512	0.0160679114317256	0.0287451039309306	0.312600845950373
Bathypsammia tintinnabulum	0.81648	0.9175	0.34262	0.0179596956173168	0.0312916389258643	0.104107453036648	0.8927	0.84761	0.8395	0.0207099010137664	0.0491998069101902	0.0637725994800623	0.8366	0.904	0.45285	0.0161413891733161	0.0328125992061992	0.0906557009300083	0.8553	0.85475	0.8328	0.0209976189126291	0.0532005482427892	0.0342792454214889	0.82116	0.915	0.38504	0.0268017080716054	0.0383695481107378	0.152406293250057	0.9115	0.92383	0.7608	0.0149313242696167	0.0473560520595485	0.270205189521675	0.877	0.9286	0.8356	0.0121289369324402	0	0.0574595509902401	0.9589	0.94288	0.8356	0.00936245456894482	0.030104883324803	0.169503490622858
Bathytelesto tubuliporoides	0.778	1	0.22146	0.0449196814077947	0	0.153448798554364	0.9748	1	0.5651	0.0185040536099526	0	0.330355515568708	0.7705	1	0.26182	0.0513403674834271	0	0.242156615070128	0.8722	0.98	0.4809	0.0445964622413532	0.0632455532033676	0.086383447488509	0.93	0.94	0.53704	0.0750925355071254	0.0966091783079296	0.133935068845567	0.9985	1	0.9247	0.00317104959840674	0	0.167074201745479	0.9754	0.8	0.4237	0.0142376652268239	0	0.359037308491595	0.97	0.8	0.4237	0.0483045891539648	0	0
Bayergorgia vermidoma	0.92175	1	0.4018	0.028519669138645	0	0.145381457055415	0.9825	1	0.359	0.00922857879993809	0	0.152999636891363	0.9301375	1	0.440425	0.0176195765887454	0	0.106351213230294	0.9537	0.9625	0.5663	0.0171208125456189	0.060380736442456	0.0771118235637916	0.907025	0.9625	0.36395	0.0312631527876224	0.060380736442456	0.0425485506999553	0.987	1	0.4942	0.00594418483337567	0	0.23446383279493	0.9749	0.875	0.5499	0.00564604089409365	0	0.193589169807267	0.933	0.9	0.5499	0.0407485514398297	0.052704627669473	0.376950763068305
Bebryce brunnea	0.696	0.99	0.09461	0.0514673575083167	0.0316227766016838	0.127985341608587	0.9592	0.96	0.6177	0.0411738860066534	0.0516397779494322	0.191892359873388	0.698	0.96	0.13802	0.0534997403939703	0.0516397779494322	0.0842070305853377	0.7932	0.83	0.6003	0.072699992358245	0.156702123647242	0.183112624724057	0.784	0.78	0.38932	0.0839245693068087	0.147572957474524	0.229790908823169	0.7611	0.58	0.837	0.134577074157855	0.289827534923789	0.281027479874201	0.9367	0.9	0.692	0.0187204582090171	0	0.135624481565829	0.96	0.92	0.692	0.0394405318873308	0.0421637021355784	0
Bebryce cinerea	0.82575	0.995	0.35677	0.0326609263663955	0.0158113883008419	0.108709705689562	0.9173	0.955	0.8149	0.0294657993839185	0.0497214463005877	0.0893488170660984	0.866	1	0.45823	0.0320416395751944	0	0.142014185911126	0.8921	0.96	0.6652	0.0198687359101345	0.0394405318873308	0.170658072700291	0.821	0.975	0.40611	0.0384454881040097	0.0353553390593274	0.132491135552534	0.9492	0.975	0.8092	0.0220947454789092	0.0353553390593274	0.133650289936087	0.8637	0.95	0.6363	0.0295298342547179	0	0.210857534842841	0.8961	0.96	0.6363	0.0279262918730321	0.0210818510677892	0.222279503728476
Bebryce grandis	0.8045	0.985	0.21596	0.0520923325558677	0.0337474278855276	0.165920350369286	0.9445	0.95999	0.716	0.0332206428461448	0.0466147914054946	0.0609243611191597	0.832	0.97	0.36616	0.0376533899905145	0.0258198889747161	0.150900520579324	0.9069	0.91999	0.715	0.0223877446633445	0.0421426268758842	0.119015405165326	0.79525	0.96	0.2745	0.0414737199253267	0.0394405318873308	0.101947186762995	0.9476	0.92665	0.6749	0.0260989569821392	0.0733653149958783	0.133011653624786	0.9182	0.9333	0.5226	0.0148084060212059	0	0.136612346928575	0.9102	0.97999	0.5226	0.0333726434873435	0.0322191609656945	0.198353920500145
Bebryce hicksoni	0.797	1	0.023475	0.0404969134626332	0	0.229883498574097	0.9978	1	0.7365	0.0034253953543107	0	0.352567802777786	0.8295	1	0.37325	0.0211410606272354	0	0.0555998850918077	0.8294	1	0.2316	0.0112071405808975	0	0.227422367706726	1	1	0.632	0	0	0	0.9595	1	1	0.0652537780941116	0	0	0.9855	0.75	0.4605	0.00709068246206089	0	0.123787676643876	0.9121	0.75	0.4605	0.0606693222861989	0	0.158113883008419
Bebryce indica	0.8343	1	0.3122	0.0349353724312992	0	0.140255692430857	0.9973	1	0.9311	0.00853814968245463	0	0.217880930785601	0.825466666666667	1	0.289566666666667	0.0381343304712935	0	0.157217475389669	0.9427	1	0.5776	0.0468947995221455	0	0.0568178375747147	NA	NA	NA	NA	NA	NA	NA	NA	NA	NA	NA	NA	0.9994	0.6667	0.8941	0.00126491106406735	0	0.223689492128908	0.8497	0.70003	0.8941	0.094602149376569	0.105398714413412	0.158113883008419
Bebryce mollis	0.5744	1	0.0106666666666667	0.0699253217174147	0	0.150854193360082	0.994	1	0.8374	0.00905538513813742	0	0.363256933863622	NA	NA	NA	NA	NA	NA	NA	NA	NA	NA	NA	NA	1	1	0.632	0	0	0	0.9635	1	1	0.0400034720715312	0	0	0.9855	0.6667	0.3133	0.013091557924437	0	0.255497358107672	0.8164	0.80002	0.3133	0.14535106925418	0.172115379905458	0.176771321203412
Bebryce parastellata	0.7765	0.893338	0.32711	0.0288319267479647	0.0498123145862993	0.0966967476185213	0.8975	0.9	0.8582	0.0218593991988191	0.0541602560309064	0.0490754521120285	0.80836	0.933337	0.41148	0.0300113385980106	0.0304272053158573	0.0991540305674851	0.8558	0.788	0.798	0.0188196115203736	0.0823002632640585	0.041424630354416	0.77379	0.898338	0.31153	0.034430233806932	0.0649998481707629	0.0466549282855877	0.9329	0.944	0.7964	0.0248303130154343	0.0469515116310907	0.119667316618476	0.91	0.92	0.8796	0.00903081145609605	0	0.040743642994269	0.8906	1	0.8796	0.0119740460070011	0	0.0476311056162065
Bellonella rubistella	0.91	0.995	0.45663	0.0324893144826965	0.0158113883008419	0.102127361117816	0.9726	1	0.6282	0.0147286568747233	0	0.211122818388834	0.9265	1	0.49637	0.0257174821646461	0	0.107232333950374	0.9522	0.99286	0.6255	0.0140063477672724	0.0225786624936022	0.13612024912636	0.8755	0.985	0.42892	0.0323779760536902	0.0241522945769824	0.102319182517801	0.9814	0.98571	0.4556	0.0120756872360219	0.0451889477638062	0.225591173980229	0.9189	0.92585	0.5671	0.0282624603788606	0.00289875452182099	0.114564343881021	0.9196	0.93299	0.5671	0.0325685601633095	0.0237029979350949	0.287739484796771
Bourneotrochus stellulatus	0.7979	0.8845	0.39972	0.0212050832480223	0.0466339170799776	0.0807316239841062	0.8982	0.84546	0.871	0.0206817149514573	0.0452062974964035	0.0503543002687512	0.7993	0.8725	0.34322	0.0190236694672715	0.0411804970020195	0.0615733311678937	0.841	0.84318	0.8835	0.0238420729896636	0.0225947781577956	0.0377130982256534	0.78938	0.8665	0.40321	0.0271265675430318	0.0592569733355399	0.0549311781535162	0.9241	0.91817	0.8559	0.035604150819189	0.053766843355775	0.0587318766372515	0.8681	0.9318	0.8709	0.0144410679814356	0	0.0556426095721615	0.9488	0.9318	0.8709	0.0200266489125531	0	0.137845364247204
Briareum asbestinum	0.90093	0.937779	0.49657	0.0172071077045376	0.0278974214061284	0.0429775664995381	0.9515	0.9235	0.9238	0.0133020466261566	0.024635340468522	0.0414133633826892	0.89967	0.961334	0.47352	0.0131311377183311	0.0251342830059308	0.0487509498482964	0.9225	0.94797	0.9344	0.0111479943387937	0.0409574860882192	0.0370830898868413	0.89824	0.939112	0.47453	0.0186119555363989	0.0260508493356956	0.122523213673528	0.958	0.93471	0.9023	0.0158184140236062	0.0382450127467622	0.0721850246088327	0.9515	0.94895	0.9203	0.0109671225842414	0.000158113883008402	0.0497997099500701	0.9431	0.9898	0.9203	0.0156023502503095	0.021503488089145	0.0988839948851402
Calcigorgia beringi	0.89699	0.970002	0.3904	0.0153364815608622	0.0391238616589814	0.217679984278655	0.9861	0.98695	0.6795	0.0153800014448779	0.0210124962819747	0.270504980442957	0.87849	0.991667	0.50637	0.0231735217675499	0.0180015431745911	0.145548678760368	0.9097	0.96955	0.6913	0.0201497173953163	0.029360262260409	0.109140123999685	0.88381	0.973335	0.40544	0.0235457686691733	0.0296043875314304	0.105580661107989	0.993	0.98695	0.7933	0.00764489662745315	0.0210124962819747	0.155409888145296	0.962	0.913	0.667	0.0121837779216647	0	0.215985596227567	0.965	0.9217	0.667	0.0214009345590327	0.0275118156434649	0.160859531545037
Calcigorgia spiculifera	0.912	0.980002	0.42779	0.0177987515167653	0.0172115379905457	0.162428859299489	0.9802	0.96667	0.7443	0.0191879591874117	0.027230173215265	0.222111108331944	0.89632	0.990001	0.47931	0.0174786091488361	0.0160999195650165	0.0923802702601228	0.9303	0.96335	0.7474	0.0254691534562454	0.0189378662414164	0.190247324408109	0.90667	0.976669	0.43484	0.0236843150160138	0.0316196143240237	0.197263181224137	0.9809	0.96669	0.758	0.016762723194305	0.0384803976070934	0.132770478646422	0.9716	0.9333	0.7814	0.00554176065083211	0	0.149458429746275	0.9484	0.9333	0.7814	0.00488080139139284	0	0.283171797089093
Caliacis nutans	0.7525	0.975	0.20594	0.043795611144903	0.0424918292799399	0.158344471187205	0.9322	0.9625	0.5793	0.0477302606087352	0.0322748612183951	0.254711623431502	0.81	0.995	0.3437	0.0295334085777822	0.0158113883008419	0.102770510253563	0.8734	0.95	0.6521	0.0236511686345047	0.0263523138347365	0.103802643939781	0.759	0.975	0.26375	0.0428368999812078	0.0424918292799399	0.1466404465199	0.9552	0.94375	0.7832	0.0304112552263869	0.0621518078757346	0.145842228300158	0.8986	0.9375	0.6466	0.0227215022977502	0	0.115959954773668	0.9326	0.95	0.6466	0.0227849853095312	0.0263523138347365	0.243948081908152
Callogorgia americana	0.77875	0.928335	0.27767	0.0259113552971151	0.0521443273254361	0.099381230622286	0.8858	0.90452	0.7858	0.0335121868380246	0.0584810852612478	0.0651149411084396	NA	NA	NA	NA	NA	NA	NA	NA	NA	NA	NA	NA	0.77097	0.926669	0.27393	0.0394303619618746	0.0431758964263884	0.120649105996596	0.9269	0.9318	0.7234	0.0279819386192038	0.0386218130652154	0.213662870481097	0.887	0.9091	0.7733	0.02	0	0.0614456399321113	0.9234	0.9091	0.7733	0.0234198396426809	0	0.269117921282763
Callogorgia euthyeia	0.487433333333333	0.933333333333333	0.0811	0.155771124441844	0.140545673785261	0.150753830080534	0.9857	1	0.7133	0.0180803761022828	0	0.282136314571521	0.5852	1	0.0558333333333333	0.180953319128729	0	0.140217225654947	0.7632	0.83335	0.358	0.0555253695770381	0.175664524022353	0.308535249201773	NA	NA	NA	NA	NA	NA	NA	NA	NA	NA	NA	NA	0.9931	0.6667	0.3606	0.0052376839665384	0	0.492414279060043	0.9499	0.6667	0.3606	0.0806686638871212	0	0
Callogorgia formosa	0.498	0.87	-0.01961	0.0588406511029766	0.0674948557710553	0.129590581362141	0.9959	1	0.8724	0.00785210516712274	0	0.169684805841105	0.434	0.91	-0.04912	0.0775241897732572	0.0875595035770913	0.17002543469859	0.767	0.77	0.6701	0.0955684745788763	0.141813649241218	0.114350776123295	NA	NA	NA	NA	NA	NA	NA	NA	NA	NA	NA	NA	0.9443	0.9	0.679	0.0225045674376459	0	0.102600628111571	0.89	0.97	0.679	0.0567646212197546	0.0483045891539648	0
Callogorgia fraseri	0.8207	0.971428571428571	0.266214285714286	0.0632935947653631	0.0602338601936834	0.0942448023311626	0.9691	1	0.7913	0.0319146431038238	0	0.227731835475168	0.854057142857143	1	0.235728571428571	0.0501560015331757	0	0.127206644423503	0.9005	0.9	0.7085	0.0555302720244653	0.135521166858416	0.167279705882094	0.811657142857143	0.942857142857143	0.261214285714286	0.0587494854515027	0.0737711113563318	0.175979864468674	0.9422	0.9	0.5936	0.0581469403035677	0.135521166858416	0.173971389729589	0.9518	0.8571	0.6107	0.0218062172581837	0	0.111525831586728	0.9126	0.91426	0.6107	0.0622132533218517	0.0737932426897387	0.251861161047996
Callogorgia gilberti	0.74192	0.923335	0.23248	0.0225616094776552	0.0472693883207962	0.128808408973259	0.9189	0.95453	0.6607	0.0707176702733404	0.0642838678570811	0.238845393973219	0.7665	0.943334	0.39349	0.0164607951745284	0.0452692631066845	0.0855340276667064	0.8086	0.79998	0.7586	0.0349545736953295	0.0778511942390381	0.063981247252613	0.74326	0.911668	0.27817	0.0427801407716763	0.0503387537478719	0.111952401095783	0.9442	0.92725	0.8412	0.0436674300187731	0.0684358945778212	0.0706364715363891	0.8948	0.9091	0.7119	0.0224637980364457	0	0.115209422839936	0.9183	0.98182	0.7119	0.0308510759761939	0.0383268052412407	0
Callogorgia gracilis	0.80085	0.906674	0.37848	0.027499020184565	0.0262916223243155	0.130504446922956	0.9374	0.91725	0.8237	0.0218946974808463	0.0492828852420166	0.0871487234559405	0.84967	0.956671	0.31559	0.0186810688487927	0.0386461952849178	0.0986384920358737	0.9035	0.91377	0.851	0.011993053545004	0.0568884297941545	0.0555217675030854	0.81135	0.920006	0.34077	0.0376138050897983	0.0449938818556973	0.120486265238454	0.9677	0.94826	0.8365	0.0185953996700498	0.0243716228429705	0.0842816046886205	0.9212	0.931	0.8153	0.00984095749632342	0	0.106813492697422	0.9299	0.9379	0.8153	0.0106817601545812	0.0218197158551618	0.108374658784545
Callogorgia linguimaris	0.599133333333333	0.966666666666667	0.0480666666666667	0.121535362937889	0.105409255338946	0.184493286705794	0.9892	1	0.4372	0.00922315925627801	0	0.28625854669434	0.735266666666667	1	0.247766666666667	0.0578121265420036	0	0.151852759256548	0.9253	1	0.2564	0.0211400094607358	0	0.152892264174629	1	1	0.632	0	0	0	0.954	1	1	0.0488648931010575	0	0	0.9668	0.6667	0.2794	0.0231363110475479	0	0.151026267031048	0.9165	0.6667	0.2794	0.0880167282080199	0	0
Callogorgia lucaya	0.800683333333333	1	0.147483333333333	0.0721960401260107	0	0.153351115112257	0.9826	1	0.6905	0.023940667399961	0	0.295197579785321	0.812283333333333	1	0.299716666666667	0.0439047826355125	0	0.0840794028740352	0.8671	0.89999	0.6011	0.0889237501083559	0.116535378033168	0.213759184338098	0.812316666666667	0.966666666666667	0.2719	0.0768079796683961	0.0702728368926306	0.167138539415733	0.9912	1	0.6522	0.0114387256477479	0	0.206578906097511	0.964	0.8333	0.4376	0.0109138036958299	0	0.252847428743545	0.9193	0.84997	0.4376	0.0448925878563983	0.0527151685950069	0.535163121549558
Callogorgia robusta	0.750033333333333	0.966666666666667	0.225533333333333	0.0756680453455734	0.0702728368926306	0.14202531507959	0.8917	0.95	0.4893	0.150733060592411	0.11248593986213	0.34047778521105	0.844616666666667	1	0.187216666666667	0.0421786361287206	0	0.187110419139655	0.8485	1	0.166	0.0268007048000193	0	0.267514485589099	0.7695	0.9	0.206133333333333	0.102062102856575	0.086066296582387	0.287059924057678	0.9045	0.94999	0.7455	0.0784945150242288	0.0805237501196593	0.247967403771813	0.918	0.8333	0.1533	0.0117094453801669	0	0.184044107032345	0.917	0.8333	0.1533	0	0	0
Callogorgia tuberculata	0.77	0.99	0.14037	0.061869037310902	0.0210818510677892	0.187252551087799	0.9768	0.99091	0.6755	0.0319610874519487	0.0287451039309306	0.208475018487428	0.7915	0.995	0.31867	0.0381553840674332	0.0158113883008419	0.105782313686594	0.8318	0.94546	0.5677	0.0524315426691478	0.0635578161991112	0.202554821111608	0.76125	0.98	0.23348	0.0625638562679053	0.0349602949390051	0.143160886961333	0.9561	0.99091	0.5597	0.0362106491395986	0.0287451039309306	0.195476653905837	0.9516	0.9091	0.6329	0.0188337758060117	0	0.0982156923420195	0.9401	0.93637	0.6329	0.0215532931229648	0.043908871540954	0.274239230518822
Callogorgia verticillata	0.7795	0.995	0.25062	0.0470490288009339	0.0158113883008419	0.087358505278218	0.9421	0.98462	0.6752	0.0283527384528863	0.0324238869422598	0.0890278358467482	0.783	0.995	0.3176	0.0485455112926692	0.0158113883008419	0.111950832461795	0.8593	0.98462	0.6891	0.0236927086768154	0.0324238869422598	0.108400953255341	0.79375	0.955	0.30321	0.0416874947942692	0.0437797517885457	0.0962997340483232	0.9474	0.96155	0.6246	0.0277736885879023	0.0405298586778247	0.210860775552654	0.9079	0.9231	0.728	0.017175240577322	0	0.0763922625517649	0.9444	0.9231	0.728	0.0233961060387787	0	0.204228738863505
Callozostron acanthodes	0.891516666666667	1	0.222216666666667	0.058022103600032	0	0.143163164489566	0.9995	1	0.9764	0.00158113883008419	0	0.0746297527799737	0.89075	1	0.389483333333333	0.0498613664493617	0	0.0816105419388669	0.9282	1	0.6418	0.0461345857248117	0	0.123580652926653	0.8677	0.966666666666667	0.36865	0.0781037929241327	0.0702728368926306	0.13021649707741	0.9904	1	0.6792	0.0102761860629321	0	0.245344112082058	0.9917	0.8333	0.6639	0.0075136912070936	0	0.241184323242158	0.9585	0.8333	0.6639	0.0437448409656626	0	0
Callozostron carlottae	0.4962	1	0.0538	0.049410899982059	0	0.149890758574946	0.9956	1	0.8007	0.00701110230673862	0	0.275791809563341	0.448133333333333	0.966666666666667	0.0468	0.0959349316521939	0.105409255338946	0.096817022276401	0.8322	0.83335	0.2195	0.114312242952752	0.175664524022353	0.403656138040508	NA	NA	NA	NA	NA	NA	NA	NA	NA	NA	NA	NA	0.9939	0.6667	0.5216	0.00591514064827616	0	0.447905049461751	0.9165	0.6667	0.5216	0.0880167282080199	0	0
Callozostron mirabile	0.789311111111111	1	0.225933333333333	0.0555335215564519	0	0.131562637447022	0.9307	0.93333	0.7702	0.177710782515362	0.17530471280982	0.294900661240357	0.750977777777778	1	0.202222222222222	0.0748207148388642	0	0.106431221632901	0.9449	0.96667	0.5768	0.0358746273693385	0.0749867847616424	0.139483013700992	0.759788888888889	1	0.185555555555556	0.0720099149170785	0	0.184359373509521	0.9851	1	0.6171	0.021398078833806	0	0.408549588993389	0.9647	0.8889	0.536	0.0234901870764983	0	0.257671625653013	0.9719	0.8889	0.536	0.0323469043684588	0	0.382281397228098
Calyptopora reticulata	0.81526	0.919329	0.29199	0.0274042251405792	0.0335089598134257	0.0806646342719176	0.9274	0.94484	0.8679	0.0289950187292768	0.0361775621069193	0.0565910279500598	0.79967	0.936326	0.34354	0.029313290501068	0.0284793973094781	0.114758472938215	0.857	0.9	0.8999	0.01796292478041	0.0396563572036902	0.0574116712872914	0.80919	0.921997	0.37326	0.0306198719062565	0.0258300910008291	0.128791012453854	0.9456	0.94655	0.9091	0.0269410879925481	0.0221715658746362	0.0532633916389943	0.8884	0.9483	0.8916	0.0165945104711702	0	0.0463997126427884	0.9406	0.98449	0.8916	0.0103085724844261	0.0249734725925998	0.160389664394076
Calyptrophora agassizii	0.5789	1	-0.0459333333333333	0.0252425517678599	0	0.184431880428842	0.9966	1	0.9131	0.0100686532256195	0	0.18821054994636	0.637783333333333	1	0.0726	0.0530631495437858	0	0.127822340055578	0.681	0.98333	0.3012	0.0451638990541979	0.0527151685950069	0.268151615488121	NA	NA	NA	NA	NA	NA	NA	NA	NA	NA	NA	NA	0.9918	0.8333	0.5739	0.00475628239512986	0	0.128661010238361	0.917	0.8333	0.5739	0	0	0
Calyptrophora alpha	0.625	0.92	0.06027	0.0737864787372622	0.0674948557710553	0.122987768587865	0.9171	0.95	0.7087	0.0573109452412403	0.0702816239615069	0.122656747787383	0.6545	0.95	0.10215	0.0804570278678832	0.052704627669473	0.115860886411248	0.7306	0.90002	0.5094	0.0835040917161149	0.0946050950002165	0.19194860423214	0.77175	0.93	0.34918	0.114364487980802	0.0856348838577675	0.254850264534556	0.9103	0.94167	0.8285	0.113498947621161	0.068613702065339	0.185929646192675	0.8956	0.9167	0.6918	0.0279412081183172	0	0.142010797711536	0.9666	0.93336	0.6918	0.032792953172561	0.0351223638789368	0
Calyptrophora angularis	0.6945	0.94	0.22434	0.0517848111579705	0.0699205898780101	0.0801940729314413	0.8701	0.88333	0.6552	0.0201794725181584	0.0978238558725722	0.116690283323944	0.7555	0.975	0.22918	0.0352333491012264	0.0353553390593274	0.117940265483092	0.7834	0.80831	0.6144	0.0150273824141872	0.0402377227652527	0.102315633648475	0.71225	0.885	0.212	0.066962365051821	0.0709068246206088	0.112325024420701	0.9127	0.84168	0.6885	0.048833162684571	0.107228269489803	0.208677449135688	0.8692	0.9167	0.6763	0.01529560575968	0	0.0868537084220741	0.8876	1	0.6763	0.0283478394238432	0	0
Calyptrophora clarki	0.518388888888889	0.944444444444444	-0.0171333333333333	0.0532965215036551	0.0585606974105256	0.152679773728869	0.9406	0.97778	0.6331	0.063209000765538	0.0702658096089414	0.209761478298037	0.629877777777778	0.966666666666667	0.0986666666666667	0.0348209785717869	0.0536717657266276	0.0692856159000172	0.6884	0.6667	0.4961	0.0460125586721229	0	0.172770528608196	0.946644444444444	0.922222222222222	0.582844444444444	0.0706713796083506	0.105409255338946	0.0666186493742139	0.9698	0.96667	1	0.0955007853370851	0.105398714413412	0	0.9531	0.8889	0.6849	0.0161207251008687	0	0.197158960119888	0.9776	0.8889	0.6849	0.0289182756516821	0	0
Calyptrophora clinata	0.813	1	0.2873	0.0393841479673118	0	0.162457905659008	0.9202	0.96	0.2384	0.0928676477574403	0.0843274042711568	0.312928887910479	0.865	1	0.35406	0.0299072640748773	0	0.148961353675673	0.9205	0.9	0.5571	0.0373489550649606	0.105409255338946	0.14223802429574	0.816	0.86	0.32232	0.0799235746058557	0.0966091783079296	0.213547500830872	0.919	0.9	0.7121	0.0908172768683238	0.14142135623731	0.327931378323101	0.923	0.8	0.6007	0.0207685659912603	0	0.143340348665529	0.93	0.8	0.6007	0.0483045891539648	0	0
Calyptrophora japonica	0.514316666666667	1	0.0200166666666667	0.0781267745477475	0	0.153894994864825	0.9693	1	0.6789	0.0283550896861765	0	0.244336493840405	0.531416666666667	0.966666666666667	0.0603333333333333	0.0682610842082365	0.0702728368926306	0.166647924872161	0.8562	0.81667	0.7258	0.0682427041277429	0.145916011230205	0.249489612342211	NA	NA	NA	NA	NA	NA	NA	NA	NA	NA	NA	NA	0.948	0.8333	0.6549	0.0141499901845274	0	0.238177548153566	0.9327	0.84997	0.6549	0.0530430642654312	0.0527151685950069	0.442718872423573
Calyptrophora laevispinosa	0.919916666666667	1	0.3207	0.0356670344390869	0	0.0576360869466215	0.9682	1	0.4525	0.0124436507683414	0	0.220841949517447	0.90945	1	0.378916666666667	0.0360347954272184	0	0.110683322318704	0.942	0.96666	0.4914	0.0285073090043004	0.0702868914600091	0.169998823525341	0.819233333333333	0.883333333333333	0.269066666666667	0.0418099905362579	0.112491426285092	0.130360805099435	0.9751	0.98333	0.3491	0.026863647473036	0.0527151685950069	0.196253492537925	0.9671	0.8333	0.4239	0.0074751439971266	0	0.206379612472852	0.875	0.91665	0.4239	0.0442718872423574	0.0878586143250114	0
Calyptrophora microdentata	0.531	1	0.00609999999999999	0.0499888876540466	0	0.145137827215681	0.933	0.95	0.5335	0.123675201861794	0.158113883008419	0.42393402264451	0.661	1	0.223775	0.0404007700696685	0	0.239252523787919	0.7838	0.8	0.4032	0.0581775061533426	0.105409255338946	0.372285672867252	NA	NA	NA	NA	NA	NA	NA	NA	NA	NA	NA	NA	0.9738	0.75	0.3944	0.0146044133360053	0	0.235327761973711	0.975	0.75	0.3944	0.052704627669473	0	0
Calyptrophora trilepis	0.92375	0.99	0.41308	0.0225847170547794	0.0210818510677892	0.17191305166663	0.9928	0.98666	0.7888	0.0117454482909575	0.0281231893244308	0.22796481209949	0.9185	0.985	0.41925	0.0187157093848397	0.0241522945769824	0.0847974744120759	0.9438	0.94664	0.7281	0.0190368064548652	0.0281231893244308	0.0863422775289654	0.91	0.965	0.33343	0.0360747680365223	0.0411636301174282	0.128559333902029	0.9896	0.98666	0.66	0.00965171257112207	0.0281231893244308	0.213381765335695	0.9875	0.9333	0.5247	0.00609644705272397	0	0.225074333400225	0.9669	0.9333	0.5247	0.000316227766016838	0	0.202701998016793
Calyptrophora wyvillei	0.8015	0.94	0.3311	0.0314951495383725	0.0567646212197547	0.176190786743613	0.8989	0.90554	0.7078	0.0311357243906952	0.0909032599342106	0.104572994176848	0.84225	0.985	0.44421	0.0349294924733304	0.0241522945769824	0.142784184075906	0.8423	0.83886	0.7438	0.0183124123054404	0.0175822637905362	0.120489556947203	0.78625	0.93	0.38036	0.044957541698313	0.0586893895388633	0.172421294121888	0.9153	0.89997	0.6961	0.0458695008814257	0.0731501659449777	0.26686053369587	0.8813	0.9444	0.7336	0.0139208077671121	0	0.0450239442469844	0.9359	1	0.7336	0.0130422390715705	0	0
Candidella gigantea	0.89672	0.9275	0.53404	0.0134992016224829	0.0311135911709908	0.148137025156516	0.9477	0.90239	0.7775	0.0102420701032555	0.0396253412182995	0.0884260519681087	0.8919	0.931	0.56756	0.0181762971415461	0.0189736659610102	0.12341132849135	0.9163	0.91908	0.8167	0.00823340080944011	0.0166411003909664	0.0632983236569325	0.88621	0.9175	0.50218	0.0176574472799565	0.0173605555466664	0.141049209694899	0.95	0.9286	0.8033	0.0168654808542313	0.0194326186260799	0.0669610998183938	0.932	0.93086	0.8061	0.00579271573232758	0.00714674751198056	0.0957293058577153	0.9557	0.93574	0.8061	0.00400138864784604	0.0225786624936022	0.0902823349277144
Candidella helminthophora	0.64876	0.918334	0.07553	0.0429717012824848	0.0579752821276255	0.15791583588172	0.828	0.86362	0.7034	0.0589161362540952	0.113376676025833	0.137417611680599	0.70235	0.913335	0.2182	0.0195230490560374	0.0489396202251078	0.101594455229276	0.7707	0.81362	0.7027	0.0421005410363757	0.0992252857558664	0.110098995857768	0.62866	0.876668	0.13963	0.0488695588048202	0.0821020593597451	0.0663565964233315	0.8845	0.86364	0.788	0.0545124858276626	0.121208334880257	0.114066257548458	0.8039	0.9091	0.7247	0.0264719977838218	0	0.0799959026728522	0.9361	0.93637	0.7247	0.0189059073660412	0.043908871540954	0.199069613731255
Candidella imbricata	0.8155	0.89	0.35789	0.0158026017548447	0.0418330013267038	0.0498111645227364	0.928	0.87499	0.9072	0.0188738502225227	0.0325486456451468	0.0709503738929934	0.8179	0.9155	0.36901	0.014241566705325	0.0304092456700626	0.0707421365869655	0.8612	0.79167	0.9087	0.0106018866245589	0.070145357809496	0.0439394785788109	0.80935	0.87	0.3612	0.0202226083601718	0.038873012632302	0.110436608262136	0.9305	0.85209	0.9035	0.0221572661771357	0.0465216902817027	0.0171739466764179	0.896	0.9375	0.9044	0.00767390962214757	0	0.0274922211220233	0.9073	0.95625	0.9044	0.0109448110485695	0.030190368221228	0.0663446389025602
Carijoa operculata	0.618666666666667	0.944444444444444	0.0783666666666667	0.0343170083846462	0.107980590645283	0.23860213653914	0.8905	0.87777	0.8746	0.189430872762482	0.259010622047308	0.208658785793671	0.633911111111111	0.988888888888889	0.0630555555555556	0.0268161857640128	0.0351364184463153	0.0758075183302484	0.8398	0.91112	0.6688	0.0878126794185593	0.087636861853649	0.116744545435275	0.928811111111111	0.9	0.5688	0.0777250976797575	0.110492102890195	0.0698310090266031	0.9418	0.95556	1	0.122696373214533	0.0936877461452552	0	0.9719	0.8889	0.6143	0.0149402513737591	0	0.230478752937349	0.8715	1	0.6143	0.0270606315110675	0	0.204065457907778
Carijoa riisei	0.82472	0.799178	0.38253	0.0192568487095429	0.0322872502528303	0.0631540981339383	0.9252	0.83414	0.9413	0.0227927863832202	0.0727936993610482	0.0373037084840994	0.81426	0.785972	0.42238	0.0125437191011633	0.0284310041249963	0.080657971983211	0.8449	0.74922	0.9265	0.0202289671291223	0.0587036966468041	0.0368427589749857	0.81484	0.781356	0.36659	0.0196204088755674	0.0402195063785389	0.0718809888326222	0.9347	0.89524	0.9584	0.0242030760212186	0.0656284694320994	0.0304893424002552	0.8988	0.9444	0.9335	0.0117737938754771	0	0.0307435630119	0.8972	1	0.9335	0.00858681159297987	0	0.089340546972432
Caryophyllia abyssorum	0.83	0.975	0.40269	0.0254950975679639	0.0263523138347365	0.0882746150751544	0.9414	0.93	0.7425	0.036551941732888	0.034960294939005	0.130666028910008	0.857	1	0.40089	0.0235937844922485	0	0.112507041261129	0.9034	0.955	0.7323	0.0197270260190317	0.0550252467307306	0.131374824241346	0.8385	0.98	0.35478	0.0247543486639778	0.0258198889747161	0.111442539254791	0.9714	0.96	0.7948	0.0243821428280799	0.0394405318873308	0.0959835634077233	0.9352	0.95	0.8114	0.0115739170359716	0	0.0624058401825413	0.9555	0.97	0.8114	0.0148192817339813	0.0258198889747161	0.269058626407786
Caryophyllia alaskensis	0.90033	0.96667	0.48685	0.0181946298548653	0.02222	0.200180408909341	0.9869	0.98	0.8689	0.0252694369633446	0.0358357053478479	0.165297341512533	NA	NA	NA	NA	NA	NA	NA	NA	NA	NA	NA	NA	0.90035	0.953336	0.45464	0.0196651553091587	0.0449955279753197	0.162707079679336	0.9837	0.95334	0.7932	0.0149149440346103	0.0172476858351104	0.124636181655961	0.9763	0.9333	0.8467	0.00766014215127747	0	0.073703686022704	0.9485	0.96665	0.8467	0.0148417579072621	0.0351539866555385	0.208020004379921
Caryophyllia alberti	0.9495	1	0.46733	0.0263997053855615	0	0.101917047423655	0.9981	1	0.8389	0.00453259797957468	0	0.340365963176239	0.9565	1	0.50223	0.00783510618236209	0	0.094250175950322	0.978	1	0.5945	0.00648074069840787	0	0.166890017010538	0.9245	0.995	0.46413	0.0314642654451045	0.0158113883008419	0.101307497254645	0.9896	1	0.5805	0.00812677331075775	0	0.164438607253758	0.9833	0.9167	0.6499	0.00644722162382113	0	0.100459444553511	0.9539	0.94169	0.6499	0.0302561288557101	0.0402377227652527	0.206812958975012
Caryophyllia ambrosia	0.87244	0.864347	0.66805	0.00414278489263764	0.0111330090272127	0.0863532184306603	0.9094	0.87098	0.9538	0.0142844126391128	0.0206250548820819	0.042527899339401	0.86389	0.843837	0.73079	0.00426105099189805	0.0136743629142681	0.051371056485578	0.8752	0.85395	0.9724	0.00644291169511978	0.0192294479033244	0.00807189912942151	0.87005	0.864566	0.70371	0.00396127083985261	0.0122005329573935	0.0685751566612218	0.9146	0.86783	0.9769	0.0137453022277916	0.0260912948445773	0.0145178051601014	0.8936	0.94947	0.9704	0.00386436713231719	0.0000483045891539595	0.00919178377078623	0.8964	0.97473	0.9704	0.0039214509786274	0.0266369438520596	0.0712997584536971
Caryophyllia antarctica	0.77132	0.8515	0.27759	0.026069812256921	0.031889566388467	0.110459127181858	0.8918	0.79567	0.9413	0.0235362604411907	0.0956878960184852	0.0215409171371859	NA	NA	NA	NA	NA	NA	NA	NA	NA	NA	NA	NA	0.76746	0.81	0.31218	0.0241417204578851	0.0384418753155693	0.0558660063604574	0.9338	0.8587	0.8993	0.0371327947297863	0.068936170154394	0.0592622233055014	0.893	0.9348	0.9464	0.0152897932549063	0	0.0335598967022645	0.9006	0.95436	0.9464	0.019653668020669	0.0314945921283851	0.11981355886914
Caryophyllia arnoldi	0.8635	0.99	0.35453	0.0233392849552471	0.0210818510677892	0.0852161311020396	0.9698	0.95	0.7395	0.0181891298429706	0.0574335364670426	0.136726206542694	NA	NA	NA	NA	NA	NA	NA	NA	NA	NA	NA	NA	0.86275	0.985	0.34215	0.0198063541992631	0.0241522945769824	0.123582066750084	0.9738	0.93125	0.6929	0.0193666379804722	0.0804177461067449	0.214156458900704	0.961	0.9375	0.7165	0.0133583099396759	0	0.163252531033638	0.9351	0.96875	0.7165	0.0197846742033659	0.0329403922934206	0.388642080411613
Caryophyllia atlantica	0.67717	0.856676	0.1725	0.047095318238653	0.0720910606571069	0.171855895705934	0.8833	0.83333	0.8902	0.0396317773734383	0.0666611172690314	0.0501637319185884	0.71718	0.893341	0.24321	0.0400921106121059	0.0466117668620274	0.0958922248035667	0.7989	0.79999	0.821	0.035444636014808	0.0846182466532288	0.0670406178703959	0.6862	0.863342	0.2632	0.0505288476461164	0.0656396072505008	0.104899751085395	0.899	0.84001	0.8481	0.0425702034552599	0.0733744044079557	0.0643867653757786	0.8365	0.9333	0.9015	0.0131423826691442	0	0.0512342116602222	0.8964	0.98666	0.9015	0.0157353106102168	0.0281231893244308	0.101973907337994
Caryophyllia berteriana	0.84225	0.9395	0.38496	0.0174280265983017	0.0335368785402312	0.112723567485538	0.9405	0.94891	0.8169	0.0154434452114805	0.0348311307118598	0.130842950814241	0.85705	0.977	0.43241	0.0184352470374913	0.0122927259430572	0.110216024747362	0.8683	0.96668	0.7155	0.0174613859701915	0.0240096184429861	0.150931367772832	0.85109	0.929	0.41731	0.0217745238498776	0.0387871685541036	0.0962790094811256	0.962	0.97333	0.8683	0.0144067885233162	0.0310876556422856	0.0729886596975478	0.9056	0.9333	0.7422	0.015233005102226	0	0.144676497361834	0.9316	0.94664	0.7422	0.0222570837662479	0.0281231893244308	0.236426850327021
Caryophyllia calveri	0.9272	0.990001	0.50481	0.0162696035600134	0.0160999195650165	0.12544475942289	0.9818	0.98846	0.8111	0.0189431899226198	0.0259575379760442	0.142476859719589	0.91831	0.980002	0.57497	0.0107859424973229	0.0172115379905457	0.098375211986218	0.943	0.95	0.7607	0.0193448241713958	0.0654946308231955	0.126412068692475	0.92358	0.978335	0.54186	0.0231618364269042	0.0193239122160429	0.0634965825852069	0.9869	0.96153	0.7322	0.0110196793661764	0.0405404064552337	0.155952841875	0.9729	0.9231	0.8243	0.00751960400848639	0	0.0878357684671923	0.9567	0.93848	0.8243	0.0158748578296346	0.0324238869422598	0.226594694455884
Caryophyllia crosnieri	0.68433	0.803339	0.2353	0.0357223879380984	0.0852757764810409	0.228505059511211	0.907	0.87999	0.8853	0.0546910514719831	0.0804158974056471	0.0844275494794863	0.6947	0.823339	0.19345	0.0309289867635884	0.0703611672333855	0.14281929724889	0.7696	0.69333	0.7228	0.0480212915740971	0.0966191498157126	0.133592913983739	0.67183	0.780009	0.15051	0.0490214023553885	0.0651693333554978	0.211242159354824	0.9036	0.86666	0.7916	0.0528397998145758	0.0737094777563314	0.0754986386926575	0.8552	0.9333	0.826	0.0230882365430248	0	0.0454581614723302	0.8879	0.96665	0.826	0.0262739837524161	0.0351539866555385	0.125782705046794
Caryophyllia cyathus	0.91325	0.963	0.5986	0.0176591965338806	0.0168654808542313	0.110601396414733	0.9734	0.96382	0.8392	0.0148638263355481	0.0201612830279557	0.0813330601088307	0.90465	0.9675	0.57177	0.0153062260389541	0.01438556375136	0.0729548269669511	0.9194	0.94894	0.8848	0.00925202680497631	0.0179143145742913	0.0620694951020404	0.90714	0.959	0.60196	0.0186081941329321	0.0201108041719978	0.118542511830613	0.974	0.96594	0.8316	0.019731531449265	0.0179248554929864	0.0658351476543242	0.9488	0.9362	0.8073	0.00876609630590745	0	0.0845235667333871	0.9466	0.96172	0.8073	0.0118058365979619	0.0329461783317377	0.185185822591496
Caryophyllia diomedeae	0.81952	0.809231	0.42569	0.0142406928670389	0.0338720351552067	0.095169293016883	0.8865	0.7819	0.902	0.0220668177235515	0.041729685676586	0.0320451070974789	0.80684	0.831897	0.38157	0.0140523782091621	0.0323797254981158	0.0431572846947329	0.8389	0.78829	0.9132	0.0184297464864701	0.0307012649033662	0.0565858246874211	0.81374	0.803564	0.39821	0.0274777970975355	0.0555964413729272	0.117506287775024	0.9047	0.82552	0.881	0.0203527229955437	0.0540643608221822	0.054168461508725	0.8718	0.9468	0.9156	0.0125237552053865	0	0.0275890477464438	0.9381	0.95744	0.9156	0.010148344145174	0.0224310895361277	0.132485470901529
Caryophyllia foresti	0.9351625	1	0.4327875	0.0398786810387316	0	0.0845266035126746	0.9899	1	0.6389	0.0122424579957531	0	0.2749082473198	0.93245	1	0.4025125	0.0237448239973824	0	0.0746940855999396	0.9568	0.9625	0.6593	0.023217809256402	0.060380736442456	0.132721136221779	0.9327125	1	0.3983375	0.0402796668618299	0	0.116428194519913	0.9862	0.9875	0.6595	0.0162330253221977	0.0395284707521047	0.269587029856161	0.982	0.875	0.586	0.0113137084989848	0	0.144969728640921	0.9566	0.875	0.586	0.0299488452754582	0	0
Caryophyllia hawaiiensis	0.86366	0.960002	0.40558	0.0249581516409636	0.0325827342826432	0.124493121630608	0.9771	0.968	0.7384	0.024360487132513	0.0491709037722287	0.274239230518822	0.87565	0.973335	0.49896	0.0192085195218742	0.0195624988462904	0.107495965815777	0.9272	0.912	0.8074	0.0211229206734717	0.0559364719024081	0.0703912873396512	0.86124	0.945001	0.36322	0.0284096697153158	0.0294496641935203	0.129204495965805	0.9817	0.952	0.7796	0.0187441842832502	0.0315524255098646	0.0883480490886911	0.9487	0.92	0.864	0.00847283240061366	0	0.0432589104501412	0.9373	0.976	0.864	0.012436952109652	0.0386436713231718	0.28819493788445
Caryophyllia inornata	0.96	0.959096	0.58721	0.0063987846068175	0.009959832885702	0.0688741114078594	0.9888	0.97396	0.9321	0.00524510353673892	0.0137066245135539	0.0264257870691153	0.95402	0.966099	0.61157	0.00699726930865017	0.0154021754956889	0.0996921377709062	0.9682	0.95352	0.9634	0.00711492953037641	0.0232843676697002	0.00962866091993644	0.95888	0.953004	0.57159	0.00801578997285289	0.0124353994708654	0.0771451366653214	0.9913	0.97465	0.9025	0.00444847039878753	0.00951516333718625	0.0358616167448646	0.9789	0.9437	0.9407	0.00430632609592498	0	0.0227744984089173	0.9559	0.96622	0.9407	0.00570477382938575	0.0290731949855304	0.138580902965259
Caryophyllia japonica	0.82225	0.995	0.2691	0.0358323643279833	0.0158113883008419	0.09789848483676	0.9359	0.98334	0.755	0.0287148819333189	0.0351223638789368	0.117356058405369	0.817	0.995	0.32252	0.0322490309931942	0.0158113883008419	0.0963156477422023	0.8645	0.95002	0.6322	0.0243139191959393	0.0430159350318771	0.126466332805745	0.79875	0.985	0.28669	0.0496130863113084	0.0337474278855277	0.106508522872324	0.9653	0.98334	0.5601	0.0258373115216476	0.0351223638789368	0.200651965131446	0.9405	0.9167	0.5685	0.00847545475672738	0	0.115712526931568	0.9235	0.96668	0.5685	0.0280723272201568	0.0430159350318771	0.433089277426978
Caryophyllia lamellifera	0.80272	0.933337	0.25311	0.0172709003818562	0.0444425001921959	0.18463333905037	0.955	0.9724	0.8367	0.0362368750185651	0.0218197158551618	0.0722481064726882	0.78199	0.930005	0.32581	0.0320945980224433	0.0366826565892445	0.108787667295312	0.8695	0.85862	0.8028	0.0192656862495647	0.0836042104202892	0.124970929953063	0.80384	0.926671	0.37745	0.0222833370730488	0.0491886268358856	0.151240942795851	0.9653	0.91378	0.8038	0.0275441060442661	0.0783779986135565	0.0792714044000455	0.9231	0.931	0.8191	0.0174512018051607	0	0.0983355366984783	0.9633	0.931	0.8191	0.0157201215714836	0	0.298210291200317
Caryophyllia polygona	0.649	0.975	0.02474	0.0262255176836946	0.0263523138347365	0.136774333199699	0.9302	0.97693	0.6727	0.0396871095781321	0.0371462290593989	0.0998065350788436	0.69925	0.99	0.18471	0.0416341539817705	0.0316227766016838	0.185124981506489	0.8141	0.88461	0.6157	0.0317260846062738	0.1102996368484	0.159412846268911	0.6575	0.94	0.232	0.0627716319508883	0.0699205898780101	0.257927939979798	0.9011	0.96155	0.8158	0.105491916488632	0.0543765114732455	0.142097619027672	0.8944	0.9231	0.6724	0.0158968899823554	0	0.118237237977062	0.9228	0.93848	0.6724	0.0297873947986206	0.0324238869422598	0.205707694449079
Caryophyllia profunda	0.89237	0.905565	0.46927	0.0180843118014851	0.0332269703871886	0.0640692862801237	0.9692	0.93555	0.913	0.0135137789763716	0.0304592350527718	0.0409796697562747	0.88436	0.91223	0.50391	0.0153442135311292	0.0212429930931485	0.048976716690462	0.9121	0.87999	0.9305	0.0126706134202115	0.041832455502078	0.0238292537300968	0.89196	0.914452	0.47879	0.0119322345862886	0.0305638642117707	0.0412725480461556	0.972	0.96002	0.8825	0.0152679766541317	0.0273251125849058	0.0484888303289187	0.9418	0.9444	0.9455	0.00972739544905117	0	0.020375639049283	0.9591	0.95552	0.9455	0.00732499525976336	0.0234430183873816	0.217657835451273
Caryophyllia rugosa	0.86993	0.927614	0.42208	0.0175725195815638	0.0342657082226532	0.0618617419016884	0.9538	0.9323	0.9084	0.0164573522914363	0.0391826492213071	0.042547228660239	0.87037	0.942851	0.42839	0.0160680531905185	0.023676905977485	0.0871489331865603	0.8853	0.91845	0.8925	0.0244224395905806	0.0527952491549508	0.0524515649591761	0.8611	0.939278	0.39743	0.0176242887957374	0.0329575955838205	0.0830845626789692	0.9654	0.94154	0.8806	0.0191206694443474	0.0421645243197538	0.0751874694051845	0.931	0.9385	0.9203	0.00734846922834952	0	0.0275642683358163	0.9488	0.95695	0.9203	0.00810760959428444	0.0297073223296884	0.117914281483533
Caryophyllia scobinosa	0.78481	0.926999	0.304	0.0210999447076685	0.051146637436992	0.105989024589027	0.919	0.91964	0.9294	0.0243401816847049	0.0326012678690058	0.0460825346525123	0.80087	0.935	0.33468	0.0231801183967832	0.03749073959734	0.0943773372043192	0.8552	0.86667	0.8937	0.0179059270137634	0.0702850395018583	0.0596117997267879	0.78411	0.932999	0.29149	0.0251311426985192	0.0393603391612533	0.0978587922581421	0.9364	0.94119	0.8698	0.0397469775231051	0.041341516663035	0.0737289329609181	0.8728	0.9412	0.9045	0.0125857061780418	0	0.0310885831134196	0.9157	0.95884	0.9045	0.0128066822835234	0.0284030984225313	0.147736439498032
Caryophyllia seguenzae	0.785	1	0.28037	0.0408928138212843	0	0.131359219530094	0.9575	0.97	0.5936	0.0366371092988759	0.0483045891539648	0.216234029596536	0.82	1	0.3746	0.042687494916219	0	0.129259910430282	0.9111	0.87	0.6001	0.0548785527829912	0.156702123647242	0.12576207695486	0.829	0.96	0.28826	0.0686294397470939	0.0699205898780101	0.165119587639451	0.8984	0.82	0.3905	0.131260724429579	0.269979423084221	0.753395462039839	0.9515	0.9	0.5336	0.0167812726308558	0	0.108856888721946	0.9673	0.9	0.5336	0.0235327195387378	0	0.309714223115439
Caryophyllia smithii	0.98461	0.943639	0.77519	0.000678969807870719	0.00567941203920889	0.0356062244870503	0.9931	0.95649	0.9632	0.000316227766016838	0.00579280204698517	0.0318775434715063	0.97616	0.915812	0.83406	0.000779173351129979	0.00973655060982982	0.011652391266269	0.9783	0.91424	0.9861	0.000823272602348565	0.0167326825902682	0.00734014834848574	0.98517	0.94625	0.74721	0.000691295080908931	0.00867495373026406	0.0423811658903129	0.9937	0.96273	0.9697	0.000483045891539648	0.00830261672272328	0.0184875333370596	0.9895	0.9492	0.9814	0.00052704627669473	0	0.00790499139081688	0.9713	0.96444	0.9814	0.00141813649241218	0.0245387312902141	0.147473877159463
Caryophyllia solida	0.8156375	1	0.226975	0.0300460555046563	0	0.138750297797478	0.9978	1	0.7	0.00466190232987923	0	0.323447746080328	0.7910125	1	0.29505	0.0199712858109949	0	0.0562434934508478	0.8976	1	0.4411	0.0497732636842088	0	0.276671666621487	0.776625	1	0.243125	0.0507429524389567	0	0.135895295172423	0.9873	1	0.5978	0.00766014215127747	0	0.175361721402743	0.9808	0.875	0.6128	0.0109219452886786	0	0.187899382057999	0.9254	0.9	0.6128	0.0265631323454144	0.052704627669473	0
Caryophyllia valdiviae	0.925183333333333	1	0.295783333333333	0.0280645695090517	0	0.156475672585585	0.9512	0.95	0.4678	0.0931937050806903	0.158113883008419	0.418344037047659	0.922966666666667	1	0.370183333333333	0.0271712447858002	0	0.0982955812653666	0.9139	1	0.211	0.0266143236288699	0	0.325111604769125	0.842083333333333	0.883333333333333	0.203883333333333	0.046175206457124	0.0805076485899413	0.131195948305776	0.9815	1	0.7369	0.00662067468868041	0	0.378579934315947	0.9595	0.8333	0.4963	0.0157286009832054	0	0.113567454258105	0.95	0.8333	0.4963	0.0430348695827	0	0.210818510677892
Chironephthya agassizii	0.78	0.93	0.24592	0.0541217762704317	0.0421637021355784	0.0749186195518548	0.9095	0.90772	0.706	0.0201232314612849	0.0324238869422598	0.0949374062796699	0.79725	0.94	0.24393	0.0475285002217968	0.0316227766016838	0.124861915286003	0.8612	0.86926	0.6938	0.0221600240673756	0.0519249501149924	0.0801481960703629	0.77775	0.87	0.21238	0.0601092754905597	0.053748384988657	0.102493520662419	0.9317	0.87696	0.6547	0.0206508003611375	0.0397109892431134	0.213565524683488	0.8848	0.9231	0.7256	0.0183108953601098	0	0.0660760504603933	0.9144	0.9231	0.7256	0.0135499077487635	0	0.1309580509595
Chrysogorgia agassizii	0.811244444444444	0.966666666666667	0.267822222222222	0.0385802496790122	0.0536717657266276	0.115874041163834	0.9252	0.92223	0.6232	0.0252049377878401	0.0536663985500549	0.104625044802858	0.797055555555556	0.966666666666667	0.261777777777778	0.027402114103456	0.0536717657266276	0.111780710758467	0.8216	0.87779	0.4522	0.0374972591590965	0.0351329048044707	0.244522573372867	0.770988888888889	0.933333333333333	0.187033333333333	0.0726810204043898	0.0776895443089001	0.170264041296374	0.9457	0.92223	0.5102	0.0415238887067834	0.0914655861209255	0.234038838182422	0.9232	0.8889	0.5627	0.0122001821480027	0	0.144576815415043	0.85	1	0.5627	0.032079761705959	0	0.274434064131178
Chrysogorgia arborescens	0.6055	1	0.10598	0.0538748549882039	0	0.133181061383033	0.919	0.92	0.7552	0.174499283666151	0.25298221281347	0.333115195290358	0.537	0.96	-0.05282	0.0545791983166562	0.0843274042711568	0.234442515105279	0.8932	0.96	0.531	0.0361134016367578	0.0843274042711568	0.141124846225681	NA	NA	NA	NA	NA	NA	NA	NA	NA	NA	NA	NA	0.973	0.8	0.4956	0.0203141986469235	0	0.240607656662136	0.94	0.8	0.4956	0.0516397779494322	0	0
Chrysogorgia chryseis	0.928	1	0.38245	0.0229975844142138	0	0.082254729685019	0.9635	1	0.6537	0.0143932854715894	0	0.139868231640434	0.931	1	0.43128	0.0159513148186739	0	0.0609219865438123	0.9389	0.96667	0.7048	0.0143329457311933	0.0582692800710632	0.107726814984324	0.8985	0.96	0.42062	0.0365756445982539	0.0459468291736341	0.107172838598842	0.9714	0.98334	0.724	0.0167875615329393	0.0351223638789368	0.185703467328367	0.9474	0.9167	0.6958	0.013434615323443	0	0.117057250950123	0.9582	0.93336	0.6958	0.0276678714597114	0.0351223638789368	0
Chrysogorgia desbonni	0.86615	0.990001	0.49291	0.0257377910646755	0.0224960354284927	0.114089218986234	0.9501	0.98572	0.6732	0.0188293506113313	0.0249616505864496	0.112994395141234	0.87498	0.993334	0.49779	0.0219568162031242	0.0140531619217883	0.104956715416933	0.9069	0.9643	0.6047	0.0158145502623375	0.0168291413922398	0.0861975122095244	0.85566	0.993334	0.43778	0.0270155181742313	0.0210797428826824	0.143959830817103	0.9656	0.97501	0.7403	0.0203043509294601	0.0378187916253283	0.195849176664085	0.9255	0.9286	0.6072	0.0119000466852492	0	0.166086189137514	0.9577	0.95716	0.6072	0.0181172109700509	0.0368708014558946	0.36775873733861
Chrysogorgia elegans	0.79745	0.927	0.28886	0.0193540836919642	0.0367574633389072	0.0856558514573808	0.9155	0.90908	0.8716	0.0200568636076974	0.0400705433510009	0.0482129535383271	0.80952	0.963	0.36905	0.0213877846756819	0.0171917292776368	0.102875590993307	0.8506	0.91591	0.8133	0.0131588584442404	0.0304026479109962	0.0792184742763117	0.8181	0.9195	0.3741	0.0129415781280509	0.0352333491012264	0.104145123105533	0.9474	0.92726	0.8885	0.0194262136757984	0.0398154687973852	0.0318825971338597	0.895	0.9318	0.8317	0.0125962957517941	0	0.0827151067755394	0.9411	0.9318	0.8317	0.0137230544057153	0	0.222755695774541
Chrysogorgia fewkesii	0.679433333333333	0.977777777777778	0.0265222222222222	0.0525472535399838	0.0468485579284205	0.122987548300781	0.9511	0.96667	0.6024	0.0536851934894529	0.0749867847616424	0.187896661906367	0.6926	1	0.214344444444444	0.0687085692596778	0	0.0884689687755768	0.8227	0.91112	0.6414	0.0381780914487179	0.102093854423815	0.105650577113636	0.893044444444444	0.877777777777778	0.520333333333333	0.0887263359359246	0.0972883373078792	0.122850696183669	0.9464	0.95556	0.9542	0.110668875479965	0.0936877461452552	0.144832316835712	0.9004	0.8889	0.6968	0.0266299747569455	0	0.103828705086792	0.9316	0.91112	0.6968	0.0416525309355066	0.0468438730726276	0.200941561432948
Chrysogorgia flavescens	0.87125	0.995	0.33867	0.036462499761932	0.0158113883008419	0.0989800771199269	0.9298	0.93078	0.6839	0.0592805008225958	0.0764950514013089	0.201016555426551	0.89575	1	0.40162	0.0256593604319706	0	0.132772753228966	0.9145	0.93848	0.6885	0.026260447656335	0.0486358304133897	0.12571506583452	0.85775	0.975	0.31568	0.038702031241554	0.0424918292799399	0.113274747602652	0.9597	0.94617	0.7697	0.0236128496091993	0.0371462290593989	0.111575634536498	0.9375	0.9231	0.7157	0.0212354525368414	0	0.116570484162063	0.931	0.96155	0.7157	0.0399137959997682	0.0405298586778247	0
Chrysogorgia geniculata	0.8621	0.938	0.3734	0.0167229051171008	0.0303864004668755	0.0978024653177118	0.9126	0.91249	0.7901	0.0105007936208016	0.0436993122244377	0.0831136437522611	0.87072	0.95	0.43311	0.0117976268800128	0.0228521820013368	0.0951138318016891	0.8806	0.9271	0.8391	0.0141043728443818	0.0147078210486802	0.063209440223224	0.85249	0.9445	0.39156	0.0131202515219793	0.025975415727611	0.0641441466975402	0.9302	0.91251	0.834	0.0186952162627531	0.0191550080483756	0.0755012877005714	0.8909	0.9375	0.8617	0.00907315943992071	0	0.0521579864982877	0.9273	1	0.8617	0.0109650961388094	0	0
Chrysogorgia monticola	0.7971	1	0.347833333333333	0.0403301345532893	0	0.305717865981442	0.9963	1	0.7275	0.00625477595299962	0	0.442865229060841	0.780633333333333	1	0.325033333333333	0.0593538146090205	0	0.189610155611748	0.8444	0.83335	0.5094	0.0945036154511209	0.175664524022353	0.203086845134456	1	1	0.632	0	0	0	0.9555	1	1	0.0577566734960847	0	0	0.9885	0.6667	0.5015	0.0107522607441929	0	0.27391939203593	0.8999	0.70003	0.5015	0.116545127168263	0.105398714413412	0
Chrysogorgia multiflora	0.77725	0.955	0.23694	0.0392366396227925	0.0598609499868932	0.140794769473554	0.8143	0.77273	0.6669	0.221892391337182	0.294587383941977	0.183742240954853	0.7785	1	0.27612	0.0314510201212404	0	0.102534208925607	0.8588	0.89092	0.7219	0.0370279173957525	0.119675411008277	0.0788239247380585	0.72625	0.98	0.17193	0.0537903595245261	0.0349602949390051	0.121692454344731	0.963	0.96364	0.6592	0.0316016877186435	0.0635578161991112	0.148792024875887	0.9259	0.9091	0.6757	0.0134118521382312	0	0.12809722869758	0.9358	0.9091	0.6757	0.00753952547873165	0	0.203505391683966
Chrysogorgia octagonos	0.762577777777778	0.955555555555555	0.258522222222222	0.0313311793323186	0.0573775310549247	0.135575408888186	0.9743	1	0.5404	0.0319445700480622	0	0.437536588946189	0.737522222222222	0.966666666666667	0.150811111111111	0.0366306613343827	0.0536717657266276	0.0872712066586672	0.8392	0.7778	0.6714	0.0406633878459618	0	0.0941148234870575	0.734533333333333	0.944444444444444	0.129255555555556	0.054158275386749	0.0785674201318386	0.100525151259102	0.9329	0.84446	0.6954	0.0520244600591341	0.10733279710011	0.14445776007001	0.9775	0.8889	0.595	0.00655320108377917	0	0.116756156154611	0.9439	0.8889	0.595	0.000316227766016838	0	0.267528690050245
Chrysogorgia pinnata	0.7527	1	0.198933333333333	0.0593538666093581	0	0.146150527002847	0.9362	1	0.7501	0.133520535249576	0	0.486016106271753	0.781166666666667	1	0.214716666666667	0.0562638186044159	0	0.130094126654986	0.879	0.98333	0.3974	0.0387097461170239	0.0527151685950069	0.308795221609546	NA	NA	NA	NA	NA	NA	NA	NA	NA	NA	NA	NA	0.989	0.8333	0.6253	0.0115566238822398	0	0.345921330170122	0.925	0.88331	0.6253	0.0730935473668276	0.0805237501196593	0
Chrysogorgia quadruplex	0.859885714285714	1	0.369228571428571	0.02733049595361	0	0.0967938923505604	0.9767	1	0.5651	0.0108017488296006	0	0.223357436510282	0.898742857142857	1	0.398042857142857	0.0206777236166908	0	0.0871209457230204	0.9528	1	0.3797	0.0331655778715757	0	0.279211608322831	0.8623	1	0.313242857142857	0.0384154665800424	0	0.11839223502913	0.9839	1	0.5398	0.00987083245391864	0	0.222242010230089	0.9719	0.8571	0.3568	0.00892499610955409	0	0.293929621205863	0.9566	0.8571	0.3568	0.0375949169140959	0	0.232063784335256
Chrysogorgia squamata	0.7005	1	0.0729	0.035780969491865	0	0.177669036882251	0.9652	0.98	0.7472	0.0546113541308033	0.0632455532033676	0.283437941473379	0.773	1	0.23388	0.0305686840482943	0	0.148237713000287	0.8852	0.96	0.6716	0.0379379610533947	0.0843274042711568	0.0744329676062071	NA	NA	NA	NA	NA	NA	NA	NA	NA	NA	NA	NA	0.9852	0.8	0.413	0.0100310628660288	0	0.294230446343603	0.96	0.8	0.413	0.0516397779494322	0	0
Chrysogorgia stellata	0.827	0.945	0.27829	0.0284263180091189	0.0283823106098773	0.165701427942617	0.9094	0.89473	0.7199	0.0422432111574024	0.0554874370165596	0.110202288744129	0.85425	0.955	0.34711	0.0219231612683938	0.0283823106098773	0.148973170216803	0.8737	0.85788	0.7509	0.0170883326018401	0.0254082138949855	0.102525281435036	0.822	0.935	0.35541	0.0289827534923789	0.0241522945769824	0.129271836324339	0.9403	0.8842	0.7597	0.0297472687821924	0.041525253360656	0.105856349203374	0.8987	0.9474	0.7321	0.0139924582861229	0	0.0671341112169432	0.949	0.98948	0.7321	0.0153405779986718	0.0221781073233142	0.211725293718063
Chrysogorgia thyrsiformis	0.7915	0.975	0.26221	0.0419689038323482	0.0353553390593274	0.154755602662894	0.9318	0.96472	0.7354	0.0267656496278345	0.0411133068482699	0.152190815900449	0.8225	1	0.35233	0.0318198051533946	0	0.137379895423845	0.9071	0.96472	0.6638	0.032063998502994	0.0411133068482699	0.11918221343808	0.76875	0.985	0.28275	0.0429672032549892	0.0241522945769824	0.154708911256664	0.9584	0.94707	0.8005	0.0158478880471675	0.0515116394613878	0.106723162122069	0.9129	0.9412	0.7061	0.0150735235134693	0	0.0967464613191499	0.9518	0.96472	0.7061	0.0220191835553556	0.0303641894342661	0.28639733471758
Cirrhipathes anguina	0.76492	0.915	0.19164	0.0336991526434848	0.061588940024434	0.135201111106545	0.897	0.93809	0.8116	0.0582141639885766	0.0746334665772221	0.149083272778076	0.80032	0.943334	0.24404	0.0232320085705525	0.036174610863299	0.142453533944698	0.8279	0.90003	0.5386	0.0357536322941072	0.0351509775429109	0.277780968870559	0.7589	0.920001	0.23611	0.052272958804933	0.0399072072159626	0.147874612425528	0.9379	0.92382	0.7787	0.0557822154055892	0.0460181799823601	0.110024290247401	0.9063	0.9524	0.7933	0.0197092758759817	0	0.111190577138733	0.938	0.96192	0.7933	0.0208166599946613	0.0200699222165353	0.235878523350003
Cirrhipathes spiralis	0.74241	0.899168	0.23812	0.0233761725790268	0.0481838301138924	0.0838724666780861	0.8941	0.90512	0.8946	0.0578358789065135	0.0567724267972089	0.0638404260637411	0.73258	0.913334	0.26396	0.0235051200096206	0.0340658222987335	0.061170348663021	0.8002	0.84617	0.7641	0.0257025722880458	0.079257092917781	0.155864221537707	0.72233	0.885834	0.21233	0.0359528410251231	0.0585377582230288	0.0567218956351464	0.9311	0.9	0.8801	0.0421754272849329	0.0621685522502245	0.0656953406093444	0.859	0.9487	0.8703	0.0114406682011537	0	0.044274522395316	0.9124	0.97435	0.8703	0.0129202683150674	0.0270374739944397	0.141023244734886
Cladocora debilis	0.84777	0.87424	0.42816	0.0084280022675734	0.0316381727945496	0.0620544778579453	0.912	0.87182	0.9446	0.0212602916254693	0.0484453368929009	0.0239731331100278	0.83135	0.901575	0.43846	0.0157821453266377	0.0341532338634767	0.0435889180615644	0.8637	0.90067	0.9477	0.00916575753067423	0.0566731182601887	0.030532496349518	0.84398	0.89105	0.4367	0.0126413606862553	0.0322243955205783	0.0624243898203614	0.9188	0.91411	0.9516	0.0171904366178149	0.0221062308963886	0.0181487679410415	0.8833	0.9463	0.911	0.0063604681868205	0	0.0311982905514602	0.8867	0.99463	0.911	0.0096384646080172	0.0169814310351042	0.0499283931690621
Cladopsammia echinata	0.617	0.93	-0.03106	0.071266323666153	0.0586893895388634	0.189049688941529	0.9281	0.92942	0.7634	0.0831283478857978	0.0822631657818032	0.179511807101619	0.6515	0.945	0.30514	0.0482067307425933	0.064334196885396	0.084953623949907	0.7123	0.88237	0.4397	0.0485044098796983	0.13005691959036	0.231000745549542	0.615	0.925	0.12981	0.104163333279998	0.0716860438920219	0.320053986591846	0.9279	0.91767	0.8898	0.0999960554777593	0.0743996124541878	0.0988374647815516	0.8961	0.9412	0.7957	0.024052950846922	0	0.0914403873813122	0.9496	0.9706	0.7957	0.0344615728021807	0.0309903210696501	0.259306768133807
Cladopsammia manuelensis	0.8525	1	0.3585	0.0302076149339864	0	0.0866166265794276	0.966	0.99167	0.5241	0.0278448080139428	0.0263417729092026	0.275631577774874	0.909	1	0.4423	0.0301662062579967	0	0.118940190385289	0.9348	0.98334	0.5471	0.0174279469052821	0.0351223638789368	0.300108295268373	0.81275	0.975	0.3183	0.021904147248105	0.0353553390593274	0.11508350591346	0.9654	0.99167	0.7041	0.0197888857695425	0.0263417729092026	0.210681671406572	0.9459	0.9167	0.5073	0.0183269685921534	0	0.207068453523091	0.9238	0.95835	0.5073	0.0380198778418752	0.043902954848671	0.223578870001418
Clavularia grandiflora	0.762	0.935	0.239	0.0370585122924995	0.052967495273569	0.12441451326558	0.8849	0.8722	0.7298	0.0192437580067466	0.0787888457982615	0.0873572486339221	0.77925	0.945	0.41876	0.0223932653566498	0.0368932393686311	0.130439395889432	0.782	0.82223	0.5281	0.0235984933605705	0.0731164071874432	0.0786673022573194	0.74475	0.875	0.22246	0.0355404698899719	0.0485912657903775	0.11984144339733	0.9045	0.88887	0.6894	0.0281474293280537	0.0785674239816421	0.0804835386895979	0.8877	0.9444	0.674	0.0109853437714884	0	0.0509531375110721	0.972	0.9444	0.674	0	0	0
Clavularia modesta	0.73684	0.855001	0.24052	0.0344789210968093	0.0689656472375116	0.13716653138916	0.8926	0.80001	0.7611	0.0389763461031887	0.132952468114653	0.112388660954347	0.77483	0.876669	0.25784	0.0202757682413707	0.0583738273639061	0.0978100222085878	0.8072	0.75	0.8091	0.0216835831397345	0.17678717273729	0.0851383840840572	0.76084	0.878335	0.26973	0.0385887202862875	0.0724572672913721	0.152074455813957	0.9406	0.88751	0.7392	0.0437396336925168	0.133274990985639	0.248266344432301	0.9086	0.9167	0.8581	0.012685950233756	0	0.0569570013255613	0.9454	0.9167	0.8581	0.00556177429723044	0	0.0679722982790293
Coenocyathus parvulus	0.791	0.965	0.29214	0.0474224513167433	0.0411636301174282	0.145680206845908	0.938	0.94442	0.7398	0.0227254140654124	0.0370333423342323	0.082221651649672	0.8275	0.985	0.3558	0.0325960120260132	0.0241522945769824	0.121013782502472	0.896	0.97221	0.6673	0.0175941909605289	0.0392915724636552	0.178134811620613	0.78	0.965	0.32369	0.047022453265553	0.052967495273569	0.14553005378806	0.9495	0.94443	0.8458	0.019884388069259	0.0785674239816421	0.107647366691227	0.9104	0.9444	0.6702	0.0167809415707224	0	0.0863195613210972	0.9041	0.9722	0.6702	0.026747585560819	0.029303772984227	0.159561517220719
Colangia immersa	0.86573	0.930004	0.43242	0.0221317293595517	0.0375143430940458	0.0981365352738497	0.9311	0.89644	0.8234	0.016141389173316	0.0569900810083065	0.0493044960762539	0.86468	0.923338	0.46624	0.0216079100742709	0.0274418353775561	0.0896292759711419	0.9111	0.88215	0.8228	0.0306139038855078	0.0842759653361107	0.0551982286350245	0.86284	0.910005	0.52822	0.0275515355490599	0.040215776133254	0.0973685644000841	0.9461	0.88572	0.8637	0.0234067891385764	0.0602572042719098	0.0266043020748316	0.9196	0.9286	0.8685	0.0122220202003506	0	0.0392548652327892	0.9177	0.98572	0.8685	0.0167401712456394	0.030104883324803	0.0575778699771979
Colpophyllia natans	0.91899	0.929	0.69083	0.00566165464624374	0.0123153021346074	0.0508399241628947	0.9487	0.932	0.9808	0.00873117021557437	0.0144721955640616	0.013172361637577	0.89737	0.924	0.7122	0.0037342409610998	0.0136524316108483	0.0460280349352435	0.9118	0.917	0.9724	0.00335989417822778	0.0197835509676319	0.0172317536348839	0.90843	0.931	0.71671	0.00599667500462642	0.0111927555935872	0.0430572603246731	0.9453	0.94575	0.9734	0.00740945342113707	0.00773250713977471	0.013615350813614	0.9515	0.94942	0.9816	0.00279880927062445	0.000175119007154163	0.0117681302205953	0.9556	0.96461	0.9816	0.00411501316320293	0.0244219141118973	0.0891812137666274
Conopora candelabrum	0.81183	0.922502	0.33872	0.0297710541745949	0.0380962718502597	0.0989967878266765	0.9301	0.92002	0.8592	0.0366892354785433	0.0462716087658272	0.103572626156185	0.84308	0.931668	0.37459	0.0246998785422115	0.0337473181815155	0.106051658795765	0.8558	0.87717	0.8278	0.0225280072600999	0.0603194099956409	0.0768950222345013	0.80984	0.914167	0.35294	0.0328403275122388	0.0251697080060757	0.14565170174846	0.9401	0.92285	0.7558	0.0365253336740405	0.0539769961290096	0.16964852555275	0.904	0.9429	0.7815	0.0205534533459573	0	0.104513954411201	0.9542	0.96574	0.7815	0.00717712415324628	0.0294863132091258	0.389886379460592
Conopora laevis	0.88703	0.895701	0.45936	0.0131101360277713	0.0393597847357483	0.0778158966907005	0.9547	0.88872	0.8674	0.0244315369962677	0.0767126354940596	0.0446148953701439	0.88109	0.891061	0.48304	0.0109754726549702	0.0300469216208398	0.081430845916438	0.9146	0.83942	0.9016	0.0165945104711702	0.0594419193648538	0.0415724267594119	0.87282	0.888916	0.4758	0.0181524898812502	0.021179337519804	0.0886208277500899	0.9715	0.94929	0.812	0.0252685575369866	0.0502047906080685	0.116634281219355	0.935	0.9437	0.8235	0.00969535971483262	0	0.0658807845868412	0.9496	0.98311	0.8235	0.0106270096138722	0.0271954836936822	0.146542371574459
Conopora verrucosa	0.80983	0.844995	0.36105	0.0127274026328147	0.0484599246227689	0.0483626405399871	0.9036	0.87166	0.9305	0.0322359357791201	0.0618975713039965	0.0280762849710886	0.81336	0.849993	0.35788	0.0176617099964868	0.0527046283124694	0.0460183972872686	0.8661	0.795	0.9323	0.0097462243401683	0.0497140042867422	0.024779247589689	0.79168	0.82333	0.37703	0.0189645751629482	0.0504304927598373	0.0860204116603857	0.9206	0.86333	0.9231	0.0302882448778033	0.0780881133364384	0.0299052206516224	0.8814	0.95	0.9137	0.0074862837539359	0	0.0401000138542509	0.9215	0.99	0.9137	0.0110176625873589	0.0210818510677892	0.110961254499037
Conotrochus brunneus	0.80496	0.855342	0.39591	0.0291608260818822	0.0565029556355732	0.066866723994658	0.9182	0.86738	0.9133	0.054155742488165	0.0506817477555338	0.0449148577248603	0.80127	0.835679	0.38165	0.0282531433846061	0.0369977901592334	0.0522965528925611	0.8491	0.82175	0.937	0.0208989632916723	0.053058233207591	0.0373868663808265	0.78707	0.833567	0.3412	0.0256952676144417	0.0472547178244317	0.036557169839399	0.9378	0.87609	0.9468	0.0437157484971568	0.0604815022226723	0.0264902497786135	0.8713	0.9457	0.9473	0.0264703188076339	0	0.0218431275741873	0.9126	0.99457	0.9473	0.0229405027553161	0.0171711676947143	0.0974499871729083
Convexella magelhaenica	0.80335	0.798	0.36556	0.0248093284427003	0.0400832467081531	0.0949406738735067	0.8998	0.76384	0.8188	0.0369287602463627	0.0719422947769793	0.112112839982265	0.8094	0.812	0.43081	0.0163057590371555	0.023828088000882	0.116476744936966	0.7932	0.74044	0.8382	0.0285415875911313	0.0168016665840029	0.0743606825621653	0.79685	0.7965	0.34345	0.0282136393335643	0.0454025207327621	0.0320416135673596	0.9331	0.8617	0.8642	0.04255832599047	0.0846531747780318	0.0739305980858625	0.8867	0.9362	0.9153	0.0164792799195434	0	0.0342670881945539	0.9274	0.94258	0.9153	0.0112269516986778	0.0201753314718742	0.154646586340167
Corallium medea	0.729	1	0.20402	0.0438304815295373	0	0.119546530225218	0.9944	1	0.6868	0.0156290328128988	0	0.494272484454566	0.773	1	0.26774	0.0221359436211787	0	0.13583463966652	0.8206	0.7	0.5651	0.0327149303325969	0.105409255338946	0.142710624069206	NA	NA	NA	NA	NA	NA	NA	NA	NA	NA	NA	NA	0.9966	0.8	0.5376	0.00377712412645742	0	0.413807845905963	0.9	0.8	0.5376	0	0	0
Corallium nix	0.84825	0.975	0.3018	0.0473176323724395	0.0263523138347365	0.19020626231074	0.9676	0.94288	0.7735	0.0309558825858134	0.030104883324803	0.172349290041409	0.863	0.98	0.40989	0.0332665998663324	0.0258198889747161	0.0965773086990705	0.9147	0.9286	0.7176	0.0492500423011663	0	0.15063288706875	0.8375	0.96	0.36441	0.0549368324128317	0.0394405318873308	0.13849575565097	0.9678	0.92145	0.7019	0.0190192884549694	0.0226102852702039	0.192809894859044	0.9682	0.9286	0.7656	0.0122001821480027	0	0.108617780414729	0.9473	0.95716	0.7656	0.0201937834218575	0.0368708014558946	0.491880789532495
Corallium rubrum	0.98917	0.994636	0.60419	0.00361449243401554	0.00418726163500684	0.0378823456389795	0.998	0.98867	0.6712	0.00226077666104176	0.0154204085548989	0.103065028016297	0.9803	0.988096	0.59861	0.00459540833634811	0.00523768651219218	0.0557245098677413	0.9818	0.98185	0.9511	0.00477958622104932	0.00995034896093821	0.0246912040118653	0.98981	0.99199	0.56256	0.0028021618638314	0.00372370782956988	0.0841420122306463	0.9975	0.9887	0.8109	0.00246080384337224	0.00520917993119413	0.0982258734866849	0.9942	0.9494	0.8636	0.00282055944017416	0	0.0460584170133731	0.9706	0.95952	0.8636	0.00353396220818629	0.0213348332806027	0.163297411015743
Corallium tortuosum	0.74125	0.92	0.20657	0.0446008532554156	0.053748384988657	0.165798244528972	0.9113	0.88	0.784	0.0483483884598718	0.0674948557710553	0.0933797503625801	0.761	0.895	0.2272	0.0421505239192429	0.0550252467307306	0.142963173191171	0.836	0.86	0.7374	0.0425832517937902	0.0516397779494322	0.097903807666278	0.73975	0.9	0.17613	0.0417241270463239	0.0623609564462323	0.127496222601996	0.9627	0.905	0.8358	0.0320418129602209	0.0895978670381041	0.104009401284478	0.9019	0.95	0.7796	0.0212678683046097	0	0.079114825131296	0.9429	0.985	0.7796	0.0211368556475807	0.0241522945769824	0.158542808800091
Coronephthya macrospiculata	0.8075	1	0.24114	0.0672990836985666	0	0.125618117943056	0.9329	0.94	0.4502	0.141661921489157	0.189736659610103	0.483793298378094	0.805	1	0.24138	0.059113826169894	0	0.144705692124855	0.869	0.98	0.4015	0.0407294597176158	0.0632455532033676	0.36923923289801	1	1	0.632	0	0	0	0.9735	1	1	0.0506650219031281	0	0	0.9527	0.8	0.4453	0.0202267699404087	0	0.121040902177735	0.9305	0.8	0.4453	0.0503658835147585	0	0.289441224123694
Crispatotrochus rubescens	0.78733	0.9645	0.23332	0.0299070801725017	0.0284263180091189	0.0813337131138674	0.9549	0.95112	0.8593	0.0298903551891464	0.022973259818029	0.103850373133658	0.81335	0.9725	0.32346	0.0134949579061548	0.0198955606438556	0.113618329898344	0.8241	0.95557	0.6462	0.0179595223890961	0.0419019768825609	0.173470330476297	0.79663	0.9815	0.29125	0.0313682093138189	0.0176462145767552	0.107385942076026	0.9558	0.93557	0.8997	0.0198539108937704	0.0369693581827497	0.0568351417112101	0.8853	0.9333	0.7801	0.015239203828722	0	0.106803505976578	0.9344	0.95998	0.7801	0.00962866091993639	0.0344437318922713	0.159939016155811
Crispatotrochus rugosus	0.82387	0.849994	0.39901	0.0273718448207074	0.0316211375155572	0.0641175214395843	0.9422	0.90849	0.8927	0.0339928096972155	0.0506605796782206	0.0593315542804445	0.83285	0.867996	0.36742	0.0262568615370874	0.0439437582977757	0.0720355745448039	0.8732	0.81866	0.9314	0.0183290904181183	0.0659089810100094	0.0242129441965794	0.81769	0.851992	0.42476	0.0321717077224349	0.0378520323247129	0.0855550011526049	0.9374	0.88816	0.9112	0.0283517587147997	0.0500264863180829	0.0541167462272282	0.9051	0.9492	0.9243	0.0156521209070493	0	0.0194824707536459	0.9338	1	0.9243	0.00934285228872254	0	0.0765422178350687
Crypthelia curvata	0.747	1	0.25782	0.0557872944515346	0	0.160303862849416	0.9958	1	0.799	0.00835064867739827	0	0.351290952535549	0.791	1	0.37642	0.0430632609592497	0	0.116500699091846	0.911	0.94	0.4477	0.0322800247831379	0.0966091783079296	0.172142737930539	0.935	0.92	0.5621	0.0750925355071254	0.103279555898864	0.076340829326267	0.9662	0.98	0.8	0.0489553084171903	0.0632455532033676	0.632455532033676	0.993	0.8	0.449	0.00575422550054403	0	0.268018241501913	0.95	0.8	0.449	0.052704627669473	0	0
Crypthelia cymas	0.718	1	0.15332	0.0734544454444764	0	0.118073713322559	0.9929	1	0.6332	0.00793655396812048	0	0.356544153413477	0.761	0.99	0.25483	0.0960844535927755	0.0316227766016838	0.136505531430456	0.8976	0.91	0.6258	0.0435894992451673	0.110050493461461	0.102980904378757	0.7545	0.93	0.25232	0.0669348771402307	0.0823272602348564	0.13827453208101	0.9082	0.85	0.4742	0.113886688325624	0.232139804619735	0.586937967572194	0.9487	0.9	0.5805	0.0191894067999335	0	0.132609074601502	0.9283	0.94	0.5805	0.0270721258862321	0.0516397779494322	0.5593177987513
Crypthelia fragilis	0.7885	0.955	0.29348	0.0402112477354837	0.0283823106098773	0.146222629347626	0.9484	0.96155	0.5829	0.0287680378197749	0.0405298586778247	0.251472309056529	0.7485	0.945	0.28514	0.0411670040472005	0.0283823106098773	0.126073393086902	0.84	0.83848	0.7238	0.0414568048294447	0.0921097630245809	0.0986619368235683	0.798	0.935	0.33048	0.0605392434706613	0.052967495273569	0.0999303513008491	0.9452	0.93848	0.7579	0.0234653408716392	0.0486358304133897	0.120017082117505	0.9276	0.9231	0.6929	0.0168074057751007	0	0.0680203400951999	0.9542	0.93079	0.6929	0.0129426083580981	0.0243179152066948	0.294839617419369
Crypthelia polypoma	0.646377777777778	0.922222222222222	0.121366666666667	0.0460232302528636	0.091474733594285	0.180341948099077	0.9455	0.96667	0.5615	0.0579276368507391	0.0536663985500549	0.220039516653007	0.7206	1	0.207088888888889	0.0370397480489288	0	0.100147159210546	0.8136	0.86668	0.5281	0.0379098345493034	0.0468438730726276	0.184079360904777	0.716044444444444	0.788888888888889	0.2243	0.117327010678881	0.133024333304207	0.261681871855146	0.8676	0.78891	0.6442	0.0882423430735557	0.160999195650165	0.615475750943934	0.9248	0.8889	0.5277	0.025572554732673	0	0.175252230925727	0.946	0.92223	0.5277	0.0490577890519606	0.0536663985500549	0.383739509447634
Crypthelia robusta	0.9015	1	0.35722	0.054060151683102	0	0.124319380807839	0.9912	1	0.5068	0.00889194391945129	0	0.177803761989947	0.901	1	0.4111	0.0378447119452933	0	0.112089041985974	0.9442	0.96	0.5846	0.0333259991931558	0.0699205898780101	0.171776469737725	0.875	0.99	0.31073	0.0479003595439997	0.0316227766016838	0.113354939607118	0.9876	0.99	0.6419	0.0133266649991662	0.0316227766016838	0.222672879154852	0.9718	0.9	0.4308	0.0130281745971312	0	0.19915086408717	0.975	0.9	0.4308	0.0263523138347365	0	0
Crypthelia stenopoma	0.69225	0.965	0.18382	0.0349692325083383	0.052967495273569	0.0810908790596493	0.9404	0.98462	0.6895	0.0449967900089674	0.0324238869422598	0.186766788625101	0.7075	0.985	0.25236	0.0371371332585953	0.0241522945769824	0.0832100982119625	0.8374	0.85384	0.6301	0.0185004504449666	0.132996025003256	0.222689844103108	0.6775	0.945	0.13103	0.0678642435716744	0.0550252467307306	0.15779168440278	0.9316	0.94617	0.6703	0.0314614402439275	0.0633096631206046	0.200164959748481	0.9075	0.9231	0.653	0.0217319529213961	0	0.145783705841527	0.957	0.93848	0.653	0.0315524255098646	0.0324238869422598	0.379819606304537
Cyathotrochus pileus	0.84851	0.891997	0.40905	0.0256526130356257	0.0378809512522822	0.0825242893537008	0.9508	0.94642	0.7869	0.0424729979581799	0.0525678566764478	0.141406781229819	0.84528	0.902326	0.37851	0.0184437764269926	0.0271279274713143	0.0913633946878556	0.887	0.90536	0.9156	0.0166533279957291	0.0630125772277955	0.021700998440932	0.84631	0.912996	0.37885	0.0313354768770337	0.0302011284557382	0.071991268760717	0.9731	0.93393	0.883	0.024052950846922	0.0376794388375293	0.0524446798488125	0.9236	0.9464	0.9056	0.0111773580658997	0	0.0388106514589316	0.9366	0.9732	0.9056	0.0124293559321828	0.0282496804308375	0.153856498797491
Cycloseris costulata	0.756	0.98	0.14962	0.035418137224372	0.0258198889747161	0.100151982284703	0.9102	0.95386	0.5975	0.0314706212204335	0.0648477738845196	0.175933857521008	0.756	0.985	0.28564	0.0283627298482435	0.0241522945769824	0.116329400124531	0.817	0.75383	0.7228	0.0224251842554055	0.0706928261329724	0.0672388776428241	0.7365	0.965	0.1515	0.0420019840801202	0.0411636301174282	0.144258017300792	0.9522	0.94617	0.7005	0.0233704466747595	0.0633096631206046	0.0944401633016612	0.8971	0.9231	0.7333	0.0132535110652067	0	0.0849327184697786	0.9189	0.9231	0.7333	0.0115609495957536	0	0.31585678892674
Cycloseris mokai	0.6885	1	0.11918	0.0406919320422775	0	0.123853836795187	0.9488	0.97	0.5998	0.0420576324160603	0.0483045891539648	0.113202669776134	0.661	0.96	0.12541	0.0504314716554389	0.0516397779494322	0.13150832208563	0.7793	0.93	0.5071	0.0396177569615781	0.0674948557710553	0.18043309009159	0.7705	0.94	0.27547	0.12070280306052	0.0843274042711568	0.232018270592833	0.9206	0.88	0.7955	0.0717591651134388	0.161932770686548	0.2609879733287	0.9261	0.9	0.6745	0.0187228321694247	0	0.169181854819008	0.909	0.95	0.6745	0.0268121034029203	0.052704627669473	0.203352348837622
Cyphastrea serailia	0.8802	0.908615	0.61719	0.0131608003809292	0.0209721101836595	0.0345749572185804	0.9316	0.91485	0.9607	0.0185124582676399	0.0251517284583872	0.0323935864708501	0.86665	0.874587	0.6317	0.0118004943399277	0.0249873630505946	0.0316010196741251	0.8967	0.85635	0.9635	0.0100448992030782	0.0484333734801394	0.0172900099607966	0.87797	0.889067	0.61857	0.0130084630572221	0.0263993585991108	0.0777003224646533	0.952	0.91746	0.9674	0.0120185042515466	0.039370214347623	0.0129546216549239	0.9156	0.9476	0.9817	0.00622182538417072	0	0.00855115326854936	0.9263	0.99476	0.9817	0.00577446486217074	0.0165703349392823	0.055727910421978
Dasmosmilia lymani	0.81868	0.885562	0.42419	0.0135466108922736	0.037867976151067	0.0877478641715379	0.9225	0.89771	0.9058	0.0245005668868656	0.0438152294679981	0.0494206434599955	0.81208	0.928338	0.40659	0.0210171781592529	0.0193791249659123	0.100915679323549	0.8483	0.89656	0.9052	0.0266126536319348	0.0209595483411897	0.0425461840565964	0.81142	0.883896	0.3598	0.0159976248237043	0.0449399211787866	0.0638874879073447	0.9423	0.88505	0.9301	0.0222613267049982	0.0338098029834215	0.036978822768354	0.8791	0.9425	0.8742	0.00927900856772964	0	0.0475132729993537	0.9127	0.94825	0.8742	0.0118701305805791	0.0181830965459682	0.110552350595644
Dasystenella acanthina	0.73136	0.903342	0.21367	0.0234500509357419	0.0331455453014931	0.129558292757439	0.8916	0.88	0.8142	0.0542590494244457	0.0773224848712628	0.105830892360302	NA	NA	NA	NA	NA	NA	NA	NA	NA	NA	NA	NA	0.73179	0.896673	0.28726	0.042479366232979	0.033149456187931	0.14258237541077	0.9438	0.93001	0.7627	0.0439211414545053	0.0597366712237038	0.152472984856699	0.8987	0.9333	0.8483	0.0152610615620277	0	0.0865024726685762	0.9445	0.94664	0.8483	0.0144702760474321	0.0281231893244308	0.0963782478916621
Deltocyathoides orientalis	0.84314	0.924275	0.39953	0.0169303934455825	0.0362961807755153	0.0717749112774714	0.9301	0.91571	0.9173	0.0179161627836121	0.0417401072777198	0.0418517223859027	0.84058	0.93428	0.34157	0.0207031291247375	0.0279305101994217	0.0814960264880033	0.8435	0.92858	0.8391	0.0216499935848079	0.0563267215054769	0.0853469390195103	0.85349	0.937134	0.46763	0.0216176085633911	0.0271051705604505	0.140776876652382	0.946	0.92856	0.8601	0.0198550301491139	0.0476066802035177	0.101596642551699	0.8988	0.9429	0.9033	0.00571158666416104	0	0.0474670646050735	0.9252	0.9429	0.9033	0.0126824463115143	0	0.130745554417732
Deltocyathus calcar	0.89947	0.955638	0.44883	0.0139388386253024	0.0316853400381522	0.0610604991426991	0.9586	0.95716	0.8996	0.0111872943804816	0.0221035542642153	0.0458335151511545	0.89262	0.973728	0.46115	0.0144433606431006	0.0188333916223287	0.0765093204198751	0.9187	0.94	0.85	0.00847283240061368	0.0396777295497389	0.0817163114412022	0.8913	0.943275	0.48516	0.0162447256397611	0.02276593080802	0.0361020836579337	0.9651	0.96095	0.8812	0.0113671065408534	0.0251777348729653	0.0949956724160516	0.9338	0.9429	0.8469	0.0107165500252854	0	0.0915453136126828	0.9481	0.96003	0.8469	0.00988208255154526	0.0275819204069139	0.122599664672371
Deltocyathus cameratus	0.82976	0.938336	0.36331	0.0174847997478445	0.0572229342523122	0.0930036612182553	0.9484	0.9423	0.7214	0.0202495541789059	0.0415384694523576	0.155130196215236	0.8602	0.960002	0.4759	0.0183235125211055	0.03784135180813	0.0442056557467481	0.9042	0.86154	0.8166	0.029115860511641	0.0751921568013875	0.0554240220682532	0.83657	0.925002	0.41712	0.0223202474100186	0.0578677718404448	0.0977515535540087	0.9556	0.95383	0.801	0.0166946431860975	0.0353379572446148	0.102652596438451	0.9188	0.9231	0.7852	0.0145434215751009	0	0.0876733837730826	0.9551	0.93848	0.7852	0.0157370758260725	0.0324238869422598	0.1089714029765
Deltocyathus eccentricus	0.80895	0.910705	0.33825	0.0235231918658067	0.0248425433704182	0.0940437752680456	0.9038	0.90424	0.9006	0.024224872434018	0.0343759670571042	0.0517455312080183	0.83476	0.94517	0.4015	0.0154907284098156	0.0209291067920041	0.0822194083602595	0.8701	0.92817	0.8426	0.0130507556188223	0.0442575304326846	0.0542385676638149	0.81519	0.898206	0.3409	0.029768344484256	0.026922466537159	0.0909079387805781	0.9377	0.93379	0.9216	0.0194367921450245	0.0281958803137385	0.0427114348467324	0.8812	0.9437	0.8697	0.00734544454444764	0	0.0403238280810628	0.9476	0.96622	0.8697	0.012720936373641	0.0290731949855304	0.249694835972054
Deltocyathus italicus	0.86428	0.853626	0.51955	0.0101557646465225	0.0323341031523478	0.0699915748898077	0.9151	0.82192	0.9196	0.0157088085692921	0.0506546433102523	0.0449053325217494	0.86246	0.874969	0.49662	0.0117184754412281	0.0280304479093717	0.0491011608824068	0.8728	0.83427	0.9639	0.0124347184215093	0.0494096268172734	0.012368867728652	0.86262	0.850358	0.53893	0.00475132729993538	0.0296068148311237	0.0636634737419259	0.9245	0.88652	0.9608	0.0121128948737377	0.0514795925046464	0.011506519890914	0.8972	0.9494	0.9479	0.00637355648144914	0	0.0293880172103454	0.9123	0.96964	0.9479	0.00323350515007408	0.0261297276424127	0.090217083871195
Deltocyathus moseleyi	0.84665	0.857608	0.41643	0.0191900002895026	0.0338361640195155	0.0847337011531487	0.9499	0.88507	0.9324	0.0223927071461521	0.0517287809423127	0.0265547652137155	0.83685	0.858798	0.40141	0.00993895254932719	0.021326402415785	0.108805825518061	0.8834	0.79999	0.9263	0.0207107057661813	0.0493483862170003	0.0242030760212186	0.83812	0.827607	0.37675	0.01732479276772	0.0407304835473383	0.0554615432329265	0.9637	0.87611	0.919	0.021103185646827	0.0422450641429794	0.0452769256906871	0.9181	0.9403	0.9133	0.00741544933829967	0	0.037094623749421	0.9317	0.95821	0.9133	0.00798679465673735	0.028837839724917	0.0579049988247033
Deltocyathus ornatus	0.69848	0.829171	0.20876	0.0383386025364051	0.0562783815707437	0.06679847303644	0.9455	0.9258	0.7866	0.0420720281844785	0.0609046613797153	0.157867877247611	0.72042	0.890005	0.20202	0.0356485873181221	0.0394400626126391	0.106269330790528	0.7967	0.89676	0.7757	0.0297173723976771	0.0857442087451586	0.115556672003154	0.70173	0.815839	0.20717	0.0377207590945181	0.0632759342439481	0.120796679958056	0.9405	0.89354	0.8967	0.0389165774445801	0.057009983531152	0.0710884425674572	0.8867	0.9355	0.8231	0.0125348403349314	0	0.0863911646717032	0.9776	0.9355	0.8231	0.00826236447190916	0	0
Deltocyathus pourtalesi	0.855	1	0.32851	0.0295334085777823	0	0.127115498224602	0.8992	0.91	0.4014	0.105491231863127	0.251440295541948	0.335159066713106	0.85	1	0.36817	0.0355902608401044	0	0.13067250879797	0.8965	0.95	0.6216	0.0286404919262533	0.0707106781186547	0.12103736796727	0.818	1	0.29511	0.0340098025084926	0	0.0754868855423834	0.962	1	0.6395	0.0201384099559909	0	0.160039752006251	0.9345	0.9	0.1706	0.0126073170993849	0	0.3299354145553	0.9497	0.9	0.1706	0.000948683298050515	0	0.229897585894241
Deltocyathus rotulus	0.81448	0.8825	0.38937	0.0333453911524683	0.0440485842880084	0.0998731979395206	0.9141	0.90931	0.8531	0.0443958206241183	0.0402061479544277	0.0676025147461246	0.8164	0.874	0.33104	0.0422471563803083	0.0346249749297944	0.0705362349749719	0.6662	0.79768	0.4887	0.065967668848712	0.13384168757653	0.1895486158688	0.80222	0.8605	0.34295	0.0327345485178377	0.0355473080712325	0.104129206597701	0.9142	0.86045	0.8532	0.0483294251293488	0.0751596707756967	0.0934485003743892	0.8849	0.9302	0.9196	0.0218298979485577	0	0.0446597009493894	0.9059	0.93718	0.9196	0.0178353581405028	0.0220726980679753	0.0608217797247737
Deltocyathus stella	0.86309	0.934173	0.40933	0.0242554209290304	0.0458837838820354	0.142212689307249	0.9587	0.90967	0.8559	0.0269981480846372	0.0641440228444293	0.0955422535961039	0.89108	0.980002	0.44097	0.0198777821253333	0.0172115379905457	0.140546275890422	0.7467	0.73225	0.8377	0.0621468690549519	0.0431362505453489	0.0724308865977308	0.86546	0.936671	0.43439	0.0167678395878672	0.0291863744655695	0.141255194201448	0.9642	0.91935	0.8563	0.0173704730313637	0.0409544801510707	0.0715495942996496	0.9318	0.9355	0.902	0.0166986360055079	0	0.0458403025004562	0.9543	0.9484	0.902	0.0143762922124509	0.0271955878774481	0.217497994882201
Deltocyathus suluensis	0.76703	0.8385	0.32364	0.0177675765870807	0.0385897222932048	0.0800999403523151	0.861	0.80233	0.8829	0.0313829394558395	0.0938127692090297	0.0475451831886727	0.75505	0.815	0.27854	0.0157417526907831	0.0392994204085053	0.0804901815958526	0.7984	0.69537	0.6722	0.0224855509160883	0.0231255053998826	0.0925368395109033	0.75784	0.8265	0.29419	0.0201351654795507	0.0641634198312749	0.108969419257576	0.8806	0.83257	0.8223	0.0451594705214507	0.0922508783457131	0.186178558259418	0.813	0.9512	0.8283	0.0146059348668044	0	0.0561645400190864	0.9502	0.97072	0.8283	0.0110534057094534	0.0252002116393229	0.184473695806325
Dendrogyra cylindrus	0.713366666666667	1	0.1347	0.0663035388139974	0	0.109790423248283	0.9725	1	0.1895	0.0102225241501304	0	0.278779582386436	0.7859	1	0.317766666666667	0.0711461805886	0	0.224830034569326	0.8857	1	0.4629	0.050946704178648	0	0.227719344808473	1	1	0.632	0	0	0	0.9255	1	1	0.0520923325558677	0	0	0.9394	0.6667	0.5672	0.029451278033012	0	0.157839440219765	0.9499	0.6667	0.5672	0.0806686638871212	0	0
Dendronephthya alexanderi	0.818983333333333	1	0.19505	0.0385979154109917	0	0.10478016522554	0.9909	1	0.5634	0.0107336438878468	0	0.384441644177342	0.877583333333333	1	0.339783333333333	0.038946485126436	0	0.0822339725087382	0.9488	1	0.6629	0.0326455714199236	0	0.114039418136401	0.774916666666667	0.983333333333333	0.218116666666667	0.0530400646378766	0.052704627669473	0.142855945960595	0.9898	1	0.7562	0.00913844139397475	0	0.186999584075592	0.9765	0.8333	0.1843	0.00764852927038918	0	0.199559542771352	0.8918	0.88331	0.1843	0.0405758548893305	0.0805237501196593	0
Dendronephthya cervicornis	0.670842857142857	1	0.138157142857143	0.0369879829722269	0	0.075270530983029	0.9254	0.97142	0.5255	0.0382076199497197	0.0602519303517415	0.331005958321666	0.786785714285714	1	0.198528571428571	0.0593304765038751	0	0.0848297494665511	0.8019	0.91428	0.4027	0.0280572826751115	0.180713627353089	0.16456545472513	0.760728571428571	0.8	0.318214285714286	0.0860730705237576	0.0998865569685858	0.198518700890306	0.8771	0.92857	0.7838	0.0962605838336751	0.121402425840673	0.30100933909469	0.9606	0.8571	0.4825	0.0229647072216864	0	0.31746259622198	0.8803	0.91426	0.4825	0.0594998599438128	0.0737932426897387	0.296522886506627
Dendronephthya hystricosa	0.673566666666667	0.966666666666667	0.2376	0.132090602089982	0.105409255338946	0.230177483855555	0.7691	0.66666	0.2903	0.227133563252012	0.384909802421295	0.692074506265201	0.730033333333333	1	0.316833333333333	0.0562137564992155	0	0.137645299211639	0.9083	1	0.4679	0.017442285782928	0	0.352105555511728	1	1	0.632	0	0	0	0.9255	1	1	0.0170701168387591	0	0	0.7954	0.6667	0.5479	0.081813066057799	0	0.133395360572331	0.7695	0.6667	0.5479	0.0277618843420655	0	0.240718277014623
Dendronephthya vervoorti	0.8917125	1	0.4498625	0.0379968954323903	0	0.092288787577365	0.9754	1	0.3958	0.0158968899823554	0	0.281515265029171	0.89945	1	0.3919875	0.0304194747562223	0	0.0801874853858132	0.9424	1	0.4897	0.0142766320335792	0	0.209035377122842	0.8742375	0.9875	0.3299625	0.0512111116007931	0.0395284707521047	0.174181210018794	0.9808	1	0.5504	0.00979569066250847	0	0.219879360862572	0.967	0.875	0.1786	0.0138964423904506	0	0.321311271718459	0.9041	0.925	0.1786	0.0309639575420628	0.0645497224367903	0
Dendropathes bacotaylorae	0.59425	1	0.224433333333333	0.0387969747134178	0	0.112058880025603	0.9189	0.91665	0.4772	0.0351613740093049	0.0878586143250114	0.261407642496457	0.68415	1	0.114066666666667	0.0320050584350677	0	0.10202666076165	0.8137	0.78332	0.5693	0.0121385519912568	0.0804754455305054	0.0778860278441091	0.966066666666667	0.95	0.59305	0.0764175986453124	0.112491426285092	0.0923007045570531	0.9743	0.96667	1	0.0812705358663273	0.105398714413412	0	0.8908	0.8333	0.6015	0.0126385653194235	0	0.0959829267225282	0.917	0.8333	0.6015	0	0	0
Dendrophyllia alcocki	0.90602	0.915556	0.49244	0.00880275209491012	0.0238477509771187	0.0578395328089323	0.9541	0.89395	0.8965	0.0149402513737591	0.0179730817242527	0.039297299878971	0.89354	0.925667	0.53986	0.0080034992347098	0.0156912835322318	0.0830640743308709	0.9249	0.88385	0.8913	0.0137473229717239	0.0418470030786754	0.0548817921638052	0.89058	0.903556	0.51928	0.0131628939742664	0.0265524157511557	0.106614120390625	0.9633	0.9091	0.8747	0.0143453438051825	0.0374896133763888	0.0514242701023122	0.9394	0.9495	0.9019	0.00704272674466356	0	0.0289537946083449	0.9673	0.9495	0.9019	0.00388873015549064	0	0.0633018342721774
Dendrophyllia arbuscula	0.82255	0.874	0.40148	0.0257406401543465	0.0416199738373563	0.0744924127381813	0.9447	0.86957	0.8818	0.0358331007744391	0.0800486942082408	0.0498058452615978	0.819	0.8735	0.39152	0.0298961164330382	0.0464309523199054	0.0942451625637447	0.8835	0.88478	0.892	0.0292546292633035	0.0410624131996377	0.0426796855137846	0.81753	0.902	0.35943	0.0307817785205613	0.0409063972177132	0.0734965615219893	0.9524	0.90652	0.8144	0.0352174199319976	0.0561786001170473	0.105445299141835	0.9131	0.9348	0.8933	0.00884998430632633	0	0.0634245833867104	0.9378	0.9348	0.8933	0.0148234049169997	0	0.127851519784127
Dendrophyllia cornigera	0.95705	0.9785	0.7601	0.0144557754701864	0.0236936465933146	0.102736156136862	0.9959	0.99048	0.7169	0.00709381577306757	0.0200699222165353	0.263549046668737	0.9615	0.993	0.73569	0.0128387434483805	0.0113529242439509	0.0946709206790671	0.9707	0.96906	0.8176	0.0117950083604134	0.0195938879358958	0.104308516750391	0.95244	0.9745	0.71398	0.0154849891471996	0.0224165117714599	0.1110934321491	0.996	0.99048	0.7477	0.00294392028877595	0.0166411003909664	0.198200263482278	0.9853	0.9286	0.7502	0.00705612421155474	0	0.0655621842223091	0.9589	0.93574	0.7502	0.0110699794238492	0.0225786624936022	0.158512845606349
Desmophyllum dianthus	0.90122	0.85755	0.87382	0.00370399184064376	0.0132138244106525	0.0175228612579871	0.9365	0.87005	0.9859	0.00460072458061405	0.0107432924810476	0.00932678341599552	0.884	0.844662	0.89862	0.00291699998095455	0.0199935821925159	0.0177906842039435	0.8937	0.84135	0.991	0.00240601099101581	0.0336898022816664	0.00494413232473045	0.8956	0.849861	0.87897	0.00352199438449929	0.0185423116442128	0.0106761468288475	0.9367	0.87563	0.9891	0.00525039681040073	0.0157746667511904	0.00602679203409428	0.9183	0.9498	0.9857	0.0022632326929024	0	0.00520789998197184	0.919	1	0.9857	0.00235702260395516	0	0.0147858791494528
Desmophyllum pertusum	0.93838	0.897178	0.81886	0.0015368076580294	0.0100198733635821	0.0228502467771746	0.9647	0.89748	0.9679	0.00427005074130664	0.0128148178120313	0.0182905561545964	0.93573	0.905083	0.85058	0.00284606941431707	0.0108438954152914	0.0271850776060037	0.9436	0.90032	0.9745	0.00287518115371305	0.0100090847622436	0.0126863881559901	0.93607	0.891667	0.82515	0.00276487894048826	0.0123751471820653	0.0158022677697433	0.9597	0.90189	0.9747	0.00565783625700772	0.0120870408105357	0.014568230274585	0.9549	0.9495	0.9648	0.00119721899973787	0	0.0112031741533867	0.9531	0.9697	0.9648	0.000994428926011754	0.0260780878644633	0.0490737540171254
Dichocoenia stokesii	0.87743	0.848334	0.49772	0.0121166597890856	0.0295404119432647	0.064265885195802	0.9232	0.86946	0.9557	0.0123989246845576	0.0299674712535665	0.0141189392110188	0.87863	0.867624	0.4768	0.00900691709496403	0.0330497810381047	0.0880548944945393	0.9017	0.83473	0.9601	0.0127545198960125	0.0448656030086895	0.0163057590371555	0.87571	0.859145	0.49089	0.0149158714871851	0.0267553094419282	0.0736287300507682	0.9325	0.87083	0.9492	0.0167016299936396	0.0294965930236019	0.0277600832531573	0.9255	0.9444	0.9718	0.00915605446321355	0	0.00958934593992498	0.9443	0.9444	0.9718	0.00808359106118339	0	0.0676901437105548
Dichotella gemmacea	0.8488	0.880658	0.39084	0.0223854615518396	0.0442426588511837	0.0858475030375245	0.9202	0.8569	0.8739	0.0183835675415724	0.0363997863241591	0.0527266536013808	0.84753	0.867324	0.45861	0.018787173520487	0.0411195674426017	0.105382482731556	0.8807	0.83966	0.7885	0.0245268560289872	0.0430610213018172	0.132449780839549	0.84297	0.886992	0.44718	0.016626087266034	0.0168864336080772	0.112299211434849	0.9312	0.88621	0.8861	0.034100505046765	0.0534313983845953	0.0706154688750592	0.8952	0.9483	0.9057	0.0112526540079317	0	0.036359470720998	0.8984	0.96381	0.9057	0.0126156868840169	0.0249734725925998	0.0901063569097961
Diodogorgia nodulifera	0.84381	0.902505	0.45188	0.0346304442169988	0.040831595133072	0.107644732543885	0.9211	0.84377	0.8768	0.0169931358691286	0.0721639807044422	0.0349882519966028	0.86334	0.932504	0.48795	0.0272084218987839	0.0445193953238361	0.0673051632491891	0.8912	0.86249	0.8621	0.023957369545832	0.0822918309703001	0.0513039959457351	0.83122	0.882507	0.38639	0.0340489451623199	0.0532046539422174	0.151896166654871	0.9318	0.86874	0.7934	0.0266283057415726	0.0621506985747814	0.119412636591685	0.9028	0.9375	0.8774	0.0184016907435763	0	0.056800234741299	0.9062	0.96875	0.8774	0.0150687314219435	0.0329403922934206	0.0822559690505464
Diploria labyrinthiformis	0.95602	0.955525	0.62337	0.00406469897751086	0.0071914752774842	0.0451245695578116	0.9775	0.96495	0.9561	0.00527573059711481	0.00865322675846031	0.0201574359039592	0.94026	0.948384	0.64611	0.00127732359077708	0.00905824878832059	0.0603838177365794	0.9508	0.93909	0.9718	0.0020976176963403	0.0216765849093748	0.00944927980794775	0.95079	0.955254	0.62296	0.0054677742780363	0.00971259342869406	0.0559228675150972	0.9785	0.96409	0.9537	0.00250554939639549	0.0156831438174876	0.0213335937484105	0.9743	0.9483	0.9756	0.00271006354989038	0	0.00952423808559568	0.9654	0.96898	0.9756	0.00371782493162632	0.0266977651998564	0.178038354169981
Distichopora dispar	0.4485	1	-0.0723666666666667	0.144899731189417	0	0.237883904146228	0.9983	1	0.9202	0.00537587202228625	0	0.252349757281437	0.530766666666667	1	-0.0273	0.0845426402751378	0	0.259942180180588	0.9334	1	0.4436	0.0626297763758493	0	0.261657197280887	NA	NA	NA	NA	NA	NA	NA	NA	NA	NA	NA	NA	0.989	0.6667	0.4512	0.00635959467611298	0	0.233534579880582	0.8998	0.6667	0.4512	0.0862384291755518	0	0
Drifa glomerata	0.7796	0.823	0.35319	0.0291336003038874	0.0554877363828161	0.091817868631329	0.8679	0.73542	0.8967	0.103362845248076	0.201277154413731	0.123713872391993	0.79695	0.8395	0.31611	0.0286370486530221	0.0486740861924152	0.122316333514557	0.8508	0.71458	0.8948	0.0274137029806466	0.117050661396394	0.067328052598205	0.77359	0.8105	0.29345	0.0319900140668928	0.0442499215316316	0.0700506364472634	0.9457	0.86458	0.9156	0.0151220956807506	0.0653241626216687	0.0536038970390939	0.8837	0.9375	0.8964	0.0163574651662984	0	0.0759827465795873	0.8805	0.95	0.8964	0.0173156961550304	0.0263523138347365	0.0762586242845868
Duva florida	0.84088	0.91417	0.33203	0.0167723184642633	0.0522678881659986	0.0734887451700372	0.9033	0.87812	0.7834	0.0106463347892336	0.0401790935133628	0.0560678160801721	0.835	0.925836	0.40868	0.0153060627058547	0.0416551245880317	0.0966717217069075	0.8627	0.88434	0.7751	0.0129619100101455	0.0511138207011241	0.0893314054518342	0.84116	0.908336	0.33758	0.0204641257923334	0.046313278681413	0.0965841233789948	0.9213	0.85937	0.7586	0.0234665246207822	0.0575354779438063	0.146443921766054	0.8907	0.9375	0.8486	0.00948741856940608	0	0.0781070490487966	0.9014	0.9375	0.8486	0.0115969344608344	0	0.117665486301917
Echinisis armata	0.540883333333333	0.933333333333333	0.0859333333333333	0.0488554209939268	0.086066296582387	0.104873121460831	0.838	0.83334	0.3553	0.173054262524151	0.272151919175873	0.391475854229152	0.604233333333333	0.966666666666667	0.0725	0.080311476971435	0.0702728368926306	0.198631102334994	0.8183	0.86665	0.6622	0.0597086444513876	0.105409257974177	0.105476485004426	NA	NA	NA	NA	NA	NA	NA	NA	NA	NA	NA	NA	0.7973	0.8333	0.581	0.0408385710926434	0	0.162126151156712	0.8561	0.89998	0.581	0.0457030268873591	0.0860835098417035	0.192966462255895
Echinisis spicata	0.751	1	0.21316	0.0317804971641414	0	0.0781260975034022	0.9928	1	0.8565	0.0213843140850692	0	0.259689237358809	0.629	0.96	0.12735	0.0600832755431992	0.0516397779494322	0.12112805207713	0.8833	0.9	0.6403	0.040025130994303	0.0666666666666667	0.124339186636126	0.792	0.92	0.29089	0.112526540079317	0.0788810637746615	0.235222870439457	0.9883	1	0.8936	0.0174486548351315	0	0.121746731646754	0.9657	0.9	0.5855	0.0112353608457109	0	0.105056862909781	0.9758	0.91	0.5855	0.0373654623653686	0.0316227766016838	0.542317137639756
Eguchipsammia cornucopia	0.808	0.99	0.41335	0.0470342664684188	0.0210818510677892	0.16258957360312	0.9625	0.9875	0.6827	0.0223718573211971	0.0263523138347365	0.146490083092489	0.862	0.995	0.38697	0.0283039062871384	0.0158113883008419	0.186177758845918	0.9103	0.98125	0.6793	0.0159446960878322	0.030190368221228	0.147971506266128	0.809	0.985	0.31982	0.0544314043340586	0.0241522945769824	0.160172468157157	0.9679	0.9875	0.6823	0.0156450205070708	0.0263523138347365	0.178519871287329	0.9277	0.9375	0.7232	0.019799270469164	0	0.1357348722899	0.9397	0.95	0.7232	0.0126407629868172	0.0263523138347365	0.154900828489284
Eguchipsammia fistula	0.66515	0.906671	0.12444	0.0497975289436021	0.0562179183475637	0.108733131003286	0.9077	0.92667	0.7973	0.0642565171791936	0.0562253017382348	0.0990084732625333	0.65733	0.906669	0.1999	0.0504533899312579	0.0644079593856398	0.0829827157371408	0.7885	0.91667	0.7258	0.0221472345903501	0.0724500755309782	0.086986333537069	0.66251	0.896673	0.22702	0.0469904588424312	0.0507951347298363	0.0601333481152975	0.9005	0.91667	0.85	0.0581095708315095	0.0503162896088334	0.108452754690695	0.8358	0.9333	0.8151	0.028314895961902	0	0.0977689453081431	0.942	0.95331	0.8151	0.0235135894513978	0.0322191609656945	0.292203810150837
Eguchipsammia gaditana	0.72583	0.903338	0.24878	0.0401284617752094	0.0443029973402854	0.0981265713249984	0.9199	0.90002	0.8876	0.0393176522414268	0.0442940377226753	0.0296168120424119	0.73892	0.887506	0.23415	0.0381690334055123	0.0219609644596953	0.105735847490075	0.8091	0.80589	0.837	0.0243376708462873	0.0774509371580917	0.080720367800065	0.72434	0.862506	0.27332	0.043471349441008	0.0434336447162028	0.0938842289441866	0.9422	0.89707	0.8781	0.0320270718819772	0.101172010292702	0.0823143702858471	0.8734	0.9412	0.7634	0.0136560934710073	0	0.153806660742924	0.9074	0.96472	0.7634	0.012685950233756	0.0303641894342661	0.324377420778807
Eguchipsammia japonica	0.7235	0.905	0.18123	0.0421669960461444	0.0724568837309472	0.18913819785778	0.9207	0.97	0.7492	0.0379942978177866	0.0632455532033676	0.125271970794215	0.7885	0.95	0.33858	0.0403491704444534	0.0623609564462323	0.145827339305388	0.8575	0.81	0.7696	0.0310241841149771	0.0774596669241483	0.06472368620185	0.7225	0.885	0.21853	0.0585827999027397	0.052967495273569	0.26919258306606	0.9345	0.935	0.8247	0.0266426975611204	0.0411636301174282	0.111848160964368	0.8801	0.95	0.7197	0.0175717576430665	0	0.132447935263467	0.9311	0.98	0.7197	0.020803044648961	0.0258198889747161	0.271832158182622
Elatopathes abietina	0.81439	0.855837	0.45979	0.0275190620802704	0.0603537054095825	0.107284082385661	0.9154	0.87144	0.8382	0.0184824240834367	0.0776765830579303	0.085584006813319	0.84477	0.907504	0.42886	0.0280833699307378	0.057120254473445	0.0955548033562125	0.8572	0.74285	0.8453	0.0281061480028046	0.0830293823494631	0.0802261387163394	0.81227	0.853337	0.43241	0.0339721143815859	0.0483040525215017	0.127578798743713	0.9543	0.92572	0.8412	0.019322123186763	0.0489299680950006	0.0754023282870702	0.9003	0.9429	0.8387	0.011096045341572	0	0.0526857560341397	0.9243	0.96003	0.8387	0.0114992753394869	0.0275819204069139	0.145760229296075
Eleutherobia rigida	0.6189	1	0.106833333333333	0.101693080964485	0	0.175294760578917	0.9816	1	0.5474	0.015313030036178	0	0.397802351816968	0.718633333333333	1	0.236766666666667	0.0763795671079965	0	0.150022471567791	0.9406	1	0.5336	0.0244276710128311	0	0.169422679840818	NA	NA	NA	NA	NA	NA	NA	NA	NA	NA	NA	NA	0.9797	0.6667	0.302	0.0133504057366559	0	0.241990357934636	0.8614	0.70003	0.302	0.106809487718398	0.105398714413412	0.586563627314965
Eleutherobia rubra	0.88825	1	0.3879875	0.0352912977155055	0	0.0886121082537069	0.9972	1	0.9065	0.00850881895447307	0	0.221969592512128	0.9180375	1	0.3687375	0.0280498718802778	0	0.127015356819778	0.9518	0.925	0.665	0.023365691848425	0.0645497224367903	0.11832910790578	0.85845	0.975	0.268875	0.0419122015514443	0.052704627669473	0.128099638411321	0.9895	0.975	0.6	0.00715308791129165	0.052704627669473	0.0765898165554664	0.9941	0.875	0.4816	0.00191195071996	0	0.167330146051982	0.938	0.875	0.4816	0	0	0
Eleutherobia somaliensis	0.928966666666667	1	0.200533333333333	0.0293856645994372	0	0.315589325266591	0.9993	1	0.9	0.00221359436211787	0	0.316227766016838	0.9259	1	0.398533333333333	0.0364088749186171	0	0.244781595773926	0.9882	1	0.4447	0.00802496105909556	0	0.285978651106842	1	1	0.632	0	0	0	0.9605	1	1	0.0409233701229777	0	0	0.9944	0.6667	0.5102	0.00537897140105182	0	0.285168877840638	0.8664	0.6667	0.5102	0.0704133825664159	0	0
Eleutherobia splendens	0.762	1	0.0354	0.0912931785208755	0	0.199989346938503	0.9461	0.95	0.7428	0.151778676587545	0.158113883008419	0.297360163214017	NA	NA	NA	NA	NA	NA	NA	NA	NA	NA	NA	NA	1	1	0.632	0	0	0	0.9555	1	1	0.0329519852715027	0	0	0.9799	0.75	0.359	0.00912201244852863	0	0.155339770968173	0.8125	0.875	0.359	0.0658807845868412	0.131761569173682	0
Ellisella atlantica	0.77351	0.860005	0.28913	0.0208915958647916	0.0405957945961018	0.103619078573612	0.8777	0.79396	0.8523	0.0219496899497212	0.0191634026206204	0.0676495052129397	0.7713	0.865004	0.3066	0.0154443804954711	0.0337460013104434	0.084629755733758	0.8098	0.83032	0.7754	0.0167782928544924	0.0383268052412407	0.0855702440493579	0.75923	0.835839	0.36689	0.028874404274759	0.0288815059818178	0.110593112604518	0.9207	0.86365	0.831	0.037076647337344	0.0745623564541786	0.0822921624457639	0.8825	0.9394	0.8635	0.0106484218966422	0	0.0299081928574764	0.8903	0.9394	0.8635	0.0135814415860598	0	0.0498153256204019
Ellisella elongata	0.85965	0.93946	0.45245	0.0178332554515433	0.0124998302210692	0.0358132579423381	0.9199	0.93334	0.9125	0.0207763219929697	0.0166325784731853	0.0472775492878667	0.85847	0.941067	0.44002	0.0118654540578943	0.0188794815430227	0.072418134622636	0.8893	0.92267	0.8569	0.0126407629868173	0.0206530627268694	0.0624418840914405	0.85154	0.916244	0.49822	0.0192921515417828	0.0291054043091657	0.096223626112417	0.9251	0.93201	0.9069	0.0238860721853645	0.023897533577989	0.046900485664389	0.8951	0.9467	0.8736	0.0173105619653308	0	0.0568608437816003	0.9148	0.97868	0.8736	0.0185100573262814	0.0275240016470474	0.199589050022512
Ellisella flagellum	0.871	1	0.28762	0.050651313463281	0	0.0890258114880797	0.9809	1	0.591	0.0225065422587399	0	0.370441478359118	NA	NA	NA	NA	NA	NA	NA	NA	NA	NA	NA	NA	0.8655	1	0.29055	0.0557499377179522	0	0.0831672244470273	0.9891	0.99	0.7619	0.0123598813370787	0.0316227766016838	0.249139608341276	0.9712	0.9	0.3916	0.0108913829343304	0	0.232266704936851	0.9496	0.9	0.3916	0.00126491106406735	0	0.276804965433948
Ellisella funiculina	0.563	0.98	-0.01211	0.109143127233107	0.0421637021355784	0.143756340536494	0.8398	0.87	0.6308	0.116141484597212	0.141813649241218	0.186616540888886	0.677	0.98	0.15124	0.0499555357848913	0.0632455532033676	0.15420335923708	0.7035	0.87	0.5197	0.0320078115465584	0.0483045891539648	0.202567437330551	0.8595	0.88	0.47235	0.116582112216621	0.0788810637746615	0.203552959256853	0.8764	0.94	0.8999	0.123444274427326	0.0516397779494322	0.211098949942122	0.797	0.8889	0.5416	0.0329072771418251	0	0.140943802827778	0.8483	0.92223	0.5416	0.0387959047094177	0.0536663985500549	0.188291617798917
Ellisella grandis	0.8089	1	0.285885714285714	0.0455008933155933	0	0.091928341411387	0.9756	1	0.6852	0.02581214184578	0	0.340281190912588	0.856385714285714	1	0.307714285714286	0.0276522829588168	0	0.088073974267718	0.9159	0.8571	0.5531	0.0229949269767631	0	0.17178956765635	0.806428571428571	0.942857142857143	0.3114	0.041835603103993	0.0737711113563318	0.114867365098299	0.964	0.92855	0.605	0.041545156155682	0.0753149129396769	0.310871534739209	0.9736	0.8571	0.6009	0.0100022219753635	0	0.127934401593594	0.9	0.91426	0.6009	0.0372260362888366	0.0737932426897387	0.210818510677892
Ellisella schmitti	0.686	1	0.0943	0.0722956891292051	0	0.128252987836108	0.9756	1	0.5212	0.0190624704007056	0	0.23575071579955	0.647	1	0.0967	0.0780384520605067	0	0.144239222589881	0.8773	1	0.223	0.0553615389959492	0	0.286621701899908	0.992	1	0.63306	0.025298221281347	0	0.0033520143197785	0.9905	1	1	0.0300416377715996	0	0	0.9594	0.8	0.578	0.0192307623931612	0	0.16649657987812	0.9292	0.8	0.578	0.0484235938819543	0	0.339359134579021
Enallopsammia profunda	0.88438	0.883743	0.41408	0.0170178207248232	0.0308185445795222	0.0596717651452976	0.9402	0.88107	0.8886	0.0182501141548941	0.0535918121855693	0.0636015373678621	0.87874	0.87803	0.41189	0.0148965469526032	0.0292706458950108	0.0412800584086581	0.895	0.8081	0.8945	0.012684198393627	0.0616960650645116	0.0387075932832019	0.88088	0.856242	0.40888	0.0146404917950184	0.0146835197112651	0.0313073580275734	0.9479	0.90137	0.8727	0.0194104782699104	0.0476750120899594	0.052485024319112	0.9247	0.9459	0.9323	0.00866730766860286	0	0.0169577907366103	0.9682	0.95131	0.9323	0.00418462795372673	0.0171079221415109	0.253502596962372
Enallopsammia pusilla	0.5695	0.983333333333333	0.101616666666667	0.0804153953075475	0.052704627669473	0.151025037781942	0.9596	1	0.6212	0.033751378572668	0	0.272587926691146	0.53385	0.933333333333333	-0.0240166666666667	0.146362256696135	0.11653431646335	0.166870698261473	0.7062	0.76667	0.3545	0.0800524827847332	0.116509952364594	0.28750314007947	0.9897	0.983333333333333	0.623883333333333	0.0325714598997343	0.052704627669473	0.0256671536750334	0.9495	0.88334	1	0.0656780869933885	0.158099829221919	0	0.9424	0.8333	0.5136	0.0383498515135471	0	0.163040690217708	0.9325	0.8333	0.5136	0.0356565406186423	0	0.473872931866292
Enallopsammia rostrata	0.79007	0.85297	0.53733	0.0171159477291404	0.0218315470007153	0.0702514855517107	0.8952	0.86146	0.9709	0.0271571557993674	0.0398393496153963	0.0177792013318934	0.76013	0.866038	0.48729	0.0109535433130613	0.0299392691961577	0.0537894341132366	0.793	0.83912	0.949	0.0173845397472071	0.0268192219623662	0.0211081869319834	0.78012	0.828459	0.54293	0.0164414651955894	0.0267285126368412	0.0376729213096091	0.9189	0.88269	0.9716	0.0203439862804166	0.0288515915216706	0.0256350454564753	0.8472	0.94956	0.963	0.0130281745971312	0.000189736659610082	0.0128582010146573	0.9409	0.96971	0.963	0.00939799032890657	0.0260699678216568	0.103611239201589
Endopachys grayi	0.84256	0.870705	0.3293	0.0241704686664441	0.0350660865763173	0.0603050394061539	0.9423	0.91528	0.8968	0.0316685964324281	0.0469632433102977	0.0593235947063973	0.83638	0.876239	0.32216	0.0235943872798408	0.0368877876358378	0.0511370098634812	0.8854	0.88749	0.9389	0.0144468374086203	0.0553281212404687	0.0321090156947996	0.84533	0.852669	0.32159	0.0167395108119151	0.0496525573807074	0.0647165177266721	0.9555	0.91528	0.8898	0.025915460850834	0.0525445588683231	0.0622768014592914	0.9109	0.9444	0.8984	0.0144871590651093	0	0.062597834538336	0.9086	0.9722	0.8984	0.0134841470706242	0.029303772984227	0.203821408754494
Epizoanthus paguriphilus	0.81416	0.898337	0.37261	0.0179168573633262	0.0274417678609329	0.0971020934663901	0.9162	0.89444	0.797	0.0186237602122784	0.0365700302312031	0.140883718797533	0.76078	0.919168	0.35035	0.026554338419341	0.0528566545374268	0.101011124249868	0.8142	0.825	0.8415	0.0215860036958107	0.114940197010832	0.0417219633073783	0.79902	0.888337	0.34578	0.0216571158436821	0.0458459175572555	0.113014254754778	0.9467	0.93333	0.8484	0.0117761529277509	0.0351206191415939	0.0977209178107624	0.9088	0.9444	0.8596	0.00850881895447307	0	0.0579793066533224	0.9653	0.9444	0.8596	0.00374314187696795	0	0.138003421857737
Epizoanthus papillosus	0.85082	0.871	0.43544	0.0249348395266988	0.0300739828497066	0.0724114815941966	0.9262	0.85609	0.8426	0.0133815793786334	0.0544621060922179	0.0591311160801899	0.8204	0.8735	0.40317	0.0180843701699684	0.0245005668868657	0.100854956910076	0.859	0.7561	0.8622	0.0109544511501033	0.0345068109219035	0.0429154206938874	0.83121	0.8515	0.38488	0.0305719715498435	0.0312738797649981	0.127067959070028	0.9445	0.87071	0.8038	0.0162224124798584	0.0718358228493587	0.0777500267952794	0.8956	0.9512	0.8315	0.0126771886122717	0	0.0388079316062523	0.9579	0.96096	0.8315	0.00704666982024528	0.0205758866421622	0.243909386635465
Epizoanthus scotinus	0.93933	0.973334	0.60749	0.0143766052243837	0.0306304536912749	0.145684403573081	0.9909	0.96818	0.7216	0.0106817601545813	0.0431194155804552	0.245757875424844	0.959	0.995	0.72579	0.0079411725974331	0.0158113883008419	0.0503767902907678	0.9653	0.8727	0.841	0.011225467077637	0.0191844844716882	0.0670737570804625	0.93566	0.968334	0.60838	0.0161010834694094	0.0298652943137088	0.0758220255305512	0.9874	0.93179	0.7256	0.00429987079909256	0.032126225009069	0.147048140265546	0.9834	0.9091	0.7394	0.0033065591380366	0	0.0914162640525926	0.9508	0.9091	0.7394	0.00818942407417437	0	0.117382376114229
Errina atlantica	0.966	1	0.58302	0.013703203194063	0	0.109813081592718	0.992	1	0.7968	0.010381607668265	0	0.298663988083227	0.9705	1	0.64422	0.011413929112176	0	0.0944597127527568	0.9659	1	0.4974	0.0143639208512934	0	0.278016466338876	0.9375	0.995	0.51941	0.00993031273984414	0.0158113883008419	0.0914038103995427	0.9968	1	0.4806	0.0020976176963403	0	0.265819153226817	0.9942	0.9286	0.6265	0.00373571352696584	0	0.112377587722029	0.964	0.9286	0.6265	0	0	0
Errina bicolor	0.6721	0.95	0.215875	0.0473514050008609	0.0874007373475126	0.141160259102908	0.9871	1	0.644	0.0114061386980871	0	0.311080196876768	0.717025	1	0.1635125	0.0284110331659297	0	0.138311851369167	0.8465	0.725	0.8902	0.0156932398751111	0.052704627669473	0.114344314341476	0.90205	0.9	0.5022375	0.108114525825369	0.129099444873581	0.152087413758046	0.9739	0.9625	0.7852	0.0790842729132804	0.118585412256314	0.628977441743519	0.9713	0.875	0.635	0.0124458828533777	0	0.0492454171584637	0.9346	0.875	0.635	0.00478887599895144	0	0.494891054228661
Errina chathamensis	0.8345	0.97	0.26345	0.0408554361947913	0.0258198889747161	0.0975035868286108	0.9675	0.94999	0.5478	0.0277057956231383	0.0828353849511186	0.26665533309249	0.8695	0.985	0.41007	0.0130064086767511	0.0241522945769824	0.14918914206842	0.8943	0.83568	0.7705	0.0148102817138785	0.0344894766559309	0.0697666746297177	0.8405	0.97	0.34939	0.0341524360608272	0.0349602949390051	0.113716708925685	0.9537	0.89998	0.52	0.0322664256189343	0.0903638423264527	0.245595874015288	0.9553	0.9286	0.8152	0.00773232752079793	0	0.0569459782991253	0.9548	0.9286	0.8152	0.0156261888436617	0	0.151169661859338
Errina cheilopora	0.8051	0.905	0.35409	0.0281146462423651	0.0329140294302192	0.0634110829780129	0.9391	0.91591	0.8736	0.040503634953476	0.0479577001116609	0.069316023480225	0.78355	0.8675	0.28239	0.0194557189535622	0.0383876426876034	0.113824889389116	0.8292	0.84092	0.8544	0.0225378693659262	0.0338689894216589	0.0693128174774815	0.79784	0.931	0.31347	0.0294580002338546	0.0387871685541036	0.077786489115327	0.9582	0.95	0.8548	0.0173640753025063	0.0383294490785697	0.0774550765856499	0.9243	0.9318	0.9061	0.0134993827019362	0	0.0251415989944952	0.9436	0.9318	0.9061	0.00834266144584567	0	0.0819477475793773
Errina cooki	0.725183333333333	0.983333333333333	0.26665	0.0471267957381277	0.052704627669473	0.173874554787264	0.9229	0.88333	0.5892	0.136564555349394	0.222921954703634	0.335690598286246	0.803566666666667	1	0.210483333333333	0.0363081972175043	0	0.101084289788153	0.8477	0.83331	0.6796	0.0222163603379732	0.0785595662185354	0.0746833314736294	0.918633333333333	0.883333333333333	0.5441	0.0571187197698631	0.0805076485899413	0.0704284594552129	0.9785	0.96667	0.8	0.0679889696936201	0.105398714413412	0.632455532033676	0.9844	0.8333	0.5182	0.00805812219647564	0	0.085346092796071	0.9128	0.8333	0.5182	0.00311982905514603	0	0.335395620457725
Errina dabneyi	0.9515	1	0.6898	0.0174880911860995	0	0.152285120014326	0.9917	1	0.6716	0.0103607164059463	0	0.214560636340095	0.966	1	0.78614	0.00843274042711569	0	0.0956884202909515	0.9691	0.98	0.7825	0.00453259797957468	0.0258198889747161	0.110154689212741	0.94425	1	0.68572	0.0207849438028802	0	0.118885741599048	0.9932	0.995	0.5306	0.00348966728754731	0.0158113883008419	0.235648136942443	0.9807	0.95	0.7218	0.00505634914406301	0	0.0932068190161595	0.964	0.97	0.7218	0.0122383731671239	0.0258198889747161	0.373268803946968
Errina dendyi	0.697	1	0.24112	0.0569697775628057	0	0.0866866233433202	0.976	1	0.6772	0.0232091935807056	0	0.252528018247481	0.832	1	0.30248	0.034896672875473	0	0.150561886869745	0.9416	0.92	0.698	0.0236981011897578	0.103279555898864	0.123453995030088	0.956	0.94	0.57984	0.0708597989773547	0.0966091783079296	0.0911058871131096	0.911	0.94	0.4	0.0600370256129036	0.0966091783079296	0.966091783079296	0.9838	0.8	0.4475	0.014218923228493	0	0.167557784394253	0.9589	0.8	0.4475	0.051403523441708	0	0.266187590494623
Errina gracilis	0.74075	0.91	0.16474	0.0449698973388495	0.0875595035770913	0.170415421837344	0.9032	0.90525	0.7631	0.0528368558236893	0.0887743612887315	0.129549175562367	NA	NA	NA	NA	NA	NA	NA	NA	NA	NA	NA	NA	0.75475	0.88	0.20064	0.065196817406987	0.0788810637746615	0.200437627871282	0.9261	0.91052	0.8442	0.0497001006035199	0.0896385185062761	0.124984265676391	0.8963	0.9474	0.7539	0.0228281015904131	0	0.0792905346740006	0.9336	0.9737	0.7539	0.0201063837292206	0.0277226341541428	0.284248404666685
Errina laevigata	0.745	0.98	0.21508	0.0875912222898061	0.0632455532033676	0.1694123490186	0.9882	1	0.8168	0.0239712791110992	0	0.304565190978148	0.7565	1	0.1476	0.0580253775898481	0	0.161916521701771	0.9243	0.92	0.5126	0.0758215009083835	0.13984117975602	0.182764085944452	0.921	0.92	0.52374	0.0989051172701505	0.103279555898864	0.176268281636576	0.9821	0.98	0.953	0.0552136255325119	0.0632455532033676	0.148627050027914	0.9648	0.8	0.5647	0.030466010204452	0	0.216177935969423	0.9428	0.8	0.5647	0.0533579110035866	0	0.318602573749805
Errina novaezelandiae	0.922257142857143	1	0.386028571428571	0.040063543631894	0	0.0670031576065763	0.9997	1	0.9202	0.000948683298050515	0	0.252349757281437	0.936042857142857	1	0.420971428571429	0.0349961481521542	0	0.0922270391879172	0.9827	1	0.7189	0.0119819308405059	0	0.194110192073128	0.8833	1	0.309428571428571	0.0485638392763666	0	0.132259433777441	0.9997	1	0.9441	0.000948683298050515	0	0.176771321203412	0.996	0.8571	0.8318	0.00642910050732864	0	0.24634654903656	0.9644	0.87139	0.8318	0.0504407242876891	0.0451889477638062	0
Errina reticulata	0.6668	1	0.172375	0.0580619042249066	0	0.077344849178497	0.9296	0.975	0.6618	0.0436226240995808	0.052704627669473	0.169969147527165	0.7343	1	0.2229375	0.0353371754986476	0	0.0796514161222371	0.7827	0.85	0.5629	0.0487215444017212	0.0790569415042095	0.20350126944731	0.7777	0.8875	0.3371375	0.1052778268836	0.109449379471364	0.230332077978369	0.9662	0.9875	0.8661	0.0716097448365483	0.0395284707521047	0.177964072529011	0.9049	0.8571	0.5805	0.0420540657302531	0	0.108235596937627	0.8829	0.91426	0.5805	0.0385643761924281	0.0737932426897387	0.244118459404901
Errina sinuosa	0.7529	1	0.2450875	0.0221034342479976	0	0.0677905795344096	0.917	1	0.2994	0.0113333333333333	0	0.234730199732942	0.7479625	1	0.2379875	0.0428998773793896	0	0.116112679498312	0.8438	0.95	0.5879	0.0307816684263721	0.0874007373475126	0.225789208481421	0.8002	0.875	0.387925	0.0876459734766331	0.131761569173682	0.14405184734054	0.9247	0.975	0.3936	0.0871283217125433	0.052704627669473	0.80735345419463	0.9146	0.875	0.519	0.0211932903428315	0	0.236769930523282	0.9876	0.875	0.519	0.0261414953240586	0	0
Eunicea asperula	0.80142	0.950003	0.2847	0.0282418837898608	0.0400595237809382	0.145883286682654	0.9065	0.89615	0.7762	0.0303104309144925	0.0316555155804904	0.0849677062836882	0.8195	0.958337	0.41631	0.0315541157731004	0.0362148085272678	0.209276109216721	0.8697	0.88847	0.8235	0.0285697975724949	0.0283746776780519	0.0673386961560736	0.80516	0.950004	0.31099	0.0346527279670094	0.0333305556175978	0.0957833487036703	0.9261	0.91924	0.7385	0.041685195880019	0.0494846598003417	0.157388584931267	0.9032	0.9231	0.8022	0.0172871178755872	0	0.0759309627958918	0.9037	0.9231	0.8022	0.0147877576994546	0	0.15987161515833
Eunicea calyculata	0.83235	0.8965	0.36603	0.0177483176041499	0.0347251109909433	0.0468734478261532	0.9062	0.82325	0.8905	0.0141484196212078	0.0737072022713294	0.0360655267842052	0.83915	0.9305	0.41052	0.0200527775853843	0.0290067042059054	0.066773910407517	0.8701	0.85581	0.8926	0.0175907172489735	0.0708759236663309	0.0218184427593824	0.83209	0.898	0.36652	0.020210528059515	0.0398050806360752	0.125894636722759	0.9195	0.87209	0.8381	0.0216653845774518	0.0686736477033869	0.0750399153043824	0.901	0.92924	0.896	0.0154128373622625	0.000826236447190939	0.0432203655699486	0.9251	0.92924	0.896	0.0100714116852273	0.000826236447190939	0.103608450963766
Eunicea flexuosa	0.7435	0.931667	0.15356	0.0275617286992106	0.0440614190143209	0.108272651722913	0.8906	0.84759	0.7375	0.0362068133551316	0.0491847413104692	0.123120762758449	0.74866	0.933334	0.27248	0.0160263810290686	0.0323937961138652	0.108784504615522	0.8456	0.80475	0.7531	0.0151231977805989	0.0612642953839256	0.104753095950006	0.72192	0.895002	0.166	0.040655894748213	0.0342921004184799	0.119424146078867	0.9236	0.87143	0.7829	0.0420877390433102	0.0899396841098399	0.138028539721964	0.8739	0.9524	0.7729	0.0113768771344923	0	0.1030700409107	0.8783	0.95716	0.7729	0.0116814192440626	0.0150524416624015	0.108111876210608
Eunicea pinta	0.829	1	0.30849	0.0438304815295373	0	0.0748873591172473	0.9682	0.97	0.7203	0.0265195944329639	0.0674948557710553	0.285893161862959	0.827	1	0.26411	0.0365300485141266	0	0.0564901259808591	0.9025	0.91	0.6328	0.0300970651946886	0.0875595035770913	0.134145691942256	0.833	1	0.26466	0.046738040656883	0	0.0661890759701159	0.9706	0.98	0.5382	0.0165408585025083	0.0421637021355784	0.198962196297577	0.9709	0.9	0.4956	0.0111897770804923	0	0.165805240501553	0.9488	0.9	0.4956	0.00209761769634031	0	0.285862515517124
Eunicea succinea	0.88486	0.916673	0.51874	0.0176000757574127	0.0527021682138832	0.0776358050272052	0.9577	0.89668	0.7233	0.0256257249219954	0.074448428085786	0.216716942884799	0.88537	0.950005	0.52979	0.0204393982298893	0.0283250533980079	0.135470820556392	0.9076	0.84667	0.8581	0.0166279550423042	0.0570977144901615	0.0651689257920437	0.87465	0.900007	0.50017	0.0272180597724705	0.0471388808734361	0.10908552251432	0.9622	0.89666	0.8159	0.0199933322218517	0.0531450468058877	0.0895177822185812	0.9393	0.9333	0.8376	0.00767463354173992	0	0.0585077392791377	0.933	0.95998	0.8376	0.0107393357957246	0.0344437318922713	0.114668798429797
Eunicella albatrossi	0.892733333333333	1	0.170066666666667	0.0335101974529147	0	0.180789134383433	0.9997	1	0.9316	0.000948683298050515	0	0.216299791955517	0.900733333333333	1	0.3187	0.0381769111271443	0	0.126688443547133	0.9781	1	0.2593	0.0170192701240551	0	0.299606797875705	1	1	0.632	0	0	0	0.967	1	1	0.0451663591625448	0	0	0.997	0.6667	0.7468	0.00509901951359279	0	0.437529376791497	0.9833	0.6667	0.7468	0.0528100369248119	0	0
Eunicella modesta	0.856744444444444	1	0.291633333333333	0.0542526237884277	0	0.13362349137992	1	1	1	0	0	0	0.855766666666667	1	0.418355555555556	0.040428481790907	0	0.109288242232459	0.9224	0.97778	0.5272	0.0314296392314996	0.0468438730726276	0.199366663880065	0.829755555555556	1	0.226444444444444	0.0448242353122793	0	0.144398140726491	0.9906	1	0.6602	0.00911896680307345	0	0.242312378736392	0.9829	0.8889	0.4	0.00595259047250299	0	0.216927023059215	0.9498	0.92223	0.4	0.0486296662999495	0.0536663985500549	0.178668687799513
Eunicella verrucosa	0.98349	0.96341	0.67477	0.00124494533570309	0.00730451002235377	0.0457319982798332	0.9945	0.96461	0.9354	0.000971825315807551	0.00440944692928972	0.0259109586425855	0.97699	0.965671	0.71633	0.00109082028258045	0.00615906639750611	0.056067559445924	0.9804	0.95686	0.9769	0.00245854518861144	0.0153911374209677	0.00930292666016693	0.98377	0.965473	0.63844	0.00151294414966316	0.00627733674950347	0.0448323593450584	0.9951	0.9681	0.9304	0.000737864787372623	0.00351631119846419	0.0196310411791575	0.991	0.9488	0.9383	0.000816496580927727	0	0.018973958762238	0.9706	0.96416	0.9383	0.00157762127549323	0.02473194964683	0.119533351924148
Euplexaura erecta	0.699	1	0.18208	0.0525885496620277	0	0.110475063048434	0.9802	1	0.4994	0.0178250759699176	0	0.455311907743838	0.771	1	0.28602	0.0585851706682009	0	0.13274866645072	0.9066	1	0.4078	0.0668334580214963	0	0.266047531258775	1	1	0.632	0	0	0	0.9915	1	1	0.0268793601114312	0	0	0.9948	0.8	0.7892	0.00590291829898098	0	0.234345803366639	0.95	0.8	0.7892	0.052704627669473	0	0
Eusmilia fastigiata	0.91403	0.931993	0.62665	0.0110890386318102	0.00969659052336323	0.051712479688713	0.9437	0.93787	0.9693	0.0116623801649196	0.0218335648842684	0.0211137132899187	0.89628	0.934293	0.61065	0.00932211230235818	0.0131112005128779	0.0885632385486338	0.9079	0.91716	0.9515	0.00819823829314025	0.0312635819373845	0.023032585612562	0.90809	0.930684	0.61589	0.0118779394022888	0.0149296328748492	0.0518804062778575	0.9506	0.94176	0.9751	0.00909456492148532	0.0162173569568739	0.0122333787465097	0.9464	0.9482	0.9585	0.00920386392289188	0	0.0281908180481202	0.9515	0.96374	0.9585	0.00846233484985741	0.0250217771817537	0.134564317542042
Fannyella kuekenthali	0.913	0.985	0.35064	0.023828088000882	0.0241522945769824	0.0774730949713799	0.9753	0.96668	0.5771	0.0133587258208093	0.0430159350318771	0.174104981101761	0.929	1	0.44423	0.0166332999331662	0	0.0977949902147912	0.955	0.90835	0.6103	0.0129786148892878	0.0473201683569842	0.0783638947475175	0.90575	0.965	0.32264	0.0217642035359798	0.0411636301174282	0.105456006625196	0.9884	0.98334	0.609	0.00605896947600095	0.0351223638789368	0.17704927123387	0.9695	0.9167	0.5358	0.00702772288076934	0	0.0823566768527132	0.9427	0.94169	0.5358	0.0210504684561228	0.0402377227652527	0.31948933211194
Fannyella rossii	0.568	0.766673	0.14752	0.0616032286311178	0.122724825347876	0.381216965927687	0.8367	0.78333	0.8437	0.162616146526448	0.269547176039949	0.127260057450177	NA	NA	NA	NA	NA	NA	NA	NA	NA	NA	NA	NA	0.82883	0.896667	0.70155	0.172840896973681	0.0895110313561655	0.417665842643507	0.9132	0.93	0.9901	0.150198239374205	0.126147083464766	0.017425715352764	0.7656	0.9333	0.7688	0.0346865327692976	0	0.0567426940965384	0.8435	0.95331	0.7688	0.0291442771207125	0.0322191609656945	0.0639399892260096
Fannyella spinosa	0.81665	0.878342	0.40755	0.0122536389153046	0.0408607695038217	0.0946132742624769	0.9441	0.85355	0.8375	0.0272781964213179	0.0779844607028292	0.075088466343226	0.81517	0.876675	0.4353	0.0274504826915666	0.0361748157485901	0.0744643837310458	0.8897	0.81426	0.8867	0.0267334580213219	0.0225786624936022	0.0382013670494191	0.82015	0.898343	0.35532	0.0278920239495093	0.0337448488414652	0.0831272090767451	0.9488	0.86069	0.6571	0.0287046260305818	0.077982426082918	0.150285986631415	0.9266	0.9286	0.8275	0.00508155706670921	0	0.0759769701949216	0.9406	0.9286	0.8275	0.00452646538580475	0	0.183645310313114
Flabellum alabastrum	0.93702	0.944895	0.44243	0.00763701512372472	0.0260864542328858	0.0628602692043587	0.9686	0.93189	0.8229	0.0105324894176701	0.0463685825149362	0.0735156068086528	0.91918	0.923854	0.54675	0.00731023635428813	0.0254483320562359	0.0695833672654608	0.9431	0.89275	0.8444	0.00707813534767452	0.069318544095758	0.07543091025715	0.93525	0.939898	0.4537	0.00733488619922322	0.0231940067929435	0.088962488973974	0.9734	0.94202	0.8661	0.00794704697076566	0.036482044289699	0.0697781404803029	0.9592	0.9493	0.8727	0.00441713833959399	0	0.0596080717874871	0.9492	0.95944	0.8727	0.00475628239512986	0.0213769969827382	0.18607480574579
Flabellum angulare	0.74125	0.955	0.21244	0.0332759923468357	0.0437797517885457	0.135500727345321	0.8513	0.87368	0.5896	0.0137925100447066	0.0565722507556095	0.147932567220489	0.74275	0.945	0.24336	0.0324133460167259	0.0283823106098773	0.118220060339465	0.7969	0.86841	0.5511	0.0285129600162608	0.0903069266446379	0.156486030615444	0.74875	0.94	0.29438	0.0399522284178937	0.0459468291736341	0.135177248250009	0.898	0.89475	0.7589	0.0414568048294447	0.0607853646493591	0.216610992847136	0.8438	0.9474	0.7166	0.0183230274063358	0	0.135625464668943	0.8897	0.9737	0.7166	0.0233526110840832	0.0277226341541428	0.282576813549087
Flabellum aotearoa	0.89035	0.927	0.44237	0.0151548488756716	0.0428952211790544	0.0926569905020063	0.9531	0.93267	0.8865	0.0222583317733682	0.0451759043443884	0.075840842119094	0.8997	0.9615	0.52286	0.00988601706114922	0.0249499498997493	0.0728276992481417	0.9291	0.91431	0.9023	0.0111100555054119	0.0417120406277772	0.0297472687821924	0.87579	0.927	0.46407	0.0170483919085252	0.038815804341359	0.109909114473935	0.97	0.94492	0.8197	0.0176698110409314	0.0319672332240374	0.118627381137558	0.9404	0.9388	0.825	0.00600370256129033	0	0.0887806285177121	0.9566	0.95104	0.825	0.0110775047330665	0.025804185706974	0.202617894350699
Flabellum apertum	0.76592	0.848223	0.33399	0.0240279374432717	0.032276073370567	0.0446679713739797	0.8872	0.88284	0.915	0.0354958526528883	0.0670296484980921	0.0413763217311544	0.71975	0.816779	0.33886	0.0208685435790596	0.0466818902430768	0.10135039549339	0.7559	0.76265	0.8787	0.0224521713871955	0.0575788589675065	0.0558172613683856	0.76461	0.839667	0.35537	0.0252414319896651	0.0411895178278271	0.0873311456468997	0.8879	0.86264	0.926	0.0388943012106744	0.0561739204020276	0.0352672337698575	0.834	0.949	0.8968	0.0148099065943487	0	0.0343375401953411	0.8822	0.9643	0.8968	0.0114968594745599	0.0246353404685221	0.104472431238528
Flabellum areum	0.7745	0.98	0.21227	0.0363967336751833	0.0421637021355784	0.0690568372992695	0.9819	0.99	0.476	0.0320432000066577	0.0316227766016838	0.188252194911212	0.827	0.99	0.25348	0.0487738545625511	0.0316227766016838	0.12292765532802	0.9192	0.88	0.7474	0.0378470606520506	0.113529242439509	0.0567317273568229	0.732	0.93	0.14991	0.0454728246074266	0.125166555703457	0.124200683930842	0.9302	0.9	0.7498	0.0965732882323057	0.14142135623731	0.211204903141738	0.9589	0.9	0.5949	0.0162306294805018	0	0.105047555368456	0.9387	0.92	0.5949	0.0370736504212298	0.0421637021355784	0.228894929801621
Flabellum australe	0.84904	0.900001	0.49466	0.0202313947451315	0.0326312166320671	0.116338359012743	0.9559	0.91796	0.8546	0.030910084654257	0.0752904479702143	0.0691169700982006	0.86218	0.892501	0.4911	0.0222456387735764	0.0255947405404574	0.0787016024120362	0.9038	0.84359	0.9123	0.026465071320516	0.0504935298385403	0.0393475962840595	0.84316	0.900834	0.423	0.0231317578714248	0.0310444524298089	0.0746746126724322	0.9702	0.95385	0.824	0.015134948518798	0.0337664281005064	0.0869827569119306	0.9463	0.9487	0.893	0.00476211904279784	0	0.0379239004088744	0.9526	0.96922	0.893	0.00636308799946134	0.0264912060880587	0.248068740473281
Flabellum chunii	0.93325	1	0.63847	0.0162467945556449	0	0.132496021323912	0.9849	0.97	0.8057	0.0126793795852426	0.0258198889747161	0.178577123083806	0.939	1	0.69203	0.013498971154211	0	0.141976923398761	0.962	0.95	0.8071	0.0124721912892465	0.0333333333333333	0.104336474926078	0.92425	0.985	0.58437	0.0184485018964203	0.0241522945769824	0.105763163614643	0.9883	1	0.6627	0.00857710129744699	0	0.139026815958489	0.977	0.95	0.6337	0.00943986817233754	0	0.283904933227852	0.9465	0.98	0.6337	0.0138343373129647	0.0258198889747161	0.39354536657869
Flabellum curvatum	0.88565	0.857	0.46278	0.0197611431293278	0.0198885785202351	0.165759362396886	0.9823	0.95106	0.8419	0.0186669642833417	0.0511810772323782	0.143232871770259	0.88655	0.8875	0.48274	0.0189376902264007	0.0408418358494761	0.070548662480431	0.7684	0.72981	0.7499	0.0117492316533655	0.0317972552973436	0.0597391552222382	0.88119	0.8785	0.48537	0.0111328792322561	0.0335037311355019	0.068353851391125	0.9758	0.93615	0.8294	0.0161644328353608	0.0593351357404138	0.0997532511305326	0.9583	0.9362	0.9522	0.0115282262295637	0	0.0221499937296204	0.9479	0.9681	0.9522	0.0137876756561793	0.0336255524531237	0.197991722610371
Flabellum flexuosum	0.78431	0.810836	0.32714	0.0173207935409695	0.0595837205954781	0.08462052811096	0.8938	0.79191	0.845	0.033209101831342	0.0494239134652672	0.118401388880743	0.79765	0.844169	0.394	0.0167105588708989	0.0591944328181854	0.0558792547472773	0.8316	0.75944	0.838	0.0139299836483911	0.0603743727825713	0.0893619357196091	0.76288	0.798335	0.26738	0.0306678912798966	0.0298667824588529	0.0518294167866516	0.9357	0.83513	0.8926	0.0325304985103723	0.0779530920204937	0.0621256790707353	0.8826	0.9459	0.8886	0.0117492316533655	0	0.0746535702800312	0.9078	0.95131	0.8886	0.0161162443929513	0.0171079221415109	0.109002344521167
Flabellum hoffmeisteri	0.79636	0.870663	0.31583	0.0274494768215676	0.0414195697305835	0.0892035506268918	0.9332	0.90174	0.877	0.0349024036103214	0.0460132396405885	0.0583609458456595	0.80672	0.890329	0.27739	0.0264300670533475	0.0396078405397495	0.0651849923082163	0.8557	0.8862	0.7925	0.0240372396270639	0.0391529195732721	0.0471433982652927	0.8015	0.848995	0.28818	0.0377547642321101	0.0591678199418119	0.112966148321817	0.9148	0.91897	0.8574	0.0335420134557642	0.0557424045648075	0.11084844508507	0.8796	0.9474	0.7984	0.018398067531371	0	0.0709619616414315	0.9232	0.98422	0.7984	0.0196796567269068	0.0254082138949855	0.151993457461534
Flabellum impensum	0.82729	0.876146	0.44686	0.0208255425432862	0.0188030211520501	0.07020785331191	0.9078	0.86089	0.9114	0.0218469423235584	0.0386733456875232	0.0360067894832195	0.78197	0.901448	0.40432	0.0189039707762975	0.0216538673989967	0.0894229500743517	0.7927	0.88784	0.8806	0.0210768435334452	0.037204336664785	0.0512579533124156	0.82544	0.868496	0.42171	0.0185554544242088	0.0256939790612509	0.079226460927591	0.9184	0.86175	0.8983	0.0229017224000486	0.03766372407385	0.0509576076535955	0.8469	0.9478	0.8917	0.023628843014888	0	0.0620788924586199	0.8475	0.98956	0.8917	0.0212354525368414	0.0220094525147719	0.11766095359124
Flabellum knoxi	0.9389	0.919822	0.56175	0.0134773884710652	0.0206040971114431	0.0859763048752387	0.9826	0.94097	0.8682	0.00790499139081688	0.0352817563810723	0.0527568847534508	0.92786	0.896914	0.46052	0.0109901167722034	0.0320286247666747	0.0679359796671347	0.9387	0.87905	0.8851	0.00826034704678518	0.0388863086445602	0.0634042585320576	0.93404	0.917913	0.50682	0.00932287509301719	0.0175647766535441	0.0715083957774656	0.9867	0.95049	0.8675	0.00754320886625845	0.0310296793409149	0.0554120925430542	0.968	0.9429	0.9329	0.00522812904711938	0	0.0257658257732559	0.9668	0.96003	0.9329	0.00434101882562659	0.0275819204069139	0.331822576420325
Flabellum lowekeyesi	0.90032	0.9765	0.52053	0.0187823676178839	0.0191557940175928	0.101953410383807	0.9534	0.96906	0.7693	0.0179270125168076	0.0275961430477361	0.104590258734847	0.91044	0.9715	0.56522	0.00988682625180263	0.0246136818321302	0.0667537398036828	0.9159	0.96192	0.6793	0.00887505868525199	0.0375473863567389	0.248625130579263	0.89556	0.962	0.54325	0.0129805153124896	0.0201659779496722	0.117200637559889	0.9775	0.97382	0.8223	0.00753141568513001	0.0175611819394684	0.0982039261491673	0.9345	0.9286	0.81	0.0113651514141548	0	0.0532207144300454	0.9517	0.93574	0.81	0.0118138336989593	0.0225786624936022	0.188815165351374
Flabellum marcus	0.5815	0.96	0.07212	0.0869242965650763	0.0843274042711568	0.202207862249606	0.8912	0.88	0.7425	0.173287045101473	0.269979423084221	0.30453142512537	0.661	0.98	0.1928	0.169931358691286	0.0632455532033676	0.253175389360376	0.8716	0.96	0.3561	0.0996429180178457	0.0843274042711568	0.171062983852277	NA	NA	NA	NA	NA	NA	NA	NA	NA	NA	NA	NA	0.9798	0.8	0.3926	0.0144360659460949	0	0.22511587139861	0.98	0.8	0.3926	0.0421637021355784	0	0
Flabellum messum	0.63325	0.85	0.10564	0.067772597707333	0.074535599249993	0.273316992194452	0.904	0.9	0.7645	0.0853736883745025	0.133142888991072	0.198837314852564	0.6565	0.915	0.14737	0.0246136818321302	0.0474341649025257	0.0966092938938416	0.783	0.81766	0.6656	0.039378505134993	0.105412978328098	0.110554360685894	0.79325	0.88	0.47065	0.159099244009657	0.113529242439509	0.347831294515667	0.9462	0.96472	0.9554	0.0853786338091159	0.0495845137114402	0.0890458059402887	0.8715	0.9412	0.7888	0.0298784574940244	0	0.09427241849496	0.8878	0.99412	0.7888	0.033285966345527	0.0185941926417901	0.168175966046149
Flabellum pavoninum	0.83492	0.850233	0.31409	0.0217803581237775	0.0344547755277359	0.118511841414922	0.9394	0.89384	0.9057	0.0236558660801079	0.0808955183486013	0.0418278216820655	0.84028	0.901423	0.31842	0.0195487879703861	0.0480606438783336	0.0729653616450984	0.8768	0.85232	0.9084	0.0152665211055652	0.0349210156400602	0.0600281415485918	0.83234	0.849281	0.34327	0.0166747447090236	0.0618816022650423	0.0424148833940792	0.9447	0.89847	0.908	0.0300334998145589	0.0482132081948966	0.0612045749923974	0.9041	0.9385	0.9427	0.0125826158735862	0	0.0155995014165339	0.9306	0.95695	0.9427	0.00903327183250895	0.0297073223296883	0.118346431200006
Fungiacyathus crispus	0.769	0.99	0.26533	0.0510881590977792	0.0316227766016838	0.103961286063611	0.9603	1	0.7074	0.028577574735757	0	0.217350306085719	0.821	1	0.34061	0.036040101122068	0	0.138954808401069	0.8242	0.93	0.6086	0.0333126602560248	0.0483045891539648	0.138782163439287	0.794	0.98	0.34284	0.0643687294680681	0.0632455532033676	0.118866163767865	0.9594	0.95	0.6566	0.0546812988547679	0.158113883008419	0.296843467916079	0.9359	0.9	0.5395	0.0303514597855047	0	0.186844706760573	0.9635	0.91	0.5395	0.0365368915542147	0.0316227766016838	0.429983927348195
Fungiacyathus fragilis	0.792	0.93167	0.34296	0.0166439178080162	0.0511877446270101	0.102966566310515	0.9254	0.93751	0.8761	0.0320492676290045	0.032972023494674	0.0392157848037978	0.80562	0.916672	0.33341	0.0331336284359762	0.0372665574834417	0.076884826562564	0.8756	0.90002	0.8938	0.0325241790399423	0.0638759700948295	0.0579286917971857	0.79589	0.94167	0.34124	0.0275825810572139	0.0225651323949141	0.0882047391017059	0.948	0.9344	0.8754	0.0294241019876185	0.0519707182512957	0.0581954561036436	0.8951	0.9375	0.8406	0.0186633925700078	0	0.0794721474620022	0.9132	0.9875	0.8406	0.0230062793360615	0.0263523138347365	0.235476561702245
Fungiacyathus granulosus	0.74792	0.897501	0.18112	0.0291289012647043	0.0458199576725155	0.0867760950185399	0.9432	0.9	0.9015	0.03934689031903	0.0633200161437475	0.109075152481621	0.73609	0.910834	0.21757	0.0387993255955135	0.0446262531601199	0.0832539895607278	0.801	0.7718	0.6754	0.020623611064344	0.133224263722658	0.225536496184345	0.73633	0.870834	0.22825	0.0237642612153442	0.0546094438719165	0.0816780298217064	0.9574	0.91027	0.8561	0.0228920170462203	0.0543817585837997	0.134187638112541	0.8578	0.9487	0.8947	0.013538422688367	0	0.0627571155770846	0.9405	0.96922	0.8947	0.0109061654326552	0.0264912060880587	0.138823188905088
Fungiacyathus marenzelleri	0.75663	0.781215	0.46504	0.0150052620399941	0.0274492781730635	0.0655186351777535	0.8735	0.8112	0.8987	0.0470537517691794	0.0673632771702143	0.0978570953539451	NA	NA	NA	NA	NA	NA	NA	NA	NA	NA	NA	NA	0.74856	0.76581	0.43836	0.0147384757239908	0.0378987032906287	0.0671291988134324	0.877	0.80559	0.8968	0.0628171950981576	0.103157101872177	0.12009329706524	0.8541	0.95018	0.9515	0.00963154539348005	0.000154919333848337	0.0192887416789057	0.8523	0.98503	0.9515	0.0108325640752522	0.024104128277123	0.073593779930402
Fungiacyathus margaretae	0.6595	0.86	0.11906	0.0312205416708651	0.0394405318873308	0.252736068744539	0.9029	0.89	0.7246	0.111774027991002	0.157762127549323	0.19118821442059	0.712	0.9	0.21161	0.0313758576686669	0.0471404520791032	0.113893697513661	0.8183	0.835	0.7813	0.0205483170438197	0.0474341649025257	0.0524680855377819	0.6545	0.875	0.17206	0.0569697775628056	0.0540061724867322	0.219131290934605	0.9259	0.905	0.7935	0.0404240027706312	0.0497214463005876	0.103032087774203	0.8641	0.95	0.7883	0.0193129202579229	0	0.0806391826457695	0.944	0.985	0.7883	0.0187201614427986	0.0241522945769824	0.183430913425191
Fungiacyathus paliferus	0.86172	0.957	0.36367	0.0206420713861548	0.0258413965910857	0.0831410855781371	0.9561	0.95227	0.8754	0.0276182306939939	0.0346315543335201	0.111793659132449	0.87305	0.9555	0.4168	0.0272656173392221	0.0268172829844238	0.0850186254103574	0.914	0.91819	0.8829	0.0248014336503177	0.0548453066968056	0.0679647784599576	0.87689	0.931	0.42199	0.0203894008412868	0.0289443911281232	0.0904914293056408	0.9728	0.975	0.8702	0.0125503430674668	0.0226148918488091	0.0889903864970194	0.9411	0.9318	0.886	0.0129481873463259	0	0.0431637708166364	0.9467	0.9318	0.886	0.0124637251431682	0	0.319563747770126
Fungiacyathus pusillus	0.6775	0.95	0.190475	0.0643018057462014	0.105409255338946	0.241832800654134	0.8765	0.825	0.465	0.190362957414397	0.373608529524332	0.266268035382895	0.626	1	0.148925	0.0579655069847577	0	0.154682876754705	0.8726	1	0.3514	0.0433466646160155	0	0.244569553842392	NA	NA	NA	NA	NA	NA	NA	NA	NA	NA	NA	NA	0.9256	0.75	0.2607	0.0245773156476545	0	0.262324248042592	0.9364	0.75	0.2607	0.0648043208435981	0	0
Fungiacyathus sandoi	0.722	0.97	0.10846	0.0381663027639129	0.0349602949390051	0.116087047798911	0.927	1	0.493	0.0508942258239795	0	0.242015151040866	NA	NA	NA	NA	NA	NA	NA	NA	NA	NA	NA	NA	0.71	0.955	0.15284	0.0451232879022696	0.0437797517885457	0.157103145169733	0.9602	1	0.6037	0.0276156155503045	0	0.246759014244893	0.9332	0.9231	0.6732	0.0208901890848312	0	0.0805988695812651	0.9335	0.96924	0.6732	0.0195689663611659	0.0397109892431134	0.378056785858068
Fungiacyathus stephanus	0.79552	0.943328	0.30052	0.0390384653614583	0.037844973187407	0.0884421317397238	0.9212	0.89665	0.8574	0.0346371669357257	0.0537483901567707	0.0739687621755142	0.79171	0.953329	0.29112	0.0286367848133209	0.0366857866664098	0.0680038038151788	0.828	0.97334	0.6922	0.0373660570869101	0.031619269792679	0.194027947586023	0.79445	0.939993	0.24333	0.045043022643789	0.0344301767026801	0.08768800817545	0.9726	0.945	0.8864	0.0126068764304777	0.03604867080305	0.0858166003107143	0.8843	0.95	0.8691	0.0150262732867764	0	0.0623225480865473	0.9363	0.97	0.8691	0.0109346543917339	0.0258198889747161	0.184785310864016
Fungiacyathus symmetricus	0.89468	0.918339	0.54868	0.0124492570059422	0.0195611738173125	0.152546180985737	0.9452	0.87812	0.7884	0.00682804673550364	0.00986630629972535	0.0854025760735588	0.9106	0.933338	0.64387	0.0134499896736846	0.0215157135342728	0.111987896667452	0.8937	0.88124	0.8064	0.0123472894011421	0.0197326125994507	0.0947126648811493	0.89041	0.894173	0.59107	0.0151432016283069	0.0272272449538652	0.167500169485818	0.9541	0.90312	0.7166	0.0160931317303031	0.0452928446642268	0.162387875847374	0.9411	0.9375	0.8697	0.00744535649471083	0	0.039729781720462	0.9427	0.9375	0.8697	0.0118232351278695	0	0.0594516610365093
Fungiacyathus turbinolioides	0.7385	0.99	0.03873	0.0520709985393874	0.0210818510677892	0.137003390468995	0.9742	0.975	0.8301	0.0544891426494	0.0790569415042095	0.22802214804707	0.783	1	0.29037	0.030840089349921	0	0.0777407236338273	0.8039	1	0.15	0.0484984535835938	0	0.434981991964418	0.69375	0.99	0.14957	0.041336189417453	0.0210818510677892	0.166981436426661	0.9639	0.98333	0.6231	0.044635436843636	0.0527151685950069	0.343472609291241	0.973	0.9167	0.7097	0.0134907375632321	0	0.114987004096598	0.9458	0.95002	0.7097	0.0394005076109433	0.0430159350318771	0
Funiculina armata	0.703	0.94	0.22175	0.0454728246074266	0.0516397779494322	0.104953516165756	0.8914	0.86365	0.6619	0.0140253738314211	0.0642760064098572	0.0612634565716881	0.752	0.98	0.18978	0.0395249569540844	0.0258198889747161	0.122965666391522	0.8053	0.78184	0.7638	0.030984046073925	0.0469405581560339	0.0825668752520579	0.6905	0.92	0.11065	0.0737469396728509	0.0632455532033676	0.188078418928559	0.9122	0.88183	0.6655	0.077791459114167	0.0862353117927917	0.164706641571546	0.8915	0.9091	0.5759	0.0205818150587141	0	0.161303337431892	0.8971	0.9091	0.5759	0.0172591360669582	0	0.309771528711081
Funiculina parkeri	0.823	1	0.26186	0.0547316686713968	0	0.124862059000233	0.9909	1	0.7856	0.0130677720620872	0	0.23822221185738	0.815	1	0.32456	0.0469633426786846	0	0.145773516875399	0.7944	0.88	0.4514	0.0448781065158106	0.103279555898864	0.118496319680308	0.9245	0.94	0.50148	0.055148788643894	0.0966091783079296	0.106519782200303	0.9238	0.92	0.6614	0.0879416473198753	0.103279555898864	0.610895008255192	0.976	0.8	0.6443	0.0167066187815222	0	0.24859071673022	0.92	0.84	0.6443	0.0788810637746615	0.0843274042711568	0
Funiculina quadrangularis	0.94802	0.910219	0.65653	0.00313006922181179	0.011571665058332	0.0584642730410823	0.9657	0.90466	0.9659	0.00767463354173996	0.0306453621649708	0.0218908910533836	0.9362	0.904104	0.69921	0.00254077853335462	0.012987176752474	0.065503866722168	0.9409	0.86896	0.9135	0.00264365067451976	0.0278292891273445	0.0379831834134821	0.94403	0.908555	0.70819	0.00275158540158618	0.0153138414151672	0.0502955365812912	0.9729	0.9262	0.977	0.00284604989415154	0.0172329787197558	0.0123107902084129	0.9601	0.9497	0.9696	0.00159513148186739	0	0.00665331997326648	0.9556	0.97485	0.9696	0.00287518115371305	0.0265104277177449	0.0724216051250515
Gardineria hawaiiensis	0.74757	0.800229	0.27842	0.0389979215970401	0.036480146640178	0.0647444858226895	0.8353	0.75294	0.9134	0.0291816152168907	0.059932428617569	0.0273463383695555	0.75368	0.811895	0.28412	0.0332983750020595	0.0460321270056758	0.095439751792543	0.8093	0.69707	0.8743	0.0338462208624045	0.0714247086098361	0.10980695181393	0.7456	0.775945	0.31823	0.0363551310760332	0.0597967939032781	0.107278371538722	0.8791	0.76177	0.919	0.0545577166351786	0.121425029911007	0.034	0.8275	0.9412	0.9104	0.0243321917540438	0	0.027056319861438	0.9557	0.96472	0.9104	0.00821989456542277	0.0303641894342661	0.207835511883797
Gardineria simplex	0.666811111111111	0.977777777777778	0.162766666666667	0.0605759292943702	0.0468485579284205	0.128125714692376	0.8617	0.86666	0.6865	0.155752688580326	0.281105402137901	0.223097014273562	0.765077777777778	1	0.244633333333333	0.0435986826672034	0	0.117592050742409	0.8686	0.91112	0.694	0.0304784076574439	0.146269946787894	0.164891883770346	0.659	0.933333333333333	0.107966666666667	0.0441348786918779	0.140545673785261	0.119542991790173	0.9498	0.97778	0.5983	0.0431297783182081	0.0468438730726276	0.297599301821164	0.9271	0.8889	0.2587	0.0139638421965048	0	0.328270569297137	0.9795	0.8889	0.2587	0.0260096136072799	0	0.417153315807137
Gersemia antarctica	0.859	1	0.1199	0.0502106673039814	0	0.133962588060996	0.9351	0.95	0.7279	0.164452931462673	0.158113883008419	0.382904238100802	0.8805	1	0.300475	0.030952472527337	0	0.103401284781401	0.8899	1	0.3264	0.0133454111963626	0	0.2940805634138	0.9555	0.975	0.54405	0.0717422082490109	0.0790569415042095	0.153855713431629	0.9133	1	0.9559	0.0428823973210454	0	0.139456444813426	0.9933	0.75	0.6725	0.00614726678198441	0	0.225959312955034	0.875	0.75	0.6725	0	0	0
Gersemia fruticosa	0.67735	0.7885	0.21987	0.0442926191493697	0.0609667486786399	0.0958928690431845	0.8611	0.79376	0.9243	0.0274406430115785	0.053285503552926	0.0334333499501454	0.65475	0.8265	0.17613	0.0377103360425818	0.05343999750499	0.088989812775271	0.7797	0.75625	0.8762	0.039502601883364	0.107141777825252	0.0616924270519126	0.67974	0.7915	0.19061	0.0427889186069893	0.0879093598859391	0.0961331189317998	0.8868	0.83751	0.9148	0.0267531929558573	0.0458466392806859	0.0455285014517768	0.8135	0.9375	0.9273	0.0199234646696914	0	0.0338527858692768	0.8231	0.95625	0.9273	0.0199524434593861	0.030190368221228	0.0508449713453662
Gersemia rubiformis	0.88928	0.839257	0.89947	0.0041579375229126	0.0125107349903992	0.00990791490565891	0.9181	0.85232	0.9968	0.00438304815295373	0.0199067157847128	0.00214993539954628	0.86189	0.806562	0.92891	0.00262104728856406	0.0158595136537453	0.0092867229000451	0.8695	0.79728	0.9954	0.00232139804619736	0.0412633493550875	0.00298886823619466	0.88053	0.836161	0.91113	0.00601849925922844	0.0120488279282445	0.00881224526818603	0.9125	0.84498	0.9936	0.00564210362660359	0.0210396345553392	0.00340587727318528	0.9008	0.9497	0.997	0.00261618891604648	0	0.00133333333333333	0.8934	0.96982	0.997	0.00241292814278052	0.0259748083085644	0.0176118646876978
Goniocorella dumosa	0.94536	0.949598	0.60657	0.0108157498327413	0.0108606289975407	0.0702883750464233	0.9779	0.9426	0.8964	0.0102896927931682	0.0174691474065311	0.0390731507702042	0.93118	0.933645	0.61316	0.00594825838189447	0.0147799941738073	0.0627986234810216	0.9354	0.92039	0.9566	0.00648416875508681	0.0146804821295336	0.0177275679851091	0.9387	0.946437	0.55951	0.00953065230366386	0.0128585864524665	0.0818500044118644	0.9732	0.95123	0.9009	0.0112625238931797	0.0180277594589874	0.049630747638043	0.9622	0.94617	0.9414	0.00367574633389073	0.00284997076008393	0.0184703967351964	0.9672	0.97776	0.9414	0.00248551358430764	0.0287117165398843	0.176116785748043
Gorgonia flabellum	0.82252	0.918334	0.33083	0.043709998856097	0.068696577498446	0.117695228356029	0.9181	0.85652	0.8275	0.0171558218171623	0.0504009655992158	0.0894529671577938	0.81785	0.920001	0.34854	0.0338152578973851	0.0302251633393252	0.119147632046223	0.8768	0.84781	0.7802	0.0237056017758579	0.0656073750935569	0.120080343474229	0.8082	0.905001	0.27685	0.0390386133633526	0.0515502991585241	0.134706440083613	0.9382	0.89129	0.8402	0.0219787776426867	0.0588582562885899	0.0750182200090974	0.8962	0.913	0.7764	0.0120995867698034	0	0.08597829183385	0.9224	0.913	0.7764	0.0106895587685679	0	0.1543023367001
Gorgonia mariae	0.86273	0.965001	0.32069	0.017243746048286	0.0440594856604871	0.184550676268366	0.9817	0.9826	0.6913	0.027652807773855	0.022463303408003	0.232818503464728	0.85465	0.963335	0.47693	0.0216555997377122	0.0340656592316792	0.130560756823106	0.9075	0.92607	0.7728	0.0280762849710886	0.0821136211464199	0.104477323430068	0.85207	0.956668	0.33803	0.0266024247015192	0.0394404380187532	0.203274084537219	0.9902	0.9826	0.8273	0.0163421744779166	0.0304154565969344	0.163922779923285	0.9632	0.913	0.6604	0.00588406511029767	0	0.147594188383027	0.9527	0.9217	0.6604	0.013565069521057	0.0275118156434649	0.297079039239653
Gorgonia ventalina	0.9398	0.935635	0.53572	0.00608641474469531	0.0188418861110618	0.0599504573238047	0.972	0.93935	0.9313	0.00480740170061866	0.0191674057828503	0.0297285870651279	0.93526	0.946488	0.53254	0.0054843616057133	0.0217733755868135	0.063391923775825	0.9469	0.91641	0.956	0.00591514064827614	0.0245911208004479	0.0182330591082364	0.93881	0.936163	0.55642	0.00599174432031274	0.0153019185797802	0.0703611287888735	0.9738	0.94428	0.9534	0.00748034461475911	0.0252242740232499	0.0148787693636865	0.9588	0.9454	0.9504	0.00434101882562659	0	0.0184041058221015	0.9604	0.95086	0.9504	0.00501553143301441	0.0172660360245193	0.131300376575579
Guynia annulata	0.73999	0.870999	0.24238	0.0295031241283586	0.0323584440121723	0.0650923924553058	0.8521	0.825	0.858	0.0385701381324407	0.0818209970334972	0.11562583333033	0.75726	0.885001	0.25564	0.0310383347205069	0.0451674116666725	0.0596497219887346	0.8114	0.80577	0.8965	0.0262856107658417	0.0662869192727092	0.0255440795488896	0.73424	0.882998	0.20961	0.0455226976353555	0.0298754785363813	0.0991208403919176	0.9309	0.88459	0.9095	0.045690869498791	0.0653655099336714	0.0405003429340762	0.8512	0.9423	0.8386	0.0214569336113062	0	0.0840875205432477	0.8903	0.94807	0.8386	0.0170427566888563	0.0182463420991715	0.167582947952482
Gyrophyllum hirondellei	0.777266666666667	1	0.1834	0.0831820552823003	0	0.247203110372377	0.9309	0.93333	0.651	0.194888828708973	0.210829051603426	0.308949474474027	0.8511	1	0.380266666666667	0.0626361332234453	0	0.149339021055706	0.9171	1	0.2326	0.0372393161412326	0	0.387438367858539	1	1	0.632	0	0	0	0.897	1	1	0.0721957216337798	0	0	0.8543	0.6667	0.0969	0.166646032055972	0	0.596401514641493	0.8667	0.76669	0.0969	0.153027266996586	0.160999195650165	0
Halomitra pileus	0.77416	0.86999	0.28175	0.016683737923832	0.0458980437733704	0.0852837779286177	0.9029	0.87714	0.9158	0.0287342227240543	0.0576201585095587	0.0397905628119142	0.75062	0.87856	0.2828	0.0343861018436228	0.049140089313897	0.0544477527339538	0.8162	0.89429	0.8034	0.0274380109418384	0.0331445135396158	0.074271573745725	0.77149	0.858565	0.28268	0.0196880364124454	0.0496923189347319	0.0714013196267719	0.9457	0.92429	0.9329	0.0190382655605902	0.0243220270536812	0.0289422797228476	0.8616	0.9429	0.8916	0.0148787693636866	0	0.0555501775174681	0.9013	0.96574	0.8916	0.0150336659238893	0.0294863132091258	0.13241416506972
Helioseris cucullata	0.86639	0.915833	0.45269	0.017661033693165	0.0168738785964842	0.0872998975435316	0.9215	0.89189	0.8645	0.011955937622974	0.0422421708722457	0.0514549425333574	0.87851	0.951667	0.45645	0.0163589900530429	0.033746769409168	0.0643909111943948	0.9094	0.8865	0.8581	0.00959397959370587	0.0537438575301608	0.0644091953407621	0.86144	0.903335	0.47996	0.0215100080066104	0.0375137012747787	0.138547209763796	0.9551	0.94864	0.8744	0.0184297464864701	0.044954006124779	0.0567532671599912	0.9281	0.9459	0.8624	0.0114644377678686	0	0.0500848169497393	0.9377	0.96754	0.8624	0.0153698839726698	0.0279371198706429	0.152149086242555
Hemicorallium imperiale	0.895866666666667	1	0.133133333333333	0.0550746295022927	0	0.281578189040291	0.9646	1	0.3609	0.0223666418281035	0	0.450431015805972	0.903866666666667	1	0.130266666666667	0.0328209508517778	0	0.217895875008406	0.911	1	0.3229	0.0116619037896906	0	0.25734302658773	1	1	0.632	0	0	0	0.924	1	1	0.0061463629715286	0	0	0.9774	0.6667	0.5996	0.0155934459166522	0	0.311642672873205	0.8831	0.6667	0.5996	0.0806686638871212	0	0
Hemicorallium laauense	0.7965	0.995	0.25473	0.0272895991583281	0.0158113883008419	0.11068073253984	0.9329	0.96364	0.6315	0.0398119189299999	0.0469405581560339	0.209302147358523	0.85875	1	0.35921	0.023370506103967	0	0.0869598943319403	0.8645	0.9091	0.7674	0.0155008960314486	0	0.0793126023333549	0.8215	1	0.30521	0.0309838667696593	0	0.117142671321959	0.9482	0.99091	0.6142	0.0277400632859968	0.0287451039309306	0.194576348911052	0.9315	0.9091	0.605	0.00784927455954438	0	0.150898052413615	0.9313	0.95455	0.605	0.025015772802152	0.0479085065515509	0.325532794046929
Hemicorallium regale	0.619928571428571	0.957142857142857	0.129442857142857	0.0786510491242467	0.096421222530079	0.170353673053746	0.9708	0.98571	0.7358	0.0615445638000086	0.0451889477638062	0.283294036490554	0.559557142857143	1	0.0767857142857143	0.0435034051368787	0	0.121935138514438	0.7957	0.81427	0.6804	0.0765449033066358	0.165646813364392	0.132513479398219	0.952242857142857	0.985714285714286	0.558685714285714	0.122204654375439	0.0451753951452626	0.20211849424109	0.9982	1	0.9728	0.00569209978830309	0	0.0860139523565799	0.9771	0.8571	0.7405	0.0130847663758705	0	0.176795707589925	0.8642	0.97142	0.7405	0.0406770478552982	0.0602519303517415	0.0316227766016838
Heterogorgia uatumani	0.89847	0.910005	0.54205	0.0277574434461581	0.0424527335201555	0.127122891111099	0.9741	0.92307	0.6725	0.0157300137740987	0.0653589754101659	0.119127615979205	0.91432	0.925003	0.65079	0.0168679050928745	0.0285975698462494	0.112673593968497	0.9362	0.83078	0.717	0.0317797979155871	0.0486393484970988	0.107116758726168	0.89076	0.883338	0.51998	0.021716363517966	0.0314267719556997	0.123986260887604	0.9871	0.9769	0.7335	0.010397114984456	0.0198813145105314	0.200148417153094	0.9834	0.9231	0.8064	0.00701110230673862	0	0.0385550112033298	0.9582	0.9231	0.8064	0.00220100986922923	0	0.267141327556949
Hicksonella expansa	0.78925	0.91	0.25439	0.026719998752495	0.0516397779494322	0.052004218845953	0.9373	0.87274	0.6831	0.0126495498382792	0.087817743081908	0.123822857340638	0.806	0.91	0.26411	0.0217050941281329	0.0210818510677892	0.0826965866553417	0.8278	0.80002	0.7027	0.0195720889704361	0.0574902078618612	0.0717031689986185	0.82875	0.88	0.31317	0.0422829424499079	0.0752772652709081	0.092767739244009	0.9053	0.83638	0.7492	0.0574805281039685	0.11174087882239	0.203046683192697	0.9289	0.9091	0.7189	0.00903634636097771	0	0.12618896764597	0.9298	0.9091	0.7189	0.00723878442834153	0	0.230679575746676
Homophyton verrucosum	0.9695	1	0.66625	0.0181735460980453	0	0.0913924170207183	0.9933	0.99412	0.6155	0.00673382836464106	0.0185941926417901	0.311152784907279	0.978	1	0.678	0.0133749350984926	0	0.1002351235845	0.978	0.96472	0.8191	0.0079021797274198	0.0411133068482699	0.0991468607672477	0.9375	0.97	0.60506	0.0325106820052186	0.0349602949390051	0.139757251451699	0.9969	0.99412	0.6678	0.00443345864484553	0.0185941926417901	0.3276471001279	0.9906	0.9412	0.6627	0.00575808610178379	0	0.18915017549262	0.9698	0.95296	0.6627	0.0228074062045156	0.0247922568557201	0.297073429007413
Hypnogorgia pendula	0.90118	0.956668	0.59836	0.0229640685516405	0.0285441828282635	0.173407286787814	0.965	0.94998	0.7863	0.0123468394516348	0.0335322001133902	0.0863340411811393	0.89518	0.951668	0.61149	0.0196469279475896	0.0253979683351948	0.146693841800609	0.9323	0.9	0.8305	0.0245992321470045	0.0704094059373067	0.0725476854673301	0.87582	0.926668	0.46354	0.0336887650246917	0.0417209424629885	0.109624755922698	0.9774	0.95454	0.6544	0.0174559763723234	0.0428506761258728	0.203149206249988	0.9577	0.9091	0.7584	0.0130132411198919	0	0.118615344707167	0.948	0.9091	0.7584	0.0119443152447792	0	0.245345765083574
Iciligorgia schrammi	0.85273	0.906328	0.39111	0.0204820273519113	0.0267806089881798	0.0864340911394984	0.9306	0.88908	0.9305	0.0173538340304255	0.0217893857952291	0.0278936472257673	0.85534	0.925329	0.44657	0.0217800214263745	0.0245552440427702	0.0771645291280622	0.8852	0.85819	0.9133	0.0154186034819413	0.0527064501639874	0.0301074003453562	0.84703	0.901662	0.48967	0.0237611283869732	0.0156559465450742	0.0775883303081076	0.9411	0.90728	0.8981	0.0242324392315571	0.0234176476662841	0.040855980114435	0.9119	0.9455	0.925	0.0122242927539115	0	0.0283783955383903	0.9176	0.9891	0.925	0.0128166558300778	0.0229792176638902	0.0497746030733658
Idiotrochus alatus	0.7325	0.975	0.18696	0.0520816666399991	0.0424918292799399	0.148712520581751	0.9891	1	0.7028	0.0178851272787693	0	0.328802811558674	0.78	0.98	0.20787	0.0361324723144647	0.0349602949390051	0.0995766823441445	0.8616	0.85456	0.6887	0.0375475994202322	0.0766536104824815	0.0734197218433546	0.79225	0.925	0.3004	0.0874519709453264	0.113651514141549	0.229097150668542	0.8702	0.74545	0.8168	0.157153004001408	0.290042269907911	0.191085670141257	0.9714	0.9091	0.6242	0.00773448267321237	0	0.162497726479822	0.9591	0.91819	0.6242	0.026218949889981	0.0287451039309306	0.117152132811239
Ifalukella yanii	0.8632625	1	0.3084875	0.0244747921623226	0	0.125532483207645	0.9713	1	0.4127	0.0202102834110647	0	0.35517383850103	0.8714625	1	0.3278625	0.0277762044693335	0	0.110954499088841	0.8992	0.9	0.6174	0.0164775942149062	0.052704627669473	0.153231995498474	0.8603125	1	0.3125375	0.0294651542079793	0	0.0886517071105295	0.97	0.9875	0.6054	0.0229830855679176	0.0395284707521047	0.442665963854864	0.9606	0.875	0.5466	0.0118621714332205	0	0.192066076592869	0.938	0.875	0.5466	0	0	0
Incrustatus comauensis	0.884866666666667	1	0.287833333333333	0.0301744720820779	0	0.149566905628415	0.9938	1	0.6219	0.00782872204698117	0	0.365573050915348	NA	NA	NA	NA	NA	NA	NA	NA	NA	NA	NA	NA	0.895483333333333	1	0.348416666666667	0.0300172224227244	0	0.129114344241408	0.9911	1	0.7244	0.00544569146716518	0	0.171985270687153	0.9899	0.8333	0.5499	0.00363470921960906	0	0.204969076258401	0.9597	0.8333	0.5499	0.041346906373593	0	0.22962104046063
Inferiolabiata labiata	0.8115	0.935	0.41721	0.0213502537065332	0.0411636301174282	0.206774227117405	0.9738	0.955	0.7852	0.0195720889704361	0.0437797517885457	0.174301016762509	0.848	0.98	0.43154	0.0235937844922485	0.0258198889747161	0.127952188987397	0.9004	0.915	0.8038	0.0252375381789376	0.0474341649025257	0.0721060946722875	0.80575	0.955	0.4326	0.0347620882252171	0.0283823106098773	0.129463499789623	0.9753	0.965	0.8129	0.0132165720887747	0.0241522945769824	0.0772808011230617	0.9366	0.95	0.8446	0.0143851775565452	0	0.0769288271355052	0.9463	0.98	0.8446	0.014252095362515	0.0258198889747161	0.269874888708741
Inferiolabiata lowei	0.81675	0.955	0.3559	0.0288687162474845	0.0437797517885457	0.17084989513215	0.9607	0.97222	0.7201	0.0320140594114523	0.0600137169505624	0.149310600948344	0.835	0.965	0.38146	0.020275875100994	0.0337474278855277	0.0866677205064133	0.8986	0.94999	0.6699	0.0176584886732195	0.0714938606532834	0.139992420429742	0.824	0.97	0.2864	0.0328125992061992	0.0349602949390051	0.150721450217133	0.9668	0.97221	0.7723	0.0254156557175996	0.0392915724636552	0.18544064638944	0.9424	0.9444	0.5961	0.0149681142581303	0	0.238009546960714	0.9563	0.96664	0.5961	0.0286086622468712	0.0287117165398843	0.355787093014285
Inferiolabiata spinosa	0.679557142857143	0.985714285714286	0.0990285714285714	0.0567555305625197	0.0451753951452626	0.139023135483079	0.9377	0.95714	0.8095	0.118253071371905	0.135535220514817	0.269433252917634	0.7068	1	0.203428571428571	0.0306210989463192	0	0.109624674051957	0.8651	0.7857	0.6841	0.0481466509738736	0.0752622083120074	0.13503699081692	0.845928571428571	0.771428571428571	0.492171428571429	0.0466239965270481	0.0737711113563317	0.0482216067340053	0.9523	0.92857	0.9051	0.100979700930435	0.154308493681399	0.300100149949979	0.9739	0.8571	0.3826	0.00552670285472672	0	0.161098451609912	0.957	0.8571	0.3826	0.0370285175386635	0	0.232427408022376
Inflatocalyx infirmata	0.841522222222222	1	0.3377	0.0323454455273827	0	0.0641706625873527	0.9499	0.95556	0.642	0.0920259021507894	0.140531619217883	0.291377952342162	0.826333333333333	1	0.364633333333333	0.0359351649059464	0	0.120763654381104	0.8988	0.93334	0.6747	0.0276598385148335	0.0776817753544692	0.0836129309510331	0.7617	0.922222222222222	0.1962	0.0395921958889456	0.0536717657266276	0.0603135792866323	0.9745	1	0.7227	0.0123580832746111	0	0.12574581945779	0.9652	0.8889	0.6409	0.0110734918712312	0	0.0753620151889089	0.9421	0.8889	0.6409	0.00357304725222974	0	0.379046112703396
Iridogorgia bella	0.77733	0.963337	0.30241	0.0234408025080674	0.0291835825422446	0.0835454427243042	0.8774	0.93333	0.772	0.0264163249189251	0.027230173215265	0.0733802879979812	0.81637	0.956671	0.35108	0.0184418636079257	0.0316196143240236	0.105560807120825	0.8257	0.89666	0.7198	0.0158328070087959	0.0597211706367367	0.132957637363686	0.75701	0.950005	0.29776	0.0237824608576246	0.0323909377758657	0.128493200857737	0.9026	0.90667	0.8043	0.0294965158017764	0.0583641261583022	0.182059239443283	0.8433	0.931	0.7216	0.011116054455906	0	0.0921884543265105	0.9584	0.9655	0.7216	0.0145693742716243	0.0363661930919363	0.363152615607023
Iridogorgia pourtalesii	0.541	0.98	0.02932	0.0673630297550354	0.0632455532033675	0.211572865304919	0.8633	0.9	0.5246	0.215200191036677	0.216024689946929	0.478189455713481	0.5795	1	0.1655	0.0327829562764285	0	0.223363963073724	0.8494	0.94	0.636	0.0338105834843996	0.0966091783079296	0.11421519649815	NA	NA	NA	NA	NA	NA	NA	NA	NA	NA	NA	NA	0.9274	0.8	0.5442	0.0176899218012215	0	0.0753743251305701	0.6995	1	0.5442	0.00158113883008419	0	0.442718872423573
Isidella elongata	0.951	0.995	0.47798	0.0333166624979154	0.0158113883008419	0.115257092334196	0.9896	0.97693	0.8007	0.0120111059718357	0.0371462290593989	0.21613938404033	0.951	0.995	0.58023	0.0297022258799273	0.0158113883008419	0.0810915538827017	0.9465	0.95386	0.608	0.0273952550636054	0.0397109892431134	0.147767083990688	0.951	0.985	0.53032	0.0376054074125872	0.0337474278855277	0.138231832641963	0.9869	0.96155	0.7483	0.0119577961551822	0.0405298586778247	0.129335953581705	0.9842	0.9231	0.7174	0.0070836274448744	0	0.103171055372457	0.9556	0.9231	0.7174	0.00350238014308366	0	0.26809650003932
Isidella longiflora	0.898814285714286	1	0.249385714285714	0.0518801186584817	0	0.137812453485166	0.9836	1	0.5514	0.015493367756703	0	0.221959055283226	0.882185714285714	1	0.349685714285714	0.0406449730249578	0	0.141821704680092	0.904	0.94284	0.5675	0.0376415845693149	0.0737932426897387	0.105296670834784	0.873714285714286	1	0.313442857142857	0.0623533199431795	0	0.161753044460654	0.9877	1	0.5964	0.010614978934401	0	0.219977372573736	0.9792	0.8571	0.5092	0.0125945314411542	0	0.212671786772221	0.9228	0.8571	0.5092	0.00728468713581213	0	0.362666360293988
Isidella tentaculum	0.8515	0.99	0.32137	0.0419026649908252	0.0210818510677892	0.0890092510797489	0.9003	0.86364	0.7398	0.154106060159157	0.183088492265352	0.190005730907722	0.836	0.99	0.32406	0.0346249749297944	0.0210818510677892	0.0822579979225256	0.8763	0.89092	0.6949	0.0190615960623565	0.0383268052412407	0.0701497604335816	0.80825	0.94	0.28496	0.0304605847321128	0.0459468291736341	0.132240237614897	0.9557	0.9091	0.7066	0.0211715217528956	0	0.139630623829843	0.9444	0.9091	0.6622	0.0103837479853	0	0.0951954714142315	0.9523	0.9091	0.6622	0.00371333931776897	0	0.304587170518465
Isidella trichotoma	0.949	1	0.52326	0.0167994708911389	0	0.112207112074057	0.987	1	0.5458	0.0112842072532072	0	0.307624157410016	0.955	1	0.53159	0.0154560308258262	0	0.0839857587134073	0.9645	1	0.4903	0.012322066926183	0	0.170074526147935	0.941	1	0.49346	0.025364016506329	0	0.0633797058301087	0.9953	1	0.692	0.00699285349481884	0	0.298495114421214	0.983	0.9167	0.4309	0.00947511360236794	0	0.151286666813555	0.9498	0.93336	0.4309	0.0172871178755871	0.0351223638789368	0
Isophyllia rigida	0.888	0.99	0.36649	0.0263733872598033	0.0210818510677892	0.129481173663716	0.9672	0.98462	0.5472	0.021503488089145	0.0324238869422598	0.244185175635213	0.895	1	0.43744	0.017950549357115	0	0.164556577234431	0.9392	0.95386	0.701	0.02476018309033	0.0397109892431134	0.196772288021798	0.89075	0.995	0.40514	0.0296753264514478	0.0158113883008419	0.073446703276745	0.9769	0.97693	0.64	0.0165223754009189	0.0371462290593989	0.260771078832672	0.925	0.9231	0.5474	0.0315277655408689	0	0.16417010148691	0.9548	0.93079	0.5474	0.0367024068238946	0.0243179152066948	0.230297512892442
Isophyllia sinuosa	0.87454	0.875261	0.50385	0.0060273819634509	0.0285111457542875	0.105871990315349	0.9289	0.88634	0.9695	0.0106191650644797	0.0367297094401188	0.0200346921336188	0.86383	0.871051	0.50114	0.0081325204511817	0.0424197512827325	0.0539711692583282	0.8895	0.86053	0.971	0.0112669625207704	0.036906339413289	0.0116332855777434	0.86617	0.882631	0.52061	0.00804985162044067	0.0411488742791883	0.0926364872918753	0.9342	0.91052	0.9709	0.0102610374177706	0.0556443627972422	0.00909761873605763	0.9205	0.9474	0.9656	0.00818195847242236	0	0.0131250396824797	0.9322	0.97896	0.9656	0.0081213025775152	0.0271625232014013	0.0599296810158928
Javania antarctica	0.639	0.95	0.07238	0.0689927532426414	0.0408248290463863	0.156685841379778	0.9373	0.9154	0.8261	0.0506382595804134	0.0673573719466218	0.125158965586436	NA	NA	NA	NA	NA	NA	NA	NA	NA	NA	NA	NA	0.70225	0.855	0.22734	0.0591308577084193	0.0643341968853959	0.203859446133305	0.9303	0.94617	0.8647	0.0813607194330696	0.0519035440879415	0.145544227718664	0.929	0.9231	0.6939	0.0380642731296538	0	0.180053973389463	0.9269	0.95386	0.6939	0.0639156562284321	0.0397109892431134	0.270460533165192
Javania cailleti	0.77403	0.813213	0.40617	0.0213613904041848	0.0258949055693286	0.0666878807913735	0.8905	0.81889	0.9632	0.0358523205509614	0.0521123241981523	0.0382848969351275	0.76355	0.809628	0.38476	0.0111670397947611	0.0338952549284803	0.0671811183791002	0.8121	0.75828	0.9325	0.0187643278589988	0.0329855793407429	0.0375329484882579	0.76692	0.832707	0.39273	0.0221966363818185	0.0456582724766888	0.088699180128993	0.9188	0.87715	0.9679	0.0261482950368343	0.0471331977838692	0.0213148357305944	0.8553	0.9449	0.9659	0.0100005555401243	0	0.0130762719797689	0.9143	0.97796	0.9659	0.0104141997078775	0.0284535176501372	0.109539693465175
Javania fusca	0.762	0.98	0.17696	0.0275075747143704	0.0258198889747161	0.159956321815954	0.9662	0.99333	0.7555	0.039518771910743	0.0210923919933231	0.234329421494139	0.781	0.985	0.30842	0.0316929715306792	0.0241522945769824	0.119384921809898	0.8948	0.94	0.7189	0.031758813299968	0.0583603175682472	0.103442361836059	0.7355	0.945	0.22065	0.0353317609713036	0.0437797517885457	0.133099513731477	0.9776	0.98666	0.6788	0.021680508399123	0.0281231893244308	0.106595601326801	0.9631	0.9333	0.6697	0.0197284340765077	0	0.146921029430401	0.9165	1	0.6697	0.0233345237791561	0	0
Javania insignis	0.8225	0.995	0.3746	0.0296507447910953	0.0158113883008419	0.108384951805026	0.9353	0.96844	0.5374	0.0413388437187108	0.0271625232014013	0.155729252229631	0.851	0.995	0.49248	0.0263312235441753	0.0158113883008419	0.128549080985522	0.8991	0.95264	0.6797	0.0338409679399262	0.0523427210263705	0.214567808499888	0.811	0.98	0.47294	0.0411838695499963	0.0258198889747161	0.192780745926558	0.9568	0.95791	0.6915	0.0297126983703003	0.0332882511806593	0.189378662414164	0.9167	0.9474	0.7221	0.00923820569398867	0	0.180929360064455	0.9294	0.96318	0.7221	0.0186678571048979	0.0254082138949855	0.294965628882794
Javania lamprotichum	0.69722	0.847	0.25977	0.0354967228534316	0.0568233128996268	0.0907976878070753	0.915	0.87804	0.9257	0.0588633068123843	0.0398042208817105	0.0367545915499002	0.68305	0.8465	0.28221	0.0278632075205518	0.0437194337667917	0.0754764194228164	0.7675	0.79268	0.8568	0.0438336501889689	0.10041497011015	0.0611133736954886	0.68904	0.8575	0.28464	0.0447278486453847	0.0625055553086639	0.0757442069658723	0.936	0.88779	0.9486	0.0568487271429869	0.0728904726284581	0.0241394099163817	0.8534	0.95036	0.8753	0.0241117767445242	0.000579655069847621	0.0891765415092756	0.9476	0.98012	0.8753	0.0170111074824003	0.0256673073513111	0.279133281585856
Javania pseudoalabastra	0.802357142857143	1	0.180271428571429	0.0476158213192768	0	0.118481653717247	0.9823	1	0.3337	0.00813838640845551	0	0.257077182530418	0.770228571428571	1	0.300942857142857	0.0338330702714213	0	0.136149364424174	0.8804	1	0.5998	0.0385261815739202	0	0.103096287248593	0.845928571428571	0.914285714285714	0.409057142857143	0.0866030444129264	0.0737711113563318	0.19187993695038	0.9656	1	0.7677	0.0662456707180846	0	0.350290054415226	0.9759	0.8571	0.6421	0.00595259047250299	0	0.0833645941365731	0.929	0.8571	0.6421	0	0	0
Junceella fragilis	0.81875	0.9205	0.26945	0.0164985016154667	0.0566396994656182	0.059005597662896	0.9021	0.93403	0.8106	0.0289921445299317	0.0453420837143107	0.0861512881183122	0.80975	0.911	0.32155	0.0203827950324123	0.0456922069698737	0.0821846464439138	0.8567	0.85532	0.7309	0.0270557038554001	0.0398691693751784	0.114609918128115	0.80905	0.9225	0.25146	0.0172415035436137	0.0532942565177316	0.0699357514675672	0.9422	0.93829	0.884	0.028654260881528	0.0418786726415991	0.0933119023014273	0.8947	0.9362	0.7777	0.0132417689318476	0	0.0633439464791669	0.9008	0.94258	0.7777	0.0142813009055742	0.0201753314718742	0.252639422453777
Keratoisis flabellum	0.6825	0.97	0.07054	0.06391183162938	0.0483045891539648	0.123880715026817	0.9959	1	0.6337	0.00435762422529627	0	0.264272187127002	0.7175	1	0.18698	0.0427687580678545	0	0.129494296742709	0.7965	0.93	0.4704	0.0355097795606287	0.0948683298050514	0.313656995954356	0.7375	0.97	0.24621	0.122025725885068	0.0483045891539648	0.211433732460604	0.9646	0.98	0.6883	0.0367036177447885	0.0421637021355784	0.204576011410049	0.9427	0.9	0.5881	0.0152464932215757	0	0.157884944043299	0.96	0.91	0.5881	0.0316227766016838	0.0316227766016838	0
Keratoisis flexibilis	0.85116	0.970001	0.38451	0.0322825098845248	0.0375148366057425	0.15688015560364	0.9382	0.93636	0.7756	0.0189959059916721	0.0383215402149293	0.0956895443028594	0.884	0.968335	0.51787	0.0263638220125821	0.0328189008042622	0.0839187311894338	0.9295	0.91817	0.836	0.0145697555840095	0.0417705119272755	0.0668181612038723	0.8509	0.941668	0.44908	0.0284306563804324	0.0386898079602368	0.116920369862949	0.9553	0.93635	0.7357	0.0282176067967029	0.0684358945778212	0.178796625620657	0.9296	0.9091	0.8708	0.0152257092518615	0	0.0471258362731575	0.9262	0.92728	0.8708	0.0170671874920529	0.0383268052412407	0.216318412428428
Keratoisis grandis	0.5635	0.98	0.05846	0.0790938261391705	0.0632455532033676	0.155466039163971	0.965	1	0.6482	0.0318642955882181	0	0.321642589772492	0.6955	1	0.11812	0.0320979403977541	0	0.164968527638187	0.7333	0.94	0.0164	0.0724308865977308	0.0966091783079296	0.351502868646426	1	1	0.632	0	0	0	0.986	1	1	0.0442718872423573	0	0	0.9308	0.8	0.6253	0.0545787911596111	0	0.228843978873526	0.77	0.94	0.6253	0.105934990547138	0.0966091783079296	0
Keratoisis grayi	0.85045	0.870665	0.44517	0.0223987226818356	0.03592670911422	0.0928250929915445	0.9533	0.9109	0.8888	0.0201331677697387	0.0440656580822552	0.0769152491743708	0.82286	0.861661	0.38838	0.0166692797951468	0.0322916688430107	0.0855224311056592	0.8757	0.81636	0.8876	0.0154420062024193	0.0643913762341925	0.0470276514404026	0.8408	0.86733	0.41427	0.023248608082588	0.0628306759827112	0.115913128870048	0.9578	0.90728	0.8979	0.0211386954291045	0.0510232583131349	0.035139246814163	0.9222	0.9455	0.9347	0.0098860170611492	0	0.0175692281497446	0.9599	0.96185	0.9347	0.00795054156086937	0.0263260010889108	0.171686438990776
Kophobelemnon stelliferum	0.87984	0.937332	0.47138	0.0151285748759682	0.0214194905012545	0.14593713106068	0.9496	0.91923	0.9076	0.0330090896572444	0.0511166650364091	0.0418813137860364	0.86293	0.942666	0.45986	0.0125313872602624	0.0132206910224508	0.092573564741177	0.8887	0.8923	0.9039	0.0144071741388333	0.027485592185321	0.0352024304716466	0.87143	0.934999	0.42675	0.0199376834718134	0.038657422300108	0.124070600421248	0.9613	0.94615	0.8221	0.0261451078916624	0.0324528803720786	0.134956330385466	0.937	0.9423	0.8465	0.012391753530294	0	0.0436787515084089	0.9607	0.95384	0.8465	0.00881980095517405	0.0243284561322287	0.232857514850224
Labyrinthocyathus limatulus	0.81216	0.955001	0.27346	0.0354226920364773	0.0550248092429426	0.139894787449553	0.9863	0.99545	0.8478	0.0234143830440465	0.0143883633537661	0.203077872310654	0.81266	0.976668	0.33157	0.0464019444037041	0.0285437935655216	0.157545182584411	0.8944	0.92725	0.7611	0.024409469929153	0.0613544755227087	0.0786757763087075	0.79267	0.955001	0.21508	0.0389589827040355	0.0423455946678964	0.0780736802998011	0.9882	0.97726	0.6997	0.0118208854716275	0.0321497952300374	0.28984863866048	0.9405	0.9091	0.7815	0.0133936137352429	0	0.129458916692173	0.9682	0.9091	0.7815	0.0157042103342455	0	0.171079221415109
Leiopathes grimaldii	0.667675	0.9875	0.1204	0.0473217488758252	0.0395284707521047	0.123512395351866	0.9842	0.9875	0.8415	0.0244894535123456	0.0395284707521047	0.222455613550209	0.728925	1	0.2743125	0.0505622622230366	0	0.11736427222896	0.8779	0.95	0.6242	0.0234399943117172	0.0645497224367903	0.130491208729	0.8097375	0.8625	0.3888125	0.0833391966687278	0.109449379471364	0.149650092461084	0.9713	0.925	0.9328	0.0693942841065939	0.158113883008419	0.141823677697187	0.9892	0.875	0.5894	0.00778602737101677	0	0.237322658935982	0.9192	0.9	0.5894	0.0267573458241948	0.052704627669473	0.310351216813754
Lepidisis caryophyllia	0.75808	0.965835	0.29263	0.0327953180940343	0.028175541106901	0.0997704036498021	0.9229	0.95002	0.8346	0.0270573465070025	0.041693212876918	0.105367294103373	0.7376	0.960001	0.17636	0.0445116963405251	0.0293436850863085	0.103719731327586	0.8261	0.95296	0.419	0.0298047348960232	0.0316040503733303	0.191174731012699	0.7827	0.930836	0.31931	0.029838714598469	0.0294091403780827	0.0803661129526065	0.9498	0.96178	0.8907	0.0174470627900515	0.0311448872208586	0.0459614572827663	0.8981	0.9412	0.7004	0.0172204658602619	0	0.118736121996074	0.891	0.9412	0.7004	0.0165529453572469	0	0.229674068579319
Lepidisis longiflora	0.8086	1	0.257042857142857	0.0377827541073505	0	0.115157765193467	0.9954	1	0.8201	0.00777746031098128	0	0.30014716760653	0.783657142857143	1	0.316014285714286	0.0401300719627683	0	0.153384307557809	0.8789	0.89999	0.6375	0.0528718576686438	0.117610566891094	0.0861358745755152	0.797428571428571	1	0.184071428571429	0.0470535469564106	0	0.153634431520909	0.9948	1	0.6484	0.00358391468152417	0	0.155472898674406	0.9837	0.8571	0.5954	0.0045227818381562	0	0.0826521492629065	0.8983	0.91426	0.5954	0.0371455096732955	0.0737932426897387	0.396263156108272
Lepidisis olapa	0.64984	0.890003	0.09697	0.0414454983482324	0.0594201821400403	0.0954398129131071	0.9203	0.89614	0.7814	0.0780513363826085	0.0811838818157069	0.178498179262423	0.65684	0.903336	0.18217	0.0400029776669465	0.0483045126026314	0.126323606045919	0.7603	0.87307	0.6731	0.0254604268097244	0.0770214407378448	0.132029836695263	0.65325	0.86667	0.26746	0.0288214908242675	0.0503067137114366	0.205318155283182	0.8882	0.87309	0.8319	0.0687035499648874	0.0602821044018133	0.101754006200138	0.8401	0.9231	0.7771	0.0237554672069868	0	0.0819152000546907	0.9578	0.94617	0.7771	0.0176118646876978	0.0371462290593989	0.353638484582459
Lepidisis simplex	0.572871428571429	0.9	0.0472285714285714	0.072240855960054	0.096421222530079	0.25860035092126	0.8898	0.89999	0.2872	0.147462085522573	0.151343343648364	0.479208328623598	0.504042857142857	0.914285714285714	-0.00841428571428571	0.0481421294278758	0.0737711113563318	0.133324259044956	0.7624	0.85712	0.2422	0.0642533181157899	0.0952333368335083	0.379217264023321	NA	NA	NA	NA	NA	NA	NA	NA	NA	NA	NA	NA	0.8964	0.8571	0.6115	0.0143465055753038	0	0.104625522698814	0.9061	0.8571	0.6115	0.0346264189440503	0	0.210784381668936
Lepidopora cryptocymas	0.762	0.985	0.2056	0.0329309040939426	0.0241522945769824	0.102519634975723	0.9463	0.94546	0.748	0.0357772429221581	0.0635578161991112	0.114441639663581	0.8195	0.99	0.3283	0.035780969491865	0.0210818510677892	0.10394680263374	0.8879	0.83638	0.7496	0.0464362167087525	0.134143818344343	0.132912000963043	0.74875	0.98	0.20597	0.0473058899316166	0.0349602949390051	0.134257927967857	0.9742	0.99091	0.6216	0.0255116531107736	0.0287451039309306	0.165312633112738	0.9407	0.9091	0.6873	0.0148402605547656	0	0.150334478931333	0.9493	0.9091	0.6873	0.00352924291535105	0	0.21450628066433
Lepidopora dendrostylus	0.718388888888889	1	0.140655555555556	0.0459690135391365	0	0.140237682327474	0.9944	1	0.6494	0.00992415683516182	0	0.306405395949005	0.755855555555556	1	0.249877777777778	0.0332328960102649	0	0.117037991674494	0.8923	1	0.4922	0.0209499403340439	0	0.188595275067478	0.9184	0.933333333333333	0.497766666666667	0.0739143685762801	0.0776895443089001	0.152861372864857	0.9822	0.97778	1	0.0562885423509972	0.0702658096089414	0	0.9611	0.8889	0.5507	0.0113083056988117	0	0.143646982410197	0.9606	0.8889	0.5507	0.0271915019404552	0	0.287272305970795
Lepidopora polystichopora	0.7845	0.955	0.23192	0.0508510897949428	0.0368932393686311	0.257455958693262	0.9481	0.96111	0.6996	0.0490927693250238	0.0527011163702124	0.215252409974894	0.8205	0.97	0.39587	0.0304092456700626	0.0421637021355784	0.130170068670865	0.894	0.91665	0.762	0.0244631241758784	0.0600085780905067	0.0532144508360067	0.7835	0.975	0.32965	0.0445065538245024	0.0353553390593274	0.133093202514462	0.9591	0.94998	0.8158	0.0318902632301599	0.0409921618523997	0.122495169972806	0.9269	0.9444	0.753	0.014340695783523	0	0.103373110623605	0.9445	0.97776	0.753	0.0293607826114284	0.0287117165398843	0.391275918559326
Lepidopora sarmentosa	0.6049375	0.9375	0.087	0.0747757353041599	0.0658807845868412	0.163684083424952	0.9457	0.9875	0.5696	0.0398024287366152	0.0395284707521047	0.254058698379375	0.693975	1	0.2088125	0.0370611731540646	0	0.134208265419625	0.8465	0.9625	0.5667	0.0193290225079053	0.060380736442456	0.190497039930342	0.911225	0.8875	0.51665	0.0982892167986341	0.124303615751469	0.128899559843227	0.9205	0.9	1	0.102782672556116	0.129099444873581	0	0.9466	0.875	0.4733	0.0100022219753635	0	0.193944465132562	0.936	0.875	0.4733	0.0037416573867739	0	0.490063986751844
Lepidotheca altispina	0.88925	0.995	0.38058	0.0395820175219899	0.0158113883008419	0.110041676953174	0.9541	1	0.3711	0.0229223326329005	0	0.263274444892271	NA	NA	NA	NA	NA	NA	NA	NA	NA	NA	NA	NA	NA	NA	NA	NA	NA	NA	NA	NA	NA	NA	NA	NA	0.9548	0.9231	0.2054	0.0195152362128785	0	0.203811568748085	0.9211	1	0.2054	0.00299814757623585	0	0.498958348295059
Lepidotheca chauliostylus	0.6745	0.935	0.14291	0.0468715739488706	0.0579750904364203	0.161073802615102	0.9298	0.99333	0.6651	0.0555953635157145	0.0210923919933231	0.240046500124918	0.7365	0.955	0.28084	0.0477289802484356	0.0368932393686311	0.0986464190936498	0.8581	0.93333	0.7156	0.0272985551103188	0.0702658135621837	0.0881402922114008	0.70075	0.86	0.18764	0.0610447240417494	0.107496769977314	0.141360832230462	0.9291	0.94666	0.819	0.0790224300084757	0.081952712652548	0.173278837587155	0.8972	0.9333	0.6098	0.0256376459311086	0	0.0717337670371028	0.9453	0.95331	0.6098	0.0218023953831785	0.0322191609656945	0.292301993759118
Lepidotheca fascicularis	0.88184	0.990001	0.45665	0.0179789506553265	0.0224960354284927	0.105156531471474	0.9657	0.99286	0.7292	0.0107501937967028	0.0150524416624015	0.161761690286806	0.86664	0.996667	0.41319	0.0192699074552353	0.0105398714413412	0.128797959352364	0.9119	0.97857	0.533	0.0298345437370844	0.0451871921381859	0.337040056966527	0.87988	0.986668	0.47091	0.02751362490759	0.0172115379905457	0.116358950856582	0.9858	0.99643	0.8326	0.00856089299599575	0.0112893312468011	0.151118937705813	0.9505	0.9286	0.7054	0.0126776268371577	0	0.153590508966031	0.9521	0.9643	0.7054	0.00806156863698927	0.0376311041560037	0.372931167315841
Lepidotheca inconsuta	0.726414285714286	1	0.234	0.0325907384977338	0	0.122378284202895	0.926	0.89997	0.7207	0.0345028179203445	0.0690272579010157	0.15444527977392	0.740285714285714	1	0.183628571428571	0.0529884683471581	0	0.0826700185846666	0.8197	0.82853	0.5551	0.0393108692913861	0.0903462727510106	0.147037750254824	0.784428571428571	0.842857142857143	0.315542857142857	0.0750373754188575	0.142061275144536	0.169170951656464	0.8634	0.77142	0.7725	0.138526531754751	0.244677028845056	0.297045544581223	0.9428	0.8571	0.4233	0.0260759574235646	0	0.199405254583613	0.943	0.88568	0.4233	0.0563441804152538	0.0602519303517415	0
Leptogorgia barbadensis	0.587	0.86	0.19146	0.102907725657503	0.164654520469713	0.261009936805308	0.7597	0.76	0.9	0.206455295134053	0.263312235441753	0.210818510677892	0.456	0.94	-0.1184	0.0722956891292051	0.0966091783079296	0.198017978981708	0.864	0.82	0.4783	0.100686532256195	0.175119007154183	0.287250974275497	NA	NA	NA	NA	NA	NA	NA	NA	NA	NA	NA	NA	0.905	0.8	0.5576	0.0637861008893526	0	0.219079995536892	0.9265	0.8	0.5576	0.0498447590023264	0	0.248462919209733
Leptogorgia cardinalis	0.70375	0.861669	0.24191	0.0313296895044372	0.0913042059941502	0.149974201114725	0.8523	0.86521	0.7913	0.0189505203681119	0.128716919806389	0.079499895178128	0.72066	0.868336	0.31771	0.0267687711916537	0.0595502900823236	0.122620846967843	0.7955	0.76955	0.7074	0.0348018198757862	0.0870597272630182	0.115085668573942	0.70334	0.838335	0.23103	0.0402593039626315	0.0478220080088655	0.121341410445441	0.8881	0.86085	0.7694	0.0532550467092087	0.102072210278367	0.155813421187721	0.8477	0.913	0.5852	0.0173784668803411	0	0.105470164290929	0.8749	0.9391	0.5852	0.018900029394451	0.0420249925639494	0.191375285760727
Leptogorgia chilensis	0.92436	0.912848	0.57142	0.0127077579104699	0.0241571235410547	0.0816685414750788	0.9799	0.93549	0.8661	0.00979171985801156	0.0348468538353496	0.104873945498605	0.85039	0.845231	0.45674	0.0232695533070816	0.0372241350768856	0.0935071975839293	0.8893	0.79031	0.8956	0.0183366663636915	0.0532249408955363	0.0382512163931496	0.90942	0.906658	0.51928	0.0157552671968597	0.0337811146451189	0.0926787378228925	0.9869	0.94355	0.8646	0.0072487546823192	0.0173899875407278	0.0796899547552192	0.9554	0.9355	0.924	0.00729078566106257	0	0.0294806904788729	0.9638	0.9355	0.924	0.00729992389610255	0	0.234093903285745
Leptogorgia euryale	0.761	0.99	0.23	0.0503763612995002	0.0210818510677892	0.119993666499528	0.9172	0.93077	0.7078	0.0338847720632407	0.0989822660884262	0.0578864789432251	0.77625	0.98	0.23975	0.0306696103659633	0.0258198889747161	0.130185382777364	0.8199	0.8385	0.6237	0.0338409679399262	0.0243495379832965	0.105210952112622	0.73975	0.95	0.21147	0.0420061172793784	0.0333333333333333	0.13163907770027	0.9344	0.90002	0.6671	0.0354751869464967	0.0729736603927137	0.189585776541033	0.9066	0.9231	0.7152	0.011758684733705	0	0.0739155674476704	0.9037	0.9231	0.7152	0.0124190713555134	0	0.159820037681276
Leptogorgia hebes	0.91176	0.9175	0.53063	0.0124517022486441	0.0205818150587141	0.0675270489014094	0.9575	0.9025	0.8873	0.00820907357068318	0.0218898758942728	0.031091442195205	0.91875	0.9325	0.52589	0.0106881294486505	0.0237170824512628	0.100488025267801	0.9329	0.895	0.8904	0.00976899858395592	0.0105409255338946	0.0357497474738556	0.91139	0.9175	0.57489	0.0135144737226427	0.0264837476367845	0.102872320540237	0.9677	0.9375	0.7837	0.0147802420668796	0.0317323879410996	0.126664956128801	0.952	0.95	0.8918	0.00391578004149025	0	0.0242477948596477	0.9535	0.95	0.8918	0.00655320108377917	0	0.0884170043977213
Leptogorgia medusa	0.81875	0.965	0.37283	0.0280190907140907	0.0337474278855277	0.194755185639133	0.8715	0.89999	0.7576	0.118237284963566	0.0801978587965761	0.0987119265562396	0.813	0.965	0.3122	0.0279085809185793	0.0337474278855277	0.14698498789559	0.8417	0.90524	0.6075	0.0256257249219954	0.0543637787910705	0.136289927890672	0.80375	0.95	0.28601	0.039268484677778	0.0333333333333333	0.180483384584596	0.9522	0.88946	0.7595	0.0285493724391039	0.114917344208783	0.203814321817133	0.9136	0.9474	0.7996	0.011017158334969	0	0.0633880465422657	0.9171	0.9474	0.7996	0.00909761873605763	0	0.0499114771926814
Leptogorgia punicea	0.687	0.98	0.23582	0.0405654478042035	0.0632455532033676	0.152415913429887	0.8712	0.81	0.7128	0.10952402070373	0.191195071996	0.141197891076476	0.712	1	0.24879	0.0434101882562659	0	0.132998366322464	0.8326	0.87	0.5271	0.0272119254902862	0.105934990547138	0.163836944687224	0.8285	0.88	0.38844	0.102389506840843	0.103279555898864	0.209410374358313	0.9308	0.98	0.9146	0.115313871190282	0.0632455532033676	0.142479004301219	0.8773	0.9	0.6835	0.0275924707926718	0	0.0720867532907399	0.8795	0.9	0.6835	0.0179706550922454	0	0.265325816476439
Leptogorgia rigida	0.647	0.915	0.108	0.0630674242378742	0.0747217059048663	0.142352769945341	0.8504	0.84167	0.6506	0.0636870822415696	0.168749762468969	0.11486920097804	0.72025	0.98	0.24427	0.0483972278820458	0.0421637021355784	0.0894169391111103	0.7677	0.75	0.7072	0.0463682122915162	0.157148592103143	0.100965120489977	0.6455	0.855	0.08463	0.0508920425999979	0.121220643639788	0.114306936214154	0.875	0.77501	0.7031	0.083253294896425	0.180252054696256	0.145993493005682	0.8186	0.9167	0.5658	0.0268046430472201	0	0.132824696498806	0.8174	0.94169	0.5658	0.0309630604286965	0.0402377227652527	0.185220619202555
Leptogorgia setacea	0.82024	0.930001	0.30495	0.0179449900157862	0.05374690346636	0.0872506128599934	0.9109	0.89722	0.8638	0.016257989488932	0.0294142746902853	0.0571738090776226	0.83259	0.955834	0.26801	0.0169610304980433	0.0304410582382851	0.102077872779124	0.8711	0.90832	0.8649	0.0185319543851514	0.0764137102299784	0.0787251900953917	0.81435	0.902501	0.34443	0.0179145037454138	0.0477977413343629	0.109708715849441	0.9406	0.9111	0.8389	0.0243273965360501	0.0388297709381746	0.0792947385111746	0.9008	0.9444	0.87	0.00892935234680172	0	0.0572363520850168	0.8995	0.9444	0.87	0.0142925777163456	0	0.14971339285448
Leptogorgia stheno	0.79	0.965	0.29291	0.0679869268479038	0.0337474278855277	0.139247576878977	0.9338	0.97857	0.6835	0.0411873767069475	0.0482193149405229	0.0704008364849295	0.794	0.97	0.32308	0.0468330367724893	0.0258198889747161	0.0831183065809746	0.8623	0.81428	0.7937	0.0297061534964653	0.0767857741454178	0.0771780769101923	0.75425	0.93	0.2699	0.0717349480921104	0.0674948557710553	0.17552151498384	0.9676	0.96429	0.7528	0.0272323337229845	0.0505109988022411	0.158150280148696	0.9323	0.9286	0.6369	0.0243769016352229	0	0.139202051389737	0.9275	0.94288	0.6369	0.0328337563424527	0.030104883324803	0.202221111108059
Leptogorgia virgulata	0.8879	0.904329	0.39138	0.0102134986931783	0.0390928909280333	0.0935880666656932	0.9415	0.89636	0.8763	0.0168407574387588	0.0192801682795791	0.0408494526007115	0.8992	0.91133	0.41891	0.0107916634491629	0.0156461667296924	0.0838156767357197	0.9182	0.89272	0.8425	0.00767101326060935	0.0249398298131946	0.0496146259797563	0.89382	0.910996	0.44457	0.0083091382090911	0.0285456800389987	0.0992053991586255	0.9546	0.89818	0.8541	0.0126420814038758	0.0153475875773505	0.0612960937671489	0.9283	0.9455	0.8553	0.00343349514181816	0	0.041333467741717	0.9473	0.9455	0.8553	0.00547823978218471	0	0.0983540091257652
Leptohelia microstylus	0.757	0.955	0.16419	0.0360131148950552	0.0368932393686311	0.150031696280782	0.9497	0.96155	0.6572	0.0468189183035139	0.0405298586778247	0.170739437610517	0.822	0.985	0.30822	0.0319026296373477	0.0241522945769824	0.101126046760137	0.8559	0.91541	0.7673	0.00959687449120807	0.0243179152066949	0.101243436001221	0.7405	0.94	0.14246	0.0405654478042035	0.0567646212197547	0.111726543150875	0.9564	0.93848	0.7131	0.0303761602430444	0.0486358304133897	0.119007422737688	0.9314	0.9231	0.7362	0.01611900189907	0	0.129048483567654	0.9452	0.93848	0.7362	0.0151862510917679	0.0324238869422598	0.294315854520653
Leptopenus discus	0.715883333333333	1	0.12835	0.0395474437687441	0	0.197211227393058	0.9493	0.96667	0.7614	0.0678479509229604	0.105398714413412	0.279746790270535	0.734033333333333	1	0.154783333333333	0.0155122014898508	0	0.0674743687047072	0.7355	0.8333	0.5666	0.0202662828911032	0	0.129532664263155	NA	NA	NA	NA	NA	NA	NA	NA	NA	NA	NA	NA	0.9739	0.8333	0.4433	0.0265809037552233	0	0.182931711606028	0.958	0.8333	0.4433	0.0438558243946381	0	0.22913954991082
Leptopsammia formosa	0.821583333333333	1	0.25335	0.0518718893162238	0	0.115551053598201	0.9913	1	0.9244	0.0184152714403623	0	0.159496569102773	0.826233333333333	1	0.309483333333333	0.0351755912846142	0	0.160297764014811	0.9492	1	0.5132	0.0204493955357555	0	0.207506251579186	0.870766666666667	0.966666666666667	0.45185	0.0631319996730347	0.0702728368926306	0.0919617959458179	0.9488	0.88332	0.6771	0.0365020547366857	0.112492526171495	0.376498620330953	0.9933	0.8333	0.6541	0.0075284645033219	0	0.221102012654792	0.9334	0.86664	0.6541	0.0658098270270735	0.0702868914600092	0
Leptoseris mycetoseroides	0.83595	0.880971	0.58614	0.0129211497596426	0.0166295589906113	0.0616989320995285	0.9164	0.90657	0.9604	0.0212351909182219	0.0253279402154134	0.02069997316155	0.8196	0.874053	0.56925	0.011328037978593	0.0283578811502787	0.0721313192879641	0.8527	0.88383	0.9625	0.0159516630968547	0.0272594957970816	0.0181000306936511	0.82554	0.876473	0.58268	0.0121763158084318	0.0283489764855414	0.0595311832385161	0.9164	0.90151	0.9721	0.0288297685657647	0.0231047109193486	0.012114729327008	0.8833	0.9491	0.9647	0.00651579278028051	0.000105409255338993	0.011700427342623	0.9092	0.97962	0.9647	0.00803879482399087	0.0263105302113051	0.0356713392577913
Letepsammia fissilis	0.9034125	1	0.344175	0.0311472783945707	0	0.0841043539961583	0.9991	1	0.9505	0.00284604989415154	0	0.156532744178335	NA	NA	NA	NA	NA	NA	NA	NA	NA	NA	NA	NA	0.8489	1	0.3493125	0.057467345800318	0	0.0814349870636421	0.9943	1	0.7175	0.00773232752079793	0	0.35205247399279	0.9919	0.875	0.3666	0.00933868893962698	0	0.386484209825504	0.9794	0.875	0.3666	0.0321081505747891	0	0.440851952977918
Letepsammia formosissima	0.89248	0.945445	0.46719	0.0203881120045754	0.0235263649975936	0.0688974189163377	0.9599	0.96291	0.9065	0.0189411368894971	0.0267104411544749	0.0373311011237428	0.89669	0.963112	0.44476	0.015499924731	0.0205323499764532	0.0767588605091729	0.9099	0.92887	0.9256	0.0127231198130717	0.0361960111368949	0.038378813599867	0.89388	0.954223	0.48202	0.0184218348706094	0.0136061734762815	0.091057232307794	0.9631	0.95981	0.9102	0.0124939985593084	0.0254760214057585	0.0349850761833607	0.928	0.94803	0.9016	0.00946337971105224	0.000359165699921368	0.0614006876544917	0.9411	0.98443	0.9016	0.0108366661540038	0.0250706136077015	0.176102905522122
Litophyton cervispiculosum	0.833733333333333	1	0.241766666666667	0.0547178622064536	0	0.172081666658596	0.9834	1	0.3654	0.0164533009183906	0	0.390456200417466	0.880266666666667	1	0.3198	0.0366032448133249	0	0.126311118930331	0.9256	1	0.4682	0.0382976645647109	0	0.116089811975231	1	1	0.632	0	0	0	0.929	1	1	0.0503763612995002	0	0	0.9773	0.6667	0.3477	0.0104886181697644	0	0.190279356035628	0.8664	0.6667	0.3477	0.0704133825664159	0	0
Lytreia plana	0.7565	0.98	0.20938	0.0711824728739066	0.0632455532033676	0.133660048048938	0.9057	0.89091	0.7115	0.130429248594358	0.256419579985617	0.207846230554118	0.773	0.995	0.30532	0.0761285462593077	0.0158113883008419	0.184472935684344	0.8816	0.91819	0.6955	0.0435410406653564	0.11695956993765	0.11690095522849	0.77125	0.945	0.29653	0.0612514172171642	0.0724568837309472	0.166109796687479	0.9725	0.95455	0.7767	0.0247577148469814	0.0772501456309307	0.191537086632212	0.9339	0.9091	0.6803	0.0348630654609335	0	0.123002303501466	0.9298	0.94546	0.6803	0.052592352633777	0.0469405581560339	0.0666236527902149
Madracis asperula	0.8462	0.873419	0.39812	0.0131115724965899	0.0409565432162215	0.0776507823527877	0.9026	0.87412	0.8368	0.0180443897098239	0.0758214979775232	0.123739690928623	0.83474	0.87077	0.42857	0.0178359312749418	0.0329750444359906	0.0653854222624925	0.8625	0.88483	0.8607	0.00836991968632649	0.0863024919171579	0.0383204326118007	0.84221	0.875921	0.4281	0.0124651915348301	0.0262418272780096	0.0924321132267112	0.9152	0.89465	0.8896	0.0273974856916145	0.0445231837236387	0.0860738700832669	0.8801	0.9464	0.7702	0.00864677203739446	0	0.095787728279195	0.8961	0.96784	0.7702	0.0151470569198552	0.0276789209808957	0.282231603081189
Madracis auretenra	0.83839	0.881996	0.34267	0.0179597358307719	0.0587565433141044	0.0856617644511768	0.8951	0.87037	0.8794	0.0312639302285131	0.0585653870093552	0.0774355646112732	0.86064	0.910662	0.39067	0.0207181187477156	0.0376741980081269	0.110422311050701	0.8863	0.84816	0.9341	0.0135814415860598	0.0378578686962463	0.0199301558225497	0.83084	0.898998	0.37272	0.0246259213025625	0.0481778653186987	0.0870810963030056	0.9324	0.91853	0.8529	0.0257647476646332	0.0599775708077611	0.0960398644082527	0.9124	0.9438	0.8903	0.0124472219122715	0.000516397779494323	0.0511491283731535	0.9314	0.96624	0.8903	0.0140964928656425	0.0290585309715103	0.121261883724625
Madracis decactis	0.89626	0.861218	0.77366	0.00451447056081269	0.0196597839933878	0.0455620992590211	0.9357	0.87784	0.9655	0.00651579278028047	0.00666619998366553	0.0209297767679341	0.87039	0.834874	0.8037	0.00484526114420631	0.0150136376523331	0.0337245377202482	0.8835	0.83491	0.9825	0.00764852927038918	0.022311753255478	0.00744237118725538	0.88567	0.858667	0.798	0.004837136434802	0.0210726173293948	0.0247126148623195	0.9254	0.85166	0.9829	0.00828921655593041	0.0245939558970627	0.00552670285472672	0.9206	0.9481	0.9776	0.00313404247294485	0	0.00716782936304833	0.9278	0.96886	0.9776	0.00418462795372673	0.0268010447557553	0.0159387717357532
Madracis myriaster	0.90329	0.904827	0.46166	0.00984958543966869	0.0305300915491585	0.0410786021616553	0.9514	0.90737	0.9253	0.00809938269252664	0.034989777872338	0.0351695891360704	0.90645	0.913826	0.51556	0.0122465641440092	0.0138310666416023	0.0528622150290524	0.9187	0.86332	0.9509	0.0129533350488933	0.0406850723375431	0.0280810335359018	0.90123	0.914917	0.45328	0.0147328846085513	0.0217666488259243	0.0414847441838563	0.9717	0.92844	0.926	0.0106567662387174	0.0373970052276917	0.0324824739068795	0.9366	0.945	0.9443	0.00997997995989968	0	0.0187737997101161	0.9551	0.967	0.9443	0.00933868893962698	0.0284018778721877	0.102733744321047
Madracis pharensis	0.88813	0.909375	0.54016	0.00515192520649644	0.0222926401656591	0.0600330501566521	0.9427	0.91751	0.9433	0.0157836061222466	0.0168704508271448	0.0225686606701515	0.87142	0.915	0.53742	0.0103953835908061	0.03134707145634	0.0476240322153054	0.8938	0.89062	0.913	0.0102502032500174	0.0341410082517263	0.0376238694920599	0.88392	0.91875	0.5581	0.00989924800735446	0.0138192699598142	0.0547371699832735	0.9485	0.91939	0.9578	0.0118532695911297	0.0295169047609445	0.0190309689132681	0.9097	0.95	0.9271	0.00700872472153261	0	0.0179285619427028	0.9146	0.99	0.9271	0.00899629553390358	0.0210818510677892	0.100438427794235
Madrepora carolina	0.85062	0.911894	0.40139	0.0140591449084059	0.035528852187733	0.0791994872317856	0.9393	0.92858	0.8863	0.0196471654726861	0.0468960505325934	0.0495984990812334	0.8538	0.922851	0.41345	0.0182773691274817	0.025551117153224	0.100794436023688	0.8928	0.84285	0.8789	0.0170346053014967	0.0695672696028815	0.0621851179052423	0.85315	0.883803	0.40738	0.0144714469828617	0.0299644519203821	0.115948166580301	0.9479	0.90952	0.9047	0.0133952727980184	0.0490979248260272	0.0512402836317937	0.9132	0.9365	0.8389	0.00676264248155508	0	0.0822090154558624	0.9211	0.94285	0.8389	0.010959014554238	0.0200804631420692	0.150464318398453
Madrepora oculata	0.88829	0.858367	0.83225	0.00359024914022535	0.0236387365943651	0.0205681117806721	0.9296	0.88157	0.9882	0.0069633963616104	0.0235689084270877	0.00526624470883507	0.87986	0.872488	0.87624	0.00428594602548064	0.0197676086341042	0.0148465633883551	0.8914	0.85989	0.9855	0.00383550663030468	0.0257028943463139	0.00857969178415584	0.88661	0.858493	0.85594	0.00191046823812616	0.0203667130659592	0.017260822691865	0.9291	0.88203	0.9925	0.00834599038793813	0.0191280509549021	0.00380788655293196	0.9121	0.9493	0.9911	0.00351030229784021	0	0.00448330235429198	0.9137	0.99493	0.9911	0.0035916569992136	0.0160327477370537	0.00804777401935882
Meandrina meandrites	0.90711	0.904103	0.72281	0.00784622343692952	0.0101432923101372	0.0372887665538981	0.9446	0.92	0.9767	0.00946572765295937	0.0244909507097349	0.0172114303105039	0.88999	0.880735	0.75848	0.00663583704843131	0.0300037728183196	0.022232948522407	0.9024	0.86509	0.9854	0.010134649037392	0.0335213182583528	0.00878382351573366	0.90241	0.911128	0.7218	0.00865145459831273	0.0161463644342757	0.0343307442389471	0.9483	0.93437	0.9725	0.00644722162382113	0.015702728000786	0.0166616659164416	0.9407	0.9493	0.98	0.00644722162382108	0	0.0114406682011537	0.958	0.96958	0.98	0.00547722557505167	0.0261813674203621	0.0183935375124586
Melithaea bicolor	0.7535	0.98	0.02468	0.0854416630092005	0.0632455532033676	0.24853365879807	0.8639	0.84	0.5775	0.170932377792441	0.27968235951204	0.302974604729689	0.565	1	0.0368	0.0467261525629206	0	0.195356380892858	0.9454	1	0.5606	0.00848789988421423	0	0.0706889901847051	NA	NA	NA	NA	NA	NA	NA	NA	NA	NA	NA	NA	0.9638	0.8	0.6014	0.0103901662910444	0	0.147907779075717	0.94	0.8	0.6014	0.0516397779494322	0	0
Melithaea ochracea	0.82857	0.863661	0.35654	0.0202155083482404	0.0486460818223489	0.100887728578741	0.9334	0.88986	0.8907	0.0421958397106739	0.0599343752226828	0.0537856858281086	0.7642	0.849666	0.28289	0.0164992255710516	0.0471480420708126	0.078984829063702	0.8241	0.78985	0.855	0.0286761612183748	0.101148694175127	0.0859353762363841	0.82272	0.844996	0.36338	0.0124008781051092	0.0485927907775995	0.0995584897881084	0.9652	0.89156	0.8937	0.023569283211653	0.0416705384867748	0.129953880708162	0.8946	0.9492	0.8999	0.0191148575139282	0	0.0478085301547282	0.9198	0.96952	0.8999	0.0159568863573763	0.0262330071983115	0.146478515679111
Melithaea variabilis	0.6796625	0.95	0.1934	0.0322462880077347	0.0645497224367903	0.172583894655453	0.946	0.9375	0.6284	0.0544303836718672	0.0658807845868412	0.234641665334849	0.7212375	0.9625	0.0952375	0.0278963514390522	0.060380736442456	0.0989346454104931	0.7899	0.625	0.5455	0.00815747782371761	0	0.06778274116617	0.7162	0.95	0.1329875	0.0609091194595139	0.0874007373475126	0.149853880798189	0.9502	0.8875	0.6571	0.0648447719129649	0.124303615751469	0.208993593734885	0.981	0.875	0.4113	0.00681501610008696	0	0.222094099176203	0.9377	0.875	0.4113	0.00067494855771051	0	0.16955484199646
Metafannyella lepidota	0.852166666666667	1	0.332955555555556	0.0411150231705578	0	0.117050857130595	0.9329	0.93334	0.5834	0.0144794874065194	0.0573717933018192	0.0853036406673895	0.864855555555556	1	0.395133333333333	0.0274826819144824	0	0.0559362217650584	0.8743	0.8889	0.5887	0.0159586270643116	0	0.102061038381723	0.822888888888889	0.888888888888889	0.230733333333333	0.0576581144494474	0	0.0903002034824462	0.9216	0.91112	0.682	0.0375683081569796	0.0468438730726276	0.251641720617936	0.9368	0.8889	0.6216	0.0113607511488751	0	0.0382570254985931	0.909	0.8889	0.6216	0.0104668789787384	0	0.109810746286509
Metafannyella mawsoni	0.67815	1	0.1648625	0.070209478230032	0	0.0837779690030606	0.9649	1	0.4897	0.0377549113802871	0	0.401451270046842	0.6854875	1	0.1045875	0.0693188699357301	0	0.154547514381141	0.7345	0.6875	0.4817	0.0867003139812333	0.18865385704453	0.207603816064263	0.830975	0.8375	0.4274375	0.0837183356393462	0.156458194629322	0.126414788631403	0.8771	0.7875	0.9022	0.145235785305597	0.228597778739087	0.189513294754983	0.9482	0.875	0.5468	0.0242890007113416	0	0.128649221615299	0.9204	0.9125	0.5468	0.0706496834938259	0.060380736442456	0.332001070948741
Metallogorgia melanotrichos	0.85949	0.9007	0.43933	0.0108412227682633	0.025620189087688	0.102794228653385	0.9267	0.87648	0.8611	0.0223609282256151	0.0501068591445656	0.0507114933279977	0.86662	0.900939	0.46174	0.00887140224416513	0.0285756280965285	0.102011308741292	0.888	0.87939	0.8932	0.0163231260622604	0.038502999883126	0.0290317833493646	0.85884	0.904511	0.41191	0.0142666043612347	0.0328082961899713	0.0774595873127831	0.9436	0.90148	0.8973	0.0227312804547194	0.0360766406418336	0.0539486381251237	0.9096	0.9412	0.8978	0.00860490816014003	0	0.0184197961142052	0.9686	0.9412	0.8978	0.00632806798671162	0	0.181343014447452
Millepora alcicornis	0.9325	0.93434	0.6054	0.00318398771633589	0.0220253555905209	0.0516158459734562	0.9583	0.92664	0.9588	0.0103821427888894	0.0243747683749679	0.0273243887803958	0.92368	0.922065	0.65698	0.00372194692182584	0.0125175266016183	0.0660515085200768	0.9316	0.91492	0.963	0.00452646538580475	0.0292804371552065	0.0172948290280971	0.92847	0.925856	0.63103	0.00319862817817612	0.01881407699924	0.0617327762753844	0.9572	0.93379	0.9648	0.00669659946871877	0.0213410637035739	0.0167981480460727	0.9468	0.9481	0.9724	0.0030840089349921	0	0.014736198816369	0.9419	0.9481	0.9724	0.00467736868097625	0	0.0661856815666685
Millepora exaesa	0.81163	0.973334	0.20083	0.0362947516867109	0.0238304712500614	0.132635013393062	0.9429	0.94998	0.6793	0.0367860178751535	0.0544298488372368	0.140181667845692	0.80493	0.965001	0.35859	0.0352489259095618	0.027721565391907	0.127681447795328	0.8688	0.91816	0.7788	0.0360918581154008	0.0358458179801587	0.0942971662116925	0.7936	0.945001	0.1782	0.0389180906234848	0.0261162879998075	0.1384765603912	0.9652	0.94089	0.7838	0.0214983203478267	0.0431205918842082	0.137368765655726	0.9083	0.9091	0.7679	0.0183184788305871	0	0.0735080494458487	0.9333	0.92728	0.7679	0.0179260827969873	0.0383268052412407	0.142889273370832
Millepora squarrosa	0.8774	0.954	0.43758	0.0129288652075716	0.0164654520469713	0.120250819355028	0.9503	0.9796	0.7581	0.0298330540024167	0.0272	0.176366065015039	0.86805	0.974	0.40977	0.0166674166497924	0.0189736659610103	0.0657115929227442	0.8971	0.94492	0.8454	0.0205504798538191	0.0289299844452084	0.0704701670527639	0.87428	0.95	0.40839	0.0180808554369901	0.019436506316151	0.0908073840609892	0.9562	0.97348	0.7746	0.0190368064548652	0.0193531392802305	0.102564017948683	0.9272	0.9388	0.7565	0.0125857061780418	0	0.140511960740398	0.9323	0.95104	0.7565	0.0140795359772022	0.025804185706974	0.203869348140203
Monohedotrochus capitolii	0.7445	0.98	0.2638	0.0459740264835604	0.0632455532033676	0.0807051698743299	0.9148	0.9	0.6784	0.144710285282929	0.282842712474619	0.195793655554912	0.629	0.99	0.09099	0.039846929339383	0.0316227766016838	0.115571473316059	0.8197	0.84	0.6522	0.0550172700158777	0.126491106406735	0.123067100035351	0.7705	0.95	0.2463	0.0523051941334064	0.052704627669473	0.135594895020261	0.911	0.93	0.3232	0.0642547015141045	0.0674948557710553	0.747225207759422	0.9372	0.9	0.7305	0.0151789327688082	0	0.0923871684212093	0.9111	0.9	0.7305	0.0101044544632553	0	0.189783502385686
Monomyces rubrum	0.93621	0.909279	0.55365	0.0122392310942223	0.0162145692031717	0.0834760810718323	0.9845	0.93084	0.8958	0.0104163333279998	0.0341897385515336	0.039262082358315	0.92564	0.91237	0.53169	0.0100880787731527	0.0188748768943741	0.0799405953053752	0.9426	0.87663	0.8583	0.0150347745059393	0.0349051428875459	0.0370526652212766	0.92986	0.91446	0.55722	0.0114665891470248	0.0196484344866907	0.105627635272846	0.9898	0.94767	0.8523	0.00614274639988771	0.0286283096097396	0.0524744382215443	0.9716	0.9439	0.9176	0.00279682359512041	0	0.0270275579527431	0.9607	0.96073	0.9176	0.00383115880351856	0.0270988745153743	0.135621368358956
Montastraea cavernosa	0.788	0.935	0.2298	0.038528488738133	0.0411636301174282	0.179559683670918	0.9455	0.90001	0.7555	0.0454954210150135	0.0879165949446785	0.167653909388756	0.813	0.945	0.26231	0.026055496327817	0.0368932393686311	0.0910854476729284	0.9051	0.92354	0.691	0.0133703652405859	0.0834209033223155	0.0455167856705389	0.79725	0.94	0.22605	0.0413059385022972	0.0516397779494322	0.171028043509439	0.9761	0.9412	0.8175	0.0181747688354549	0.0392	0.0979549216051275	0.9401	0.9412	0.8058	0.00972339675444974	0	0.0708516446919587	0.9356	0.96472	0.8058	0.0248247188637991	0.0303641894342661	0.211795525081255
Montipora capitata	0.91282	0.908667	0.49307	0.0135613666961213	0.0188670088602654	0.0478670392278909	0.9776	0.93733	0.8888	0.0129546216549239	0.0286577137182217	0.1398799485273	0.88963	0.892006	0.57054	0.0112493999839991	0.0236807592783677	0.0482205396531856	0.9173	0.89	0.9288	0.00824688493378629	0.0293468150836774	0.034018948968022	0.90373	0.895334	0.53725	0.013112339396326	0.0169382933680528	0.0452305022449821	0.9764	0.94068	0.9383	0.0128253221748574	0.0343422253857324	0.020580735328619	0.9501	0.9467	0.9464	0.00974622434016829	0	0.0365580208557423	0.9627	0.96802	0.9464	0.00539650092395269	0.0275240016470474	0.104786608559173
Mopsea encrinula	0.627	1	0.10452	0.0370585122924995	0	0.145676451235072	0.968	1	0.6311	0.0350618501128125	0	0.27979653321655	0.6755	1	0.07644	0.0192137103826061	0	0.0823143459887495	0.7284	0.84	0.2939	0.0819148609499183	0.0843274042711568	0.218252376848455	NA	NA	NA	NA	NA	NA	NA	NA	NA	NA	NA	NA	0.993	0.8	0.6735	0.00783156008298049	0	0.3483472883967	0.96	0.8	0.6735	0.0516397779494322	0	0
Muricea elongata	0.7887	0.888	0.29299	0.025724177991402	0.0635172767398323	0.064516723930053	0.8935	0.8951	0.8542	0.0197273076385671	0.0398980924077553	0.0648259207416293	0.78945	0.9125	0.25992	0.0182960985519379	0.0301155183326544	0.0803640024444333	0.8369	0.94144	0.8269	0.0186871910974098	0.0170606239302345	0.070965484568204	0.79538	0.8865	0.29089	0.0264434743052673	0.0476124400177563	0.0906075720407026	0.9324	0.92192	0.8824	0.0158268407741055	0.0299942513010595	0.0622346812923113	0.87	0.9512	0.8133	0.0125786415094088	0	0.072885069344368	0.8915	0.9756	0.8133	0.0155152254969827	0.0257198583027028	0.157143388166491
Muricea flamma	0.8655	0.995	0.34962	0.0357809694918651	0.0158113883008419	0.0957689209619813	0.9954	1	0.815	0.00920386392289191	0	0.304615240006872	0.8425	0.99	0.29571	0.0482614407852342	0.0210818510677892	0.141453529471696	0.9163	0.88183	0.6079	0.0426954330110376	0.135844061335047	0.125451584286529	0.82375	1	0.35607	0.0287046744160831	0	0.0842580039059923	0.9954	1	0.6935	0.00625744001613724	0	0.287839171915306	0.9909	0.9091	0.4965	0.0052376839665384	0	0.213759080378927	0.9546	0.9091	0.4965	0.00126491106406735	0	0.195428759398406
Muricea fruticosa	0.793	0.918337	0.38041	0.0287872657032006	0.0363889992687045	0.0966438760490171	0.9524	0.925	0.7466	0.0355596525417345	0.0674765638326869	0.158310665043978	0.81233	0.953336	0.43255	0.0263126099892132	0.0172130442784922	0.108184207617276	0.8352	0.87082	0.8002	0.0178997206682115	0.0634941957102292	0.0871050451402724	0.77375	0.908336	0.35476	0.0397373669652801	0.054006515491703	0.108307917018512	0.966	0.95417	0.7789	0.0354620297720753	0.0364666377208904	0.160236249193357	0.919	0.9167	0.8483	0.0133749350984926	0	0.0941512376740505	0.9218	0.93336	0.8483	0.0172871178755871	0.0351223638789368	0.101183496678065
Muricea laxa	0.79685	0.933336	0.37378	0.0299705874335341	0.0333322223814868	0.108855059597614	0.9082	0.86	0.8311	0.0232847112453167	0.0760116950066092	0.0643815881202762	0.80583	0.938336	0.37614	0.03606001324952	0.027272199194214	0.116247697229283	0.867	0.912	0.835	0.0248506650928211	0.0252982212813471	0.113154761278525	0.78566	0.928339	0.37139	0.0392970793373305	0.0283801575635748	0.0976631336107267	0.9363	0.86	0.7856	0.0319654327186241	0.110352969048312	0.0962522149817285	0.8942	0.92	0.8413	0.0144668202756822	0	0.048851361859784	0.8894	0.92	0.8413	0.0137372162795492	0	0.056643230447738
Muricea pendula	0.87368	0.945002	0.46008	0.0152094122904938	0.0484626368796967	0.107248763784639	0.945	0.89999	0.8223	0.0240785750778109	0.0686191008393435	0.0844367613463867	0.87969	0.943337	0.48274	0.014685022604303	0.036173177616694	0.0831151035880029	0.9002	0.87083	0.7594	0.014459137825841	0.0951142944041536	0.152376871969178	0.8681	0.92167	0.39315	0.0214486466809551	0.0408614039569535	0.133340868537078	0.9556	0.90833	0.7359	0.0250918313400995	0.0702855769936716	0.0961693529376404	0.9377	0.9167	0.8464	0.0116146459265877	0	0.0349068601980884	0.9249	0.93336	0.8464	0.0106921570425346	0.0351223638789368	0.0887818800331589
Muricea pinnata	0.765	0.845	0.26214	0.0358236421003411	0.0598609499868932	0.271291574182138	0.93	0.88	0.7222	0.0248685432714593	0.053748384988657	0.127026506420248	0.7935	0.885	0.31142	0.0217370651192841	0.0411636301174282	0.0922195544460188	0.8491	0.775	0.7457	0.0130507556188223	0.0634647758821992	0.0687799227811269	0.774	0.86	0.24693	0.0299119076994802	0.0567646212197547	0.153823152787002	0.926	0.875	0.7337	0.0278208554864871	0.0540061724867321	0.140589275709225	0.8901	0.95	0.7963	0.0172140123800996	0	0.0962081655116192	0.9106	0.965	0.7963	0.0197326576460896	0.0241522945769824	0.0959562979231228
Muricea plantaginea	0.604475	0.9375	0.0474375	0.0751955737098638	0.0883883476483184	0.187560964625875	0.9461	0.9625	0.6667	0.127662271464813	0.118585412256314	0.214702921369143	0.6754875	1	0.1965	0.04329054177236	0	0.105362205958515	0.6872	0.8125	0.3259	0.0277520769993486	0.121478164475944	0.204217449466657	NA	NA	NA	NA	NA	NA	NA	NA	NA	NA	NA	NA	0.959	0.875	0.104	0.0188443920334701	0	0.365333029196954	0.9489	0.9125	0.104	0.0570096483062297	0.060380736442456	0.543102824313939
Muricea purpurea	0.605888888888889	0.933333333333333	0.124433333333333	0.0759352117176269	0.0776895443089001	0.138633893820289	0.9	0.93334	0.6301	0.0954265278747069	0.119428911444796	0.212018578850481	0.587833333333333	0.955555555555556	0.108922222222222	0.0745642531402607	0.0936971158568409	0.157805518774946	0.6973	0.67779	0.544	0.0607747206218726	0.192101156512222	0.098264947972306	0.943588888888889	0.977777777777778	0.557566666666667	0.123406096320455	0.0468485579284205	0.188308523439594	0.9882	0.98889	0.9734	0.0373148763899869	0.0351329048044707	0.0841165857604789	0.8604	0.8889	0.5903	0.050219960617711	0	0.141728261119651	0.8898	0.92223	0.5903	0.054274610393197	0.0536663985500549	0.206774729812153
Muricea squarrosa	0.483866666666667	1	0.0107	0.0656084908687441	0	0.16531746115569	0.9801	1	0.4215	0.0221181172596383	0	0.443457188212997	0.377133333333333	1	-0.1572	0.152269189834449	0	0.207615099714904	0.6843	0.63333	0.2508	0.0839034498032643	0.29188150963476	0.334768842304325	NA	NA	NA	NA	NA	NA	NA	NA	NA	NA	NA	NA	0.9539	0.6667	0.2812	0.0322333505687648	0	0.340459754515045	0.9277	0.6667	0.2812	0.0872341039324007	0	0.515428149966392
Muriceides cylindrica	0.96688	0.990001	0.7523	0.0165988486883211	0.0160999195650165	0.133430847674408	0.9944	0.98519	0.7109	0.00818127944354264	0.0357753002937936	0.340436468212336	0.95988	0.996667	0.7277	0.0179596337502869	0.0105398714413412	0.0460316316364205	0.9626	0.94815	0.8031	0.0146302578393015	0.0557568381456481	0.0745049588207986	0.96636	0.996667	0.6682	0.0116857177785535	0.0105398714413412	0.149914835082382	0.9943	0.9852	0.6262	0.00397352348538283	0.0191067178412899	0.139255799799426	0.9913	0.9259	0.7346	0.00346570499481868	0	0.0905234162462337	0.96	0.9259	0.7346	0.00226077666104176	0	0.234328093824781
Muriceides hirta	0.7275	0.965	0.23993	0.0334580998331412	0.0337474278855277	0.0971375662541417	0.888	0.88336	0.7322	0.0386264158316559	0.0702868914600092	0.105989307636824	0.847	0.995	0.33565	0.0344157586643742	0.0158113883008419	0.102592692505634	0.7995	0.79999	0.6355	0.0101898642450885	0.0582661031627977	0.0727633149327324	0.71775	0.935	0.24948	0.0356185422997005	0.0241522945769824	0.093505683725049	0.9068	0.86668	0.6537	0.032168998188387	0.0895923583050846	0.13358979501943	0.8658	0.9167	0.6666	0.0151935658896931	0	0.0742102119357946	0.8944	0.9167	0.6666	0.013031585560561	0	0.213947657150061
Muriceides nigra	0.97134	0.995	0.81778	0.0085764794642091	0.006454972243679	0.10851124672893	0.9965	0.99241	0.6822	0.00510446427703786	0.017076198510077	0.233755237612147	0.96777	0.9925	0.77987	0.00939279274526782	0.00874007373475126	0.103300909429147	0.9778	0.98226	0.7808	0.0100421334607963	0.0232479007415484	0.0979101629045729	0.96649	0.99375	0.76197	0.0096815345431967	0.0065880784586841	0.0950132745111615	0.9941	0.98479	0.6768	0.00606355231416921	0.0186785349175642	0.17965757552757	0.9901	0.9494	0.7416	0.0038715486421959	0	0.123845064495926	0.9683	0.96964	0.7416	0.00547823978218471	0.0261297276424127	0.245166360752132
Muriceides sceptrum	0.7885	0.92	0.17114	0.0615110649486018	0.0421637021355784	0.246738364354724	0.9838	1	0.8589	0.0238551182488511	0	0.173046846579506	0.782	0.935	0.32489	0.0425702034552599	0.0625832778517286	0.0902218309378488	0.8291	0.67061	0.7236	0.0317890617106646	0.0411355604475414	0.0366612117154418	0.76375	0.95	0.16459	0.0623860071561635	0.0408248290463863	0.149542149019376	0.9864	0.9706	0.7433	0.0111375241613406	0.0499703912332093	0.173104368004456	0.9612	0.9412	0.7212	0.0202802586001483	0	0.132324348981332	0.9604	0.96472	0.7212	0.040003333194456	0.0303641894342661	0.283385191332692
Muriceides tenuis	0.931628571428571	1	0.307928571428571	0.0157016110501171	0	0.12922744894213	0.9766	1	0.4986	0.0115969344608344	0	0.207657410173584	0.938171428571429	1	0.366214285714286	0.0230260426355851	0	0.142670485199073	0.943	1	0.6012	0.00751295177972307	0	0.158585973878875	0.902542857142857	0.928571428571429	0.340328571428571	0.0351203825412149	0.0752923252421043	0.123034295497153	0.9775	1	0.6643	0.0173733512407173	0	0.244152980276256	0.9745	0.8571	0.4468	0.00324037034920393	0	0.206773520763392	0.929	0.8571	0.4468	0	0	0
Muriceopsis petila	0.728633333333333	1	0.26725	0.027708669588603	0	0.0931345518756944	0.9606	1	0.4005	0.0100354925694313	0	0.144923926404319	0.791033333333333	1	0.32465	0.0598113701565179	0	0.15684620229014	0.868	0.96666	0.5407	0.057582790639025	0.0702868914600092	0.108737247017243	0.72095	0.966666666666667	0.12745	0.0445880354045182	0.105409255338946	0.180832250380782	0.9592	1	0.6794	0.0501105444658773	0	0.159290231269145	0.9222	0.8333	0.4783	0.0188667844519291	0	0.118140265033655	0.93	0.8333	0.4783	0.0413333333333333	0	0.151197479402858
Myriopathes ulex	0.73827	0.915005	0.23973	0.0269915233607393	0.0546854645018014	0.080201413814083	0.9011	0.83333	0.7703	0.0580946545638141	0.0976068650818738	0.12152827745929	0.75033	0.918337	0.28379	0.0241107191468396	0.0645249402341624	0.0851004563246677	0.8388	0.80742	0.8586	0.031389311698234	0.0953026967089599	0.0660037035997897	0.71976	0.916671	0.25501	0.0347405046979267	0.0392835530894716	0.0673322516414765	0.9297	0.8815	0.77	0.0447785911147528	0.0920534144456962	0.213531158278026	0.879	0.9259	0.8722	0.0202868320729373	0	0.0379115930671462	0.9161	0.93331	0.8722	0.0203549065883934	0.0234324774618477	0.0729112093195858
Narella alaskensis	0.865	1	0.19228	0.058878405775519	0	0.121504721444614	0.975	1	0.6657	0.0265371856499935	0	0.38910411345951	0.874	1	0.37798	0.0600370256129036	0	0.126544834391259	0.9106	1	0.4045	0.0265338358411377	0	0.276019826180013	0.806	0.96	0.1633	0.0931486267567411	0.0843274042711568	0.175598462407847	0.9743	0.98	0.5325	0.0386926636744257	0.0632455532033676	0.422473207566008	0.976	0.8	0.4262	0.0118883696667513	0	0.271863037412428	0.94	0.8	0.4262	0.0516397779494322	0	0
Narella alata	0.661	0.94	0.1959	0.050651313463281	0.0699205898780101	0.113790187040301	0.9384	0.96	0.5791	0.0471314945421613	0.0516397779494322	0.222044765256418	0.695	0.98	0.17185	0.0598609499868933	0.0421637021355784	0.126678668291074	0.807	0.83	0.6478	0.0498887651569859	0.115950180872841	0.110412157140618	0.8825	0.91	0.4691	0.140480326815616	0.128668393770792	0.248059500030851	0.9619	0.94	0.9339	0.0998915523066001	0.189736659610103	0.143593910424889	0.9049	0.9	0.5284	0.020425746280396	0	0.31280778620602	0.95	0.92	0.5284	0.0333333333333333	0.0421637021355784	0
Narella ambigua	0.752833333333333	1	0.158666666666667	0.046177930167645	0	0.211908843667959	0.992	1	0.83	0.0177888854188351	0	0.380163999698376	0.764633333333333	1	0.232166666666667	0.0364473067981642	0	0.258160264607515	0.9759	1	0.4841	0.0197115307483829	0	0.323130675320888	NA	NA	NA	NA	NA	NA	NA	NA	NA	NA	NA	NA	0.991	0.6667	0.5441	0.0103494497975067	0	0.346573849754036	0.9499	0.6667	0.5441	0.0806686638871212	0	0
Narella bellissima	0.9215	0.99	0.43086	0.030464004260037	0.0210818510677892	0.139762188496508	0.9709	0.97693	0.6131	0.0119112458533009	0.0371462290593989	0.209098833622338	0.922	0.985	0.46707	0.0344963766213207	0.0241522945769824	0.103733805161738	0.9505	0.93848	0.6947	0.0143236401332436	0.0324238869422598	0.199256423289745	0.90575	0.975	0.42189	0.0223622325460685	0.0353553390593274	0.073178054542784	0.9816	0.96924	0.7231	0.0111175536877498	0.0397109892431134	0.243340844632928	0.9569	0.9231	0.6451	0.0127056417914772	0	0.0861877150307526	0.952	0.9231	0.6451	0.00700793201387622	0	0.299828024781615
Narella bowersi	0.664	1	0.111	0.0503763612995002	0	0.191584289543793	0.9176	0.96	0.6929	0.0473032768420963	0.0516397779494322	0.127427059746176	0.715	0.97	0.18829	0.0479003595439997	0.0483045891539648	0.117442084544776	0.7243	0.81	0.4342	0.0411205544709699	0.0737864787372622	0.247744402336135	0.706	0.89	0.232	0.0825900182292698	0.144913767461894	0.173330801263557	0.8903	0.88	0.7607	0.104835373589049	0.147572957474524	0.197154789723991	0.8714	0.9	0.4538	0.0211197643084492	0	0.216839828239904	0.9687	0.91	0.4538	0.0338298027714552	0.0316227766016838	0.337474278855276
Narella clavata	0.814333333333333	1	0.263533333333333	0.0314005386444324	0	0.139515161351423	0.9861	1	0.6356	0.0137876756561793	0	0.315854467190895	0.767383333333333	1	0.258633333333333	0.0754945035199808	0	0.206106750477981	0.9066	0.8333	0.5838	0.0207696359567947	0	0.0667462857892982	0.817433333333333	0.933333333333333	0.293766666666667	0.0457105223318642	0.11653431646335	0.155819046681213	0.968	0.98333	0.7379	0.0605841930246202	0.0527151685950069	0.191875798948753	0.981	0.8333	0.5478	0.00869226987360354	0	0.14813642361013	0.917	0.8333	0.5478	0	0	0
Narella dichotoma	0.83526	0.920839	0.33847	0.0245715372828898	0.0507983489342365	0.0938821015955651	0.8976	0.89698	0.7606	0.018667857104898	0.0797836073388512	0.0532899823815154	0.84789	0.955003	0.3819	0.0231471836539807	0.0412355176058483	0.0860090305336209	0.8663	0.82426	0.8182	0.0225095041655248	0.0619320272556938	0.0634083765934929	NA	NA	NA	NA	NA	NA	NA	NA	NA	NA	NA	NA	0.8704	0.9394	0.8023	0.0181793533682826	0	0.059760726605727	0.9643	0.96364	0.8023	0.00996716832628228	0.0312937054373559	0.417837674488817
Narella gigas	0.73518	0.92667	0.1935	0.0256883804255716	0.0485570811863042	0.105397754561787	0.8927	0.884	0.7297	0.0503588235675846	0.113841995766062	0.0952960882956087	0.76048	0.90667	0.3764	0.0312217801471273	0.0353114888449134	0.123314169682338	0.8523	0.832	0.8479	0.035907442744429	0.0976160278278567	0.0556945040177016	0.73257	0.896669	0.26093	0.0257319969428466	0.0701867351269296	0.164384029029587	0.9477	0.892	0.8601	0.0311200185661184	0.0844327477279337	0.0506413313849907	0.9127	0.92	0.7676	0.0107087710675772	0	0.0731500740487208	0.968	0.92	0.7676	0.0103279555898865	0	0
Narella macrocalyx	0.85	0.975	0.38647	0.0411636301174282	0.0263523138347365	0.169476822735277	0.9266	0.94998	0.6356	0.0258938002017643	0.055254498057222	0.166337808891024	0.86975	1	0.42915	0.0315006613687184	0	0.198176079114845	0.8821	0.93331	0.5647	0.0217534160791153	0.0510517700204628	0.204934162869716	0.83475	0.955	0.44541	0.044118684628322	0.0283823106098773	0.12098575168635	0.9455	0.93331	0.6872	0.0323668211462156	0.0510517700204628	0.123199747474489	0.9	0.9444	0.6024	0.0208752910824683	0	0.159275582281501	0.9636	0.96108	0.6024	0.0135252849631102	0.0268573515696044	0
Narella muzikae	0.6665	0.93	0.10451	0.0804518489532714	0.071492035298424	0.16655808763178	0.9442	0.925	0.8566	0.0688957344269021	0.0917154779134301	0.133807656316404	0.7375	0.955	0.25113	0.0480306615032986	0.0437797517885457	0.0832927241053436	0.7836	0.75	0.5847	0.0289720171506538	0.14699038517309	0.144814862650366	0.754	0.845	0.35626	0.0691937697901898	0.142302494707577	0.182585256798023	0.9463	0.93333	0.8473	0.0695941408772638	0.116532199174496	0.209770800849138	0.9079	0.9167	0.5533	0.0316770158527178	0	0.13868994195687	0.95	0.95002	0.5533	0.0511598801145325	0.0430159350318771	0
Narella orientalis	0.587433333333333	1	-0.0827666666666667	0.056557203643308	0	0.195050613880881	0.9944	1	0.9387	0.0166813268856727	0	0.193847620568322	0.754433333333333	1	0.170833333333333	0.067088857605528	0	0.158330584771465	0.7786	0.96667	0.2765	0.0174877735067167	0.105398714413412	0.386402855406979	NA	NA	NA	NA	NA	NA	NA	NA	NA	NA	NA	NA	0.9937	0.6667	0.6673	0.00656675126849055	0	0.308188272182948	0.7168	0.90001	0.6673	0.0801856179955815	0.160999195650165	0
Narella parva	0.777	1	0.16546	0.0815202769595121	0	0.128951430994602	0.9632	1	0.5655	0.0305679570792685	0	0.31843270700242	0.8225	1	0.27824	0.0584641390559679	0	0.0853935620784403	0.8772	0.94	0.3581	0.0541229053995523	0.0966091783079296	0.2857580367296	0.8425	0.88	0.42542	0.0973895385666357	0.103279555898864	0.115195310475538	0.9089	0.92	0.8463	0.0942849699345317	0.103279555898864	0.251793147025269	0.9462	0.8	0.6103	0.0397150964859572	0	0.149096575711479	0.9082	0.84	0.6103	0.074979700956696	0.0843274042711568	0.272349469126219
Narella pauciflora	0.818	0.960003	0.2738	0.0309446459199506	0.0195617416004927	0.108975634381677	0.9116	0.9	0.8012	0.0215416908446028	0.0549711641580283	0.105414314861777	0.82965	0.925005	0.34019	0.0257624727074091	0.0117874700423797	0.102143759802871	0.8799	0.93076	0.7777	0.0198855056091952	0.0303241451285568	0.0857697822986368	0.81859	0.933338	0.42238	0.0285521141462803	0.0136082767298272	0.138439475744617	0.9397	0.8808	0.7912	0.0241433220580764	0.0586002654525653	0.14509521777861	0.9138	0.9231	0.8342	0.017459795085981	0	0.0476393861328115	0.9195	0.9231	0.8342	0.013476316674489	0	0.205833805667474
Narella studeri	0.653933333333333	1	0.119833333333333	0.0675181822790839	0	0.135463128781448	0.97	0.96666	0.7821	0.0454948104488608	0.0702868914600092	0.235025979651423	0.713283333333333	0.966666666666667	0.08665	0.0264422326339261	0.0702728368926306	0.102008546301369	0.7545	0.68335	0.5255	0.0311742415037372	0.0945913931955052	0.233926507927407	0.9356	0.9	0.5688	0.0889954638877319	0.140545673785261	0.0888248658322852	0.9491	0.93334	1	0.107313093329752	0.140531619217883	0	0.9684	0.8333	0.5499	0.0293681611424496	0	0.265300856471374	0.9334	0.86664	0.5499	0.0658098270270735	0.0702868914600091	0
Narella vermifera	0.612	1	-0.0982	0.0687669171105473	0	0.188531989622746	0.9381	0.96	0.562	0.138865602492322	0.126491106406735	0.406845589054783	0.6025	1	0.0978	0.0726196330967811	0	0.0737447851263622	0.715	0.82	0.6155	0.0407158172922732	0.0632455532033676	0.0889047555283493	NA	NA	NA	NA	NA	NA	NA	NA	NA	NA	NA	NA	0.974	0.8	0.5828	0.0159721980676146	0	0.33728616270988	0.98	0.8	0.5828	0.0421637021355784	0	0
Narella versluysi	0.927	1	0.47534	0.025407785333546	0	0.121182151234321	0.9729	0.96875	0.7102	0.0138600144300069	0.0329403922934206	0.116550227608339	0.932	0.995	0.56671	0.0246306042692149	0.0158113883008419	0.129662848701289	0.9518	0.95625	0.6919	0.0206817149514573	0.0421842848569096	0.0709341635289763	0.921	0.995	0.48193	0.0325363045091343	0.0158113883008419	0.0782853477137751	0.9836	0.98125	0.81	0.0138017712228862	0.030190368221228	0.123857444938391	0.9683	0.9375	0.795	0.00705612421155474	0	0.0838861662545672	0.9387	0.96875	0.795	0.0183002732220041	0.0329403922934206	0.153352933529888
Nicella americana	0.9085	1	0.3641	0.0209563037453332	0	0.0684157876516817	0.9696	0.94546	0.6522	0.020494985836649	0.0469405581560339	0.170232390180796	0.9085	1	0.43914	0.0161675257503704	0	0.114763933552508	0.9019	0.9091	0.612	0.0144564480038801	0	0.098964640149904	0.8625	0.99	0.28809	0.0212132034355964	0.0316227766016838	0.0859176019994351	0.9844	0.94546	0.6487	0.00596657355607052	0.0469405581560339	0.154808878585464	0.9662	0.9091	0.7586	0.00810760959428446	0	0.125204898732704	0.9426	0.9091	0.7586	0.00569990253327971	0	0.248977375143472
Nicella carinata	0.848	1	0.34778	0.0293636207273936	0	0.0776257231134686	0.9644	0.99	0.4472	0.0245139416115266	0.0316227766016838	0.150607510510672	0.839	1	0.29585	0.0334829973435938	0	0.109564696767607	0.8584	1	0.5779	0.01822818330681	0	0.0889412415274514	0.79	0.93	0.23825	0.0315348132140408	0.0483045891539648	0.0658221382886403	0.9862	1	0.6065	0.0130622441495412	0	0.305848637219277	0.9686	0.9	0.3931	0.0115585466214399	0	0.226976479447149	0.9337	0.93	0.3931	0.0241571245529485	0.0483045891539648	0.155267833114267
Nicella deichmannae	0.878	0.995	0.37731	0.0225092573548455	0.0158113883008419	0.146380997931957	0.9745	0.98666	0.6209	0.0240843425394084	0.0281231893244308	0.247090829003785	0.881	1	0.41045	0.0238979311052466	0	0.09627316748595	0.9373	0.97999	0.7139	0.0215409171371859	0.0322191609656945	0.128326363447094	0.8465	0.99	0.3885	0.0315392172100422	0.0210818510677892	0.0917924470385954	0.9773	0.97999	0.6645	0.0181967640590909	0.0322191609656945	0.140291957479156	0.9497	0.9333	0.6664	0.0100338316598285	0	0.134644552639739	0.9297	0.96665	0.6664	0.0369445530491302	0.0351539866555385	0.172886089665999
Nicella goreaui	0.82075	0.995	0.30156	0.0235716991326463	0.0158113883008419	0.122119160385802	0.955	0.96429	0.5758	0.0278328343268641	0.0505109988022411	0.329435476737605	0.86025	1	0.39905	0.0148347377612294	0	0.0856751390103596	0.8964	0.92144	0.6781	0.0357746030337476	0.0625530210656883	0.10161195249029	0.81875	0.98	0.37697	0.042918689272727	0.0349602949390051	0.114492144805756	0.965	0.97858	0.8698	0.0133333333333333	0.0344894766559309	0.106078377731856	0.9257	0.9286	0.6742	0.0205158475330657	0	0.12909841207389	0.9164	0.94288	0.6742	0.0181915731406971	0.030104883324803	0.243669288631584
Nicella gracilis	0.62895	1	0.186283333333333	0.0710239070339725	0	0.14008425705294	0.9795	0.98333	0.7507	0.0285744641244591	0.0527151685950069	0.251657196289803	0.651233333333333	1	0.153733333333333	0.0850241505270091	0	0.172754664406128	0.8566	0.79999	0.4838	0.074456848054576	0.105388176123637	0.116138614499131	NA	NA	NA	NA	NA	NA	NA	NA	NA	NA	NA	NA	0.985	0.8333	0.4644	0.00549747416749022	0	0.190203516733466	0.9159	0.8333	0.4644	0.00166332999331662	0	0.262649407216371
Nicella guadalupensis	0.94867	0.971669	0.65338	0.00898295299132998	0.0158105685118109	0.110146385425134	0.9805	0.968	0.6681	0.0118438920029599	0.0168654808542314	0.1395520213636	NA	NA	NA	NA	NA	NA	NA	NA	NA	NA	NA	NA	0.94733	0.975002	0.6815	0.0209331767510067	0.0180010288594847	0.112603276052599	0.9894	0.96	0.6668	0.00629285308902091	0	0.146157297305183	0.977	0.92	0.801	0.0066332495807108	0	0.0389329908660737	0.9644	0.92	0.801	0.00932380465975846	0	0.174364911098025
Nicella hebes	0.87884	0.996667	0.45035	0.0228891628894064	0.0105398714413412	0.0790326268772025	0.9648	0.996	0.6709	0.0128996123972777	0.0126491106406735	0.172567828854499	0.89832	1	0.50638	0.0227235462803576	0	0.12414128868171	0.9246	0.984	0.5071	0.0122038245371413	0.0206559111797729	0.177920987457292	0.8842	0.993334	0.44285	0.0299005388282924	0.0140531619217883	0.105074928291936	0.9796	0.988	0.6814	0.0164262662288855	0.0193218356615859	0.25629722329098	0.9493	0.92	0.5065	0.0176323566207129	0	0.175520337536392	0.9329	0.92	0.5065	0.0144641318823879	0	0.37187574089562
Nicella obesa	0.7585	1	0.20216	0.0452186048239242	0	0.115105238803453	0.9401	0.94546	0.7308	0.0510282057079982	0.0635578161991112	0.213272803912944	0.7865	0.99	0.2806	0.0385897222932048	0.0316227766016838	0.0904394088142258	0.8452	0.85456	0.7118	0.0492020776435756	0.0635578161991112	0.0637020843894103	0.73525	0.96	0.18773	0.0454674792205007	0.0394405318873308	0.153510137558838	0.9651	0.92728	0.6626	0.0235959035992832	0.0383268052412407	0.129906119948215	0.9312	0.9091	0.4875	0.012218383235473	0	0.129956616692734	0.9379	0.94546	0.4875	0.0422464988687426	0.0469405581560339	0.276148188880938
Nicella robusta	0.682	0.975	0.0579	0.0617881685905787	0.0424918292799399	0.189283585013481	0.9462	0.93334	0.6817	0.124812570591979	0.183406719857504	0.257750546933357	0.7105	0.995	0.21247	0.040238870096794	0.0158113883008419	0.10352602517671	0.8595	0.99167	0.5515	0.035672117963474	0.0263417729092026	0.150749424174319	0.83325	0.96	0.52491	0.109061972698502	0.0516397779494322	0.165809143629388	0.9229	0.84167	0.8434	0.103384342248825	0.25594161682349	0.363365503162984	0.9574	0.9167	0.7529	0.015443085471786	0	0.108176245081811	0.9476	0.9167	0.7529	0.0170437345933598	0	0.192906108422379
Nicella toeplitzae	0.90825	0.97	0.44421	0.0241537321707801	0.0258198889747161	0.156156498779625	0.9495	0.91429	0.7639	0.110144601925529	0.198648838405866	0.214962761633007	0.9355	0.98	0.50833	0.0253256567316405	0.0258198889747161	0.120639776469731	0.9305	0.9286	0.701	0.0287334493423799	0	0.16263797561182	0.906	0.955	0.39942	0.0229189392812533	0.0158113883008419	0.113360269348069	0.98	0.93574	0.6078	0.00833999733546454	0.0225786624936022	0.121676072695771	0.9753	0.9286	0.7724	0.00878192588343937	0	0.089992839221302	0.9551	0.9286	0.7724	0.00770930174097067	0	0.206894202700586
Nidalia deichmannae	0.695671428571429	1	0.148671428571429	0.0495488055051192	0	0.143941583168587	0.9212	0.97142	0.7141	0.141331603763002	0.0602519303517415	0.268203260399438	0.785285714285714	1	0.2955	0.0302236560951038	0	0.0916941888182591	0.8633	0.92855	0.5116	0.0288137698563262	0.0753149129396769	0.234305688269738	0.794971428571429	0.828571428571429	0.334185714285714	0.0987356993290444	0.0602338601936834	0.228529639533091	0.9261	1	0.7233	0.0844057001761268	0	0.38651665193394	0.9686	0.8571	0.5271	0.0143619868634763	0	0.112670068982159	0.9476	0.8571	0.5271	0.0346352421674802	0	0.367261699004342
Nidalia dissidens	0.786228571428571	1	0.240657142857143	0.0611814964691456	0	0.128884666050144	0.9454	0.97142	0.5994	0.0155220273589932	0.0602519303517415	0.187016457980456	0.836371428571429	1	0.288428571428571	0.0383932510131144	0	0.146628489156097	0.8532	1	0.4606	0.0198762840256087	0	0.177749011561559	1	1	0.632	0	0	0	0.907	1	1	0.120258979798692	0	0	0.927	0.8571	0.562	0.0194193488848393	0	0.173027936087404	0.8678	0.95713	0.562	0.0337006429216615	0.0690272579010157	0.336823478331834
Nidalia occidentalis	0.86791	0.914274	0.47777	0.0170692348328148	0.0328188530505799	0.100773200251301	0.9307	0.88905	0.8916	0.0206669354821227	0.066078627407052	0.0346673076863812	0.86565	0.909514	0.50335	0.0120544367120345	0.0257451812967009	0.106680178831663	0.9035	0.90626	0.8706	0.0188281703837627	0.0536311725274272	0.0231094016461795	0.86906	0.884753	0.47473	0.0124274069879619	0.034523628317751	0.0820582049523386	0.9478	0.93125	0.8568	0.0213635203091625	0.036246417447491	0.0497209993642302	0.9178	0.9375	0.9086	0.0142890789688411	0	0.0267756107929088	0.9223	0.95	0.9086	0.0182211720564598	0.0263523138347365	0.131175920893364
Nidalia rubripunctata	0.652416666666667	1	0.105583333333333	0.0426663953984432	0	0.0789539344518821	0.8977	0.93334	0.5539	0.107497855275763	0.140531619217883	0.176137225543672	0.706416666666667	1	0.253233333333333	0.0244288144474643	0	0.11568038663426	0.8615	1	0.1262	0.0466100847456857	0	0.335350165250195	0.930266666666667	0.933333333333333	0.563416666666667	0.0799140047059847	0.086066296582387	0.0849545357714828	0.9897	0.98333	0.9205	0.0325714598997343	0.0527151685950069	0.251401073983386	0.9228	0.8333	0.7227	0.0167782928544924	0	0.0808112340925168	0.8868	0.8333	0.7227	0.0120166551086399	0	0.40480257190663
Nidalia simpsoni	0.789957142857143	0.985714285714286	0.237414285714286	0.0554847551124326	0.0451753951452626	0.08668083217567	0.959	0.98571	0.6335	0.0345864456430871	0.0451889477638062	0.217196915263546	0.819842857142857	1	0.288371428571429	0.0571726291490038	0	0.0744034232260526	0.8471	0.77143	0.4528	0.0434497155085943	0.0998720297847867	0.322282071070256	0.805042857142857	0.928571428571429	0.296114285714286	0.0980772764415642	0.101015254455221	0.155964685810457	0.9153	0.88572	0.5595	0.0837563264608843	0.147534845601528	0.583941444933575	0.9663	0.8571	0.463	0.0105203506489935	0	0.104083299973307	0.9271	0.88568	0.463	0.0477201331841301	0.0602519303517415	0.401959920611219
Nidaliopsis violacea	0.562716666666667	0.916666666666667	0.0630333333333333	0.0613068103884063	0.117851130197758	0.21961246450942	0.8458	0.86667	0.5315	0.151554024104351	0.269876058178153	0.205217635152971	0.617883333333333	1	0.131683333333333	0.0512923748333939	0	0.151705132484772	0.8481	0.93332	0.5426	0.0640563120317671	0.0860835098417035	0.354287767531173	0.962966666666667	0.95	0.576916666666667	0.0852259813744293	0.112491426285092	0.134689795639398	0.9425	0.93333	0.8	0.0944048609859565	0.116532199174496	0.632455532033676	0.7843	0.8333	0.4705	0.0387012776131343	0	0.167633363160334	0.8239	0.84997	0.4705	0.0520308669071649	0.0527151685950069	0.217574738116967
Notisis elongata	0.717514285714286	0.957142857142857	0.237585714285714	0.0543041823222399	0.096421222530079	0.229590579598473	0.871	0.82857	0.4292	0.181096045726509	0.367626326133843	0.294473843396055	0.627357142857143	0.985714285714286	0.141885714285714	0.0565529972379771	0.0451753951452626	0.106111411950043	0.914	1	0.5579	0.0227693751439174	0	0.148421659096268	NA	NA	NA	NA	NA	NA	NA	NA	NA	NA	NA	NA	0.9223	0.8571	0.5718	0.0225538860903787	0	0.0584632838245985	0.9542	0.8571	0.5718	0.040488132692048	0	0.3496026474601
Notocyathus conicus	0.629	0.995	0.11253	0.0659882144359464	0.0158113883008419	0.0970035972987027	0.9042	0.95455	0.5253	0.0526493642464518	0.0642760064098572	0.115904222912234	0.68	0.995	0.21027	0.0397212509593766	0.0158113883008419	0.039177063868204	0.6913	0.9091	0.0874	0.0215460746618342	0.104962278938674	0.416060145224755	0.781	0.9	0.37546	0.103783963650995	0.0666666666666667	0.258262404026086	0.8741	0.93637	0.8873	0.133061765106785	0.0613528238958892	0.152481000637967	0.8728	0.9091	0.6335	0.0430808026336042	0	0.221189838022556	0.8942	0.98182	0.6335	0.0347428649749365	0.0383268052412407	0.294074612603295
Oculina profunda	0.711666666666667	1	0.127233333333333	0.0885252283215509	0	0.22634945396144	0.9822	1	0.7711	0.051772579615082	0	0.396502613134166	NA	NA	NA	NA	NA	NA	NA	NA	NA	NA	NA	NA	1	1	0.632	0	0	0	0.9615	1	1	0.0264627620965344	0	0	0.9918	0.6667	0.3785	0.00656251984123985	0	0.370292752051971	0.9165	0.6667	0.3785	0.0880167282080199	0	0
Oculina varicosa	0.8588	0.92417	0.41848	0.0243072462904012	0.0287200193438499	0.0858767566535517	0.9315	0.88333	0.8557	0.0221973471888472	0.0815468651894248	0.0897837525514624	0.868	0.953335	0.39412	0.0139813367664819	0.0312289435726966	0.102296114838791	0.8916	0.83611	0.788	0.00980022675474627	0.0957320038208516	0.157350987710066	0.8546	0.898336	0.38534	0.0285177527554718	0.0268752952231847	0.0922675602076194	0.9526	0.9	0.8268	0.022301968024768	0.0776754215380329	0.0889841434064394	0.8779	0.9438	0.804	0.0170844308590535	0.000774596669241513	0.0579425002337087	0.8963	0.97205	0.804	0.0260343789802808	0.0294652808874746	0.0649195228297655
Oculina virgosa	0.626	0.91	-0.06339	0.0288482620312251	0.0614636297152859	0.256038827133699	0.9186	0.91111	0.8005	0.0721097928316413	0.123389711888796	0.164325726666412	NA	NA	NA	NA	NA	NA	NA	NA	NA	NA	NA	NA	0.72025	0.82	0.35267	0.127041386519862	0.071492035298424	0.346615063627266	0.977	0.95	0.9291	0.0391861653591616	0.0846594091377654	0.124846083016026	0.9397	0.9444	0.6818	0.0182272689488396	0	0.209394789280387	0.9558	0.9722	0.6818	0.0232656160221235	0.029303772984227	0.437546302311729
Onogorgia nodosa	0.729	0.93	0.26634	0.0681420085801214	0.0856348838577675	0.159966539556802	0.8267	0.77272	0.5959	0.160716486051957	0.312739312100883	0.26723042491453	NA	NA	NA	NA	NA	NA	NA	NA	NA	NA	NA	NA	0.6775	0.95	0.08665	0.0535931173027118	0.052704627669473	0.119671394985509	0.9486	0.91819	0.6415	0.0277736885879023	0.0670719091721713	0.129055758836593	0.9085	0.9091	0.6409	0.0195803189169352	0	0.0615005871697354	0.9544	0.92728	0.6409	0.0391498545477644	0.0383268052412407	0.237792837010145
Oparinisis flexilis	0.828666666666667	1	0.441766666666667	0.111082551885223	0	0.20985697951665	0.9983	1	0.8211	0.00365300485141267	0	0.389989871663355	0.885433333333333	1	0.231333333333333	0.0825717869492964	0	0.153471596278261	0.9454	0.96667	0.3234	0.0486237253474748	0.105398714413412	0.266053127526565	1	1	0.632	0	0	0	0.959	0.96667	0.8895	0.0591964713663088	0.105398714413412	0.349431681448606	0.992	0.6667	0.4296	0.00644635986860458	0	0.276040335216915	0.8316	0.6667	0.4296	0.00245854518861144	0	0.44057558312331
Ophidiogorgia paradoxa	0.8013	0.988888888888889	0.261777777777778	0.0523615438630314	0.0351364184463153	0.112947928568439	0.9994	1	0.9315	0.00189736659610103	0	0.216616019721534	0.8084	1	0.359366666666667	0.0236105344882386	0	0.0890589430437888	0.7786	0.86668	0.6448	0.0284651834117869	0.087636861853649	0.0756817899717847	0.741877777777778	0.966666666666667	0.142888888888889	0.0475144754493731	0.0536717657266276	0.117090095802247	0.9927	1	0.6848	0.00649871782225797	0	0.232089925100883	0.9988	0.8889	0.7885	0.00198885785202351	0	0.342868050421733	0.944	0.8889	0.7885	0	0	0
Orbicella annularis	0.7074375	0.975	0.2167	0.0344508128633338	0.052704627669473	0.115253106128305	0.9729	0.9625	0.6346	0.050774993845396	0.060380736442456	0.228716806942074	0.741875	1	0.16575	0.036876247624845	0	0.138609463361393	0.8716	0.75	0.6337	0.0110975472765632	0	0.0692869235698755	NA	NA	NA	NA	NA	NA	NA	NA	NA	NA	NA	NA	0.971	0.875	0.5659	0.00926162932629988	0	0.0814254260044122	0.9162	0.9125	0.5659	0.0299510712106707	0.060380736442456	0.423334921256864
Pacifigorgia stenobrochis	0.6168	0.883333333333333	0.159766666666667	0.129298816508958	0.112491426285092	0.245630458661425	0.8392	0.88333	0.5499	0.19600895671145	0.222921954703634	0.32836647886842	0.540966666666667	0.933333333333333	-0.0598833333333333	0.0636498329500392	0.086066296582387	0.103050660261092	0.7233	0.69999	0.4211	0.0506865092724112	0.153138364813582	0.106282067056384	NA	NA	NA	NA	NA	NA	NA	NA	NA	NA	NA	NA	0.8557	0.8333	0.5086	0.0782858721467531	0	0.145452703271163	0.9257	0.84997	0.5086	0.0586440297235978	0.0527151685950069	0.171359304127646
Paracalyptrophora carinata	0.459466666666667	1	0.0245666666666667	0.132448284806366	0	0.20749351023616	0.9524	1	0.711	0.121416821093473	0	0.380456451004726	0.5326	1	0.0482333333333333	0.0899951713382308	0	0.231249587253552	0.8821	0.93333	0.0935	0.0954282161860131	0.210829051603426	0.476667424241822	NA	NA	NA	NA	NA	NA	NA	NA	NA	NA	NA	NA	0.9918	0.6667	0.5783	0.00706792441637258	0	0.349014183092894	0.7168	0.90001	0.5783	0.0801856179955815	0.160999195650165	0
Paracalyptrophora duplex	0.785577777777778	1	0.206711111111111	0.0409081677578013	0	0.115463260862724	0.9334	0.94444	0.7046	0.0982142782106779	0.175696146798955	0.180908325464093	0.7832	1	0.283322222222222	0.0266950363495997	0	0.0825382889076486	0.8815	0.86668	0.6147	0.0112175457803092	0.0468438730726276	0.0949994736827526	0.755788888888889	1	0.127977777777778	0.030963160109243	0	0.0860381419230406	0.9754	1	0.5461	0.0103837479853	0	0.158610249073353	0.9387	0.8889	0.5141	0.014205241599103	0	0.138927199160807	0.9647	0.8889	0.5141	0.032540743691563	0	0.376083457049983
Paracalyptrophora echinata	0.6565	1	0.09598	0.0249499498997493	0	0.166219358412644	0.9652	1	0.526	0.0284753304536479	0	0.384009259147629	0.721	1	0.13552	0.0357304725222976	0	0.107877840377181	0.851	0.94	0.4539	0.097635376102449	0.0966091783079296	0.246805568998937	0.974	0.96	0.60672	0.0548128127762519	0.0843274042711568	0.0532949194993711	0.9775	0.98	1	0.0711512473537885	0.0632455532033676	0	0.9784	0.8	0.5366	0.0130911335558758	0	0.252592425328499	0.9	0.8	0.5366	0	0	0
Paracalyptrophora hawaiiensis	0.7155	0.99	0.19871	0.0221985985543632	0.0210818510677892	0.0954438921857002	0.8961	0.92501	0.6574	0.0456154213689479	0.0997673231964143	0.144105825312126	0.758	0.99	0.23353	0.0234757558155454	0.0316227766016838	0.0867796705583872	0.7745	0.73333	0.6065	0.0386961094800096	0.094626623573331	0.113147150992757	0.71125	0.915	0.19668	0.0811997707988008	0.0883490552046571	0.149588411612962	0.9085	0.85835	0.7506	0.0939932030639568	0.180230477444854	0.143315657824879	0.9098	0.9167	0.4504	0.0179431200061627	0	0.171077760097565	0.9832	0.9167	0.4504	0.0216887067387616	0	0
Paracalyptrophora josephinae	0.9015	0.995	0.41453	0.0341605685614927	0.0158113883008419	0.0902812894359746	0.9677	0.96429	0.7444	0.0130132411198919	0.0505109988022411	0.0852241488989802	0.92	0.995	0.47015	0.0187082869338697	0.0158113883008419	0.12799053133381	0.9519	0.95715	0.7387	0.0223081948071904	0.0499455536893259	0.106297329327797	0.87825	0.98	0.3012	0.0267978543917232	0.0258198889747161	0.100507379496897	0.9899	0.99286	0.7027	0.00670737570804625	0.0225786624936022	0.131512610295236	0.9657	0.9286	0.677	0.0086029710630172	0	0.155365518840071	0.908	1	0.677	0.0186964048831736	0	0.337854406512628
Paracalyptrophora simplex	0.733	0.97	0.20048	0.0463501168642899	0.0349602949390051	0.112405326089707	0.8682	0.90002	0.7037	0.0138628199792747	0.0690157598749091	0.0554377528805456	0.768	0.97	0.28093	0.0424394994210713	0.0349602949390051	0.157040907975527	0.7985	0.87858	0.6792	0.0429502295945228	0.0677851802879263	0.0904025565026909	0.7335	0.935	0.22193	0.0511153379894702	0.052967495273569	0.104796438128614	0.909	0.8643	0.6485	0.0279284800875379	0.0919158673280444	0.188619104723426	0.8797	0.9286	0.794	0.0117855844148689	0	0.0290210651462385	0.9384	0.9286	0.794	0.00694742158406025	0	0.0843856227880872
Paracis horrida	0.743383333333333	1	0.222116666666667	0.0390040398350836	0	0.169260556867544	0.9766	1	0.8089	0.0272690300524239	0	0.236660774574542	0.61635	1	0.0813333333333333	0.0461263997412156	0	0.131374171127761	0.8096	0.98333	0.3924	0.0587711191355452	0.0527151685950069	0.397313813838214	0.8696	0.983333333333333	0.50565	0.0583158280612488	0.052704627669473	0.0890327811039906	0.9622	0.91667	0.9552	0.0612659049644344	0.141628536437165	0.141670039175543	0.9897	0.8333	0.5638	0.00700872472153261	0	0.203590438544315	0.9252	0.84997	0.5638	0.0473305163481002	0.0527151685950069	0
Paracis miyajimai	0.77275	0.965	0.17615	0.0420721932449979	0.0411636301174282	0.125629722686243	0.93	0.89283	0.6888	0.04538232646698	0.0771671065502221	0.161095416860112	0.8085	0.975	0.32746	0.0247262793175376	0.0263523138347365	0.129941629630812	0.8616	0.83568	0.6608	0.00921592824046137	0.0677359874808067	0.0765851740801631	0.738	0.935	0.19601	0.0415297751284813	0.0818195847242238	0.134681050799452	0.9435	0.87142	0.8036	0.0216037548176751	0.0656507730342911	0.0954453886901941	0.9429	0.9286	0.7521	0.00935057930469191	0	0.0703269349380291	0.964	0.9286	0.7521	0	0	0
Paracis squamata	0.463216666666667	0.983333333333333	-0.00256666666666667	0.0738929426623994	0.052704627669473	0.245758277305562	0.9246	0.91667	0.5279	0.218703350581457	0.263512597421831	0.394576693009948	0.6609	1	0.0455833333333333	0.0531556763283652	0	0.164113654723386	0.6821	0.91665	0.3291	0.0256361290196299	0.0878586143250114	0.237579670847486	NA	NA	NA	NA	NA	NA	NA	NA	NA	NA	NA	NA	0.9786	0.8333	0.6251	0.00492612085384298	0	0.194137665931507	0.917	0.8333	0.6251	0	0	0
Paraconotrochus antarcticus	0.74104	0.846673	0.26374	0.0445523961196252	0.0436035452304817	0.146765649932128	0.9274	0.90742	0.9216	0.0348718288084299	0.0585583621507448	0.0237402611611582	NA	NA	NA	NA	NA	NA	NA	NA	NA	NA	NA	NA	0.72231	0.810006	0.20427	0.0451459226656553	0.0676761716148634	0.0914444221007128	0.9491	0.91483	0.8238	0.0460831374317717	0.0677250987448523	0.0861610894391043	0.9109	0.9259	0.8465	0.0168288772979992	0	0.0826347384578665	0.9287	0.94813	0.8465	0.0200723690679501	0.0357937005630879	0.203526574841387
Paracyathus pulchellus	0.91065	0.956968	0.57646	0.00769057865183108	0.0123152072207044	0.0528352197349878	0.9475	0.95069	0.9409	0.0140574219226397	0.0210451076394386	0.0374624256199907	0.90805	0.962817	0.55068	0.00655714199259944	0.0150403280475453	0.0788599433595198	0.922	0.94979	0.954	0.0102848324136944	0.0220177933095536	0.0178450117524322	0.90946	0.948883	0.54902	0.00934192461731283	0.0130932595466353	0.0335908651603709	0.9504	0.95928	0.9428	0.0108852601663391	0.0155308867887331	0.0273203221064467	0.9287	0.9502	0.9565	0.00894489301842736	0	0.0224462320520245	0.9209	0.98008	0.9565	0.0121513602347867	0.0257166094188172	0.111764633642908
Paracyathus stearnsii	0.93816	0.964	0.55732	0.018549345600916	0.0263312235441753	0.0682571249842177	0.9718	0.90394	0.8131	0.0123360357399684	0.0386258175030352	0.0996643812446999	0.92547	0.954667	0.6116	0.0207457117389487	0.0258768021594632	0.0886246767742108	0.9437	0.91571	0.8796	0.0244360844290206	0.0358605462559869	0.0505485465226801	0.93114	0.950333	0.54921	0.0219014560652432	0.0211086607028174	0.0778192271300037	0.9838	0.94708	0.784	0.0125503430674668	0.0227262354510768	0.15530042569878	0.9724	0.9412	0.8074	0.00843537524687288	0	0.0767249054161106	0.951	0.9706	0.8074	0.00819213715162968	0.0309903210696501	0.0352350835263819
Paragorgia alisonae	0.9214	1	0.370411111111111	0.0445785076808405	0	0.0753370669893077	0.9869	1	0.5878	0.0152857958757651	0	0.371794985322706	0.950122222222222	1	0.455833333333333	0.0216974741407333	0	0.117871419215025	0.96	1	0.7254	0.0196920739836559	0	0.286277332513615	0.878611111111111	1	0.3291	0.044225176711281	0	0.0589615775474685	0.9928	1	0.5814	0.00543241300999023	0	0.250163146766265	0.9874	0.8889	0.2906	0.00820839678486475	0	0.37312440582495	0.8848	1	0.2906	0.00382390143992	0	0.401781532676653
Paragorgia aotearoa	0.4485	0.92	0.18048	0.11025349578736	0.103279555898864	0.17089487866977	0.7613	0.72	0.5931	0.185381318728003	0.315524255098646	0.398484476206762	0.608	1	-0.08064	0.0971310683789921	0	0.191403490041326	0.7057	0.94	0.3524	0.0913248779541113	0.0966091783079296	0.493674701712688	NA	NA	NA	NA	NA	NA	NA	NA	NA	NA	NA	NA	0.8674	0.8	0.2276	0.0355783954419283	0	0.289406749518159	0.8268	0.84	0.2276	0.0435170464684051	0.0843274042711568	0.236525779661424
Paragorgia arborea	0.90517	0.915711	0.69862	0.00758068451907726	0.0147915482248779	0.0277673589349478	0.9538	0.92734	0.9813	0.00646013415753368	0.0245409046288029	0.010729502421931	0.86132	0.880288	0.76252	0.00861636685487436	0.0335026432788022	0.037962139033516	0.8724	0.85493	0.9719	0.0105640901169954	0.0370415997374723	0.0311428607834569	0.89676	0.906835	0.69537	0.00933383331994118	0.0159547347552728	0.043550584892105	0.9531	0.93803	0.9886	0.00910982375729018	0.0218106523413573	0.00494862494930551	0.9257	0.94925	0.9879	0.00648159788255266	0.0000527046276694672	0.00502106673039815	0.932	0.98477	0.9879	0.00501109879279095	0.0245226448636991	0.0512267291340934
Paragorgia coralloides	0.929	1	0.37126	0.0314289321768618	0	0.152135467411266	0.9994	1	0.9729	0.00189736659610103	0	0.0856977245905631	0.8635	1	0.2929	0.0412344246689314	0	0.108064024232551	0.8778	0.86	0.6092	0.0585031813000133	0.0966091783079296	0.121433841155494	0.8875	0.9	0.3978	0.0338501600193165	0.105409255338946	0.197278438310481	0.9292	0.9	0.4909	0.0734904377755667	0.105409255338946	0.819327427426504	0.995	0.8	0.7159	0.00737864787372623	0	0.357151835125249	0.86	0.88	0.7159	0.0516397779494322	0.103279555898864	0
Paragorgia johnsoni	0.773	0.995	0.26963	0.0556876208067027	0.0158113883008419	0.0885460714982759	0.96	1	0.6987	0.0184812217008388	0	0.0888457464748126	0.7365	0.99	0.2102	0.0340791562232531	0.0210818510677892	0.0784627300060353	0.8372	0.90001	0.559	0.0301986018808082	0.138521048942029	0.162280963489595	0.75775	0.995	0.23504	0.0605122806636067	0.0158113883008419	0.122320809531512	0.9691	0.98182	0.6444	0.0277426666987072	0.0383268052412407	0.214054094928258	0.9303	0.9091	0.5903	0.0168196313871618	0	0.143001981338255	0.9452	0.92728	0.5903	0.0339699213357281	0.0383268052412407	0.294194644561877
Paragorgia kaupeka	0.63455	0.933333333333333	0.0605333333333333	0.0589234201692709	0.086066296582387	0.234330854525639	0.9534	0.93333	0.5888	0.109854651446557	0.210829051603426	0.297815677521815	0.66385	1	0.185216666666667	0.0354611985829339	0	0.129973122815146	0.8496	0.81664	0.6724	0.00756012933457859	0.0526835458184052	0.106500078247233	1	1	0.632	0	0	0	0.9797	0.95	1	0.0641942365014181	0.158113883008419	0	0.9615	0.8333	0.5364	0.0120208152801713	0	0.0820544534643509	0.917	0.8333	0.5364	0	0	0
Paragorgia maunga	0.752533333333333	1	0.0476	0.0439503648210255	0	0.166662355499797	0.9847	1	0.5241	0.014996666296214	0	0.462177082464671	0.924633333333333	1	0.4199	0.017015207431901	0	0.148686101536504	0.9687	1	0.3266	0.0237722994727524	0	0.287470655507267	1	1	0.632	0	0	0	0.934	1	1	0.0392852813828962	0	0	0.9843	0.6667	0.2154	0.0109549582888805	0	0.350669264882643	0.7334	0.86668	0.2154	0.0857220313960575	0.172115379905458	0
Paragorgia pacifica	0.97107	0.981995	0.57489	0.011349601069837	0.0121893507711536	0.093212558166805	0.9876	0.97152	0.8809	0.00738165895235542	0.0128869270537583	0.0413829003870493	0.95425	0.987539	0.66961	0.0101368689007559	0.00936179642067816	0.103551430592618	0.9602	0.98014	0.8539	0.0102610374177706	0.00827623102625826	0.0567733309848129	0.96755	0.979455	0.53832	0.00973621532675242	0.0139354147169481	0.0970087258389104	0.9891	0.98413	0.8431	0.0087869853255318	0.0117667186023405	0.0862804857555996	0.9817	0.947	0.8706	0.00766014215127747	0	0.0558553687860193	0.9622	0.9788	0.8706	0.00877876225140349	0.0273690823131991	0.369036282467968
Paragorgia regalis	0.79625	0.975	0.30899	0.0283639540418625	0.0263523138347365	0.192524471460412	0.8996	0.925	0.7549	0.0453681239050797	0.0889756521002609	0.0774803917847032	0.82	0.975	0.36961	0.0275882422620781	0.0263523138347365	0.126342114470547	0.8056	0.785	0.7476	0.0230082110946891	0.120300549550791	0.0682400989969322	0.79725	0.975	0.36128	0.0262585964759903	0.0353553390593274	0.116054276573985	0.9183	0.875	0.742	0.0269322194489137	0.0889756521002609	0.148821294772549	0.8743	0.95	0.7063	0.0146139203045133	0	0.0742129817933943	0.9399	1	0.7063	0.0136581274135382	0	0.311491911790838
Paragorgia splendens	0.838133333333333	1	0.1316	0.0948701777023947	0	0.234263268594002	0.992	1	0.724	0.0145983256269721	0	0.464492793868275	0.842933333333333	1	0.217533333333333	0.0641487084057306	0	0.181901832160124	0.8996	1	0.3119	0.0704528210932678	0	0.245321308582121	1	1	0.632	0	0	0	0.9785	1	1	0.0280921103989477	0	0	0.9962	0.6667	0.4983	0.00348966728754731	0	0.486204815095678	0.9332	0.6667	0.4983	0.0862384291755518	0	0
Paragorgia stephencairnsi	0.803877777777778	1	0.300711111111111	0.0653640317984535	0	0.122515531335343	0.9926	1	0.7868	0.0109056560248952	0	0.31643212366776	0.743744444444444	1	0.295311111111111	0.0448270277206299	0	0.1127269398279	0.8374	0.93334	0.4417	0.0248381427110268	0.0573717933018192	0.160076405368048	0.814044444444444	0.955555555555556	0.321288888888889	0.0981376821813272	0.0936971158568409	0.206854210669929	0.9536	0.95556	0.7076	0.0901581326830192	0.140531619217883	0.313060590514573	0.9635	0.8889	0.5998	0.0165479102406719	0	0.173642544709911	0.9618	0.8889	0.5998	0.0295777694298344	0	0.495729720266554
Paragorgia yutlinux	0.813528571428571	1	0.251685714285714	0.0355790487152621	0	0.150980796484286	0.9833	1	0.5184	0.017133787283221	0	0.28494841638444	NA	NA	NA	NA	NA	NA	NA	NA	NA	NA	NA	NA	0.845157142857143	0.942857142857143	0.387071428571429	0.0498259305583856	0.0737711113563318	0.103292031465028	0.9946	1	0.8158	0.00636308799946134	0	0.211298524998796	0.9736	0.8571	0.2805	0.00732120208708926	0	0.184386821654911	0.9574	0.8571	0.2805	0.0366642423440969	0	0
Paramuricea biscaya	0.876744444444444	1	0.330622222222222	0.0311970176373483	0	0.116428613097785	0.978	0.98889	0.6287	0.0224598407038974	0.0351329048044707	0.243452505064586	0.916788888888889	1	0.395533333333333	0.0288980256206832	0	0.0625404955228763	0.9413	0.93334	0.673	0.0187026439010341	0.0936877461452552	0.102526961223757	0.8756	1	0.359122222222222	0.0311542557979	0	0.0697429230004162	0.9841	0.95556	0.5913	0.00674042530804499	0.0573717933018192	0.112893312468011	0.9626	0.8889	0.629	0.0150347745059394	0	0.0997207211276685	0.929	0.91112	0.629	0.0293636207273936	0.0468438730726276	0.225414408491462
Paramuricea candida	0.8369	1	0.253266666666667	0.0726037869297684	0	0.157811717789285	1	1	1	0	0	0	0.912233333333333	1	0.3572	0.046913382228302	0	0.114794308802019	0.9906	1	0.4544	0.00826236447190916	0	0.491236806438606	1	1	0.632	0	0	0	0.99	1	1	0.00881917103688198	0	0	0.9973	0.6667	0.6263	0.00319895816373602	0	0.436246884738957	0.8833	0.73336	0.6263	0.137135820752032	0.140531619217883	0
Paramuricea grandis	0.891	1	0.32676	0.0268535120814971	0	0.109877398343184	0.9592	0.97	0.8632	0.119361076849477	0.0948683298050514	0.23787242145505	0.873	1	0.3186	0.0194650684275419	0	0.129392641040963	0.8974	0.9	0.6712	0.0208123894725127	0	0.0890103614442973	0.869	1	0.34497	0.0338132124077754	0	0.104565323017613	0.9922	1	0.6122	0.00698888005652154	0	0.186599869000788	0.9744	0.9	0.5818	0.0134759044223384	0	0.241549074838956	0.9696	0.9	0.5818	0.0255264568634192	0	0.235695094937883
Paramuricea hawaiiensis	0.817	1	0.24584	0.0408384350554447	0	0.176614301673323	0.9932	1	0.799	0.0145815713221251	0	0.329648297432279	0.875	1	0.26344	0.0356682242650545	0	0.125506858599662	0.9034	0.9	0.4744	0.0130996183150503	0.105409255338946	0.142290938260703	0.8255	0.86	0.30942	0.0296694755224587	0.0966091783079296	0.167084182375233	0.9429	0.9	0.6514	0.0576665703274725	0.105409255338946	0.220107650429915	0.9838	0.8	0.4712	0.00785705627657925	0	0.145286536808397	0.9	0.8	0.4712	0	0	0
Paramuricea multispina	0.9135	1	0.3791	0.0239269722280108	0	0.076031893892556	0.9917	0.99091	0.6437	0.012737084962162	0.0287451039309306	0.362446639750828	0.9295	1	0.4172	0.0217881211264813	0	0.0649215937368556	0.9456	0.94546	0.6673	0.0186678571048979	0.0469405581560339	0.124755805921452	0.88075	0.985	0.35967	0.0259285878263099	0.0337474278855276	0.0772445330679711	0.9885	0.99091	0.5692	0.00767752853752069	0.0287451039309306	0.207055440777478	0.9801	0.9091	0.5437	0.00597122730730924	0	0.215004935343871	0.9071	1	0.5437	0.00223358207570013	0	0.412280931728193
Paramuricea placomus	0.8395	0.995	0.36063	0.0311314417698035	0.0158113883008419	0.0920970870573247	0.9529	0.94707	0.7721	0.0204692180820101	0.0756837873435696	0.0878438640113494	0.874	0.995	0.47852	0.0335658556671309	0.0158113883008419	0.0707282718892838	0.8176	0.88235	0.652	0.0364423441129196	0.0960676295348461	0.150369914248533	0.8265	0.995	0.34379	0.0433525598372743	0.0158113883008419	0.128875188974967	0.9704	0.98824	0.6561	0.0242404620418011	0.0247922568557201	0.153605157610168	0.9389	0.9412	0.7335	0.011694728157023	0	0.0903465549979633	0.9548	0.95296	0.7335	0.0205199090316372	0.0247922568557201	0.289895019312547
Parantipathes tetrasticha	0.743	1	0.20466	0.0424394994210713	0	0.0480574933456445	0.9132	0.98	0.4847	0.0224390532579053	0.0421637021355784	0.169752139570872	0.784	1	0.28435	0.0474224513167433	0	0.106411718757329	0.9041	1	0.4285	0.0215842020417197	0	0.369551755509293	0.7385	1	0.21282	0.0464309523199055	0	0.0994725400410697	0.9607	0.98	0.7764	0.0272480376459582	0.0421637021355784	0.142011893085677	0.8885	0.9	0.5154	0.0224610774452162	0	0.198089878590502	0.9161	0.94	0.5154	0.0568163708802314	0.0516397779494322	0.203093191526561
Parastenella gymnogaster	0.64695	1	0.13945	0.0770164344334344	0	0.102727316441197	0.9493	1	0.5782	0.0435100243877457	0	0.104212176725073	0.7377	1	0.162883333333333	0.0364375671017742	0	0.125404802564227	0.854	0.98333	0.2817	0.0546747961435005	0.0527151685950069	0.357829273381719	0.966683333333333	0.95	0.6004	0.0536610561824615	0.0805076485899413	0.0508808339088429	0.9767	0.98333	1	0.0736810694819232	0.0527151685950069	0	0.9496	0.8333	0.5942	0.0335830645150531	0	0.353553642008929	0.9501	0.84997	0.5942	0.058256997672192	0.0527151685950069	0
Parastenella pacifica	0.69	0.905	0.19398	0.0463081466314993	0.083166499665831	0.10708209519388	0.9104	0.87695	0.5655	0.051001525031665	0.0648662255894562	0.108241756165436	0.72	0.98	0.20642	0.0275882422620781	0.0349602949390051	0.0529948592894736	0.754	0.72308	0.6948	0.0387327022323801	0.0648899375866551	0.0991651820617163	0.6985	0.885	0.19113	0.0500582993451968	0.0709068246206088	0.168443930994527	0.9086	0.80003	0.7451	0.052353923762535	0.121362744146079	0.144549453283105	0.913	0.9231	0.7562	0.0143681747081682	0	0.0949383425644712	0.9599	0.9231	0.7562	0.00202484567313166	0	0.270400608151847
Parastenella ramosa	0.677	0.895	-0.00518	0.0507280330126581	0.0685160159703149	0.233738632759851	0.9233	0.89999	0.7331	0.0721588525407659	0.0819722642795178	0.225060707859507	0.6395	0.93	0.21623	0.038402112210427	0.034960294939005	0.0912048859558644	0.7218	0.76667	0.5239	0.0495732902994255	0.127749651445491	0.206894739743023	0.6265	0.87	0.06178	0.0636527035299104	0.0674948557710553	0.181672671460392	0.9497	0.94997	0.7738	0.0384420198336259	0.0315396064937053	0.145187082376115	0.8736	0.9444	0.7262	0.0387619515619233	0	0.0556852264469172	0.939	0.95552	0.7262	0.0359876522033754	0.0234430183873816	0.195601749594538
Parazoanthus capensis	0.9664875	1	0.4502625	0.0174609136915697	0	0.0500305965412944	0.9999	1	0.9447	0.000316227766016838	0	0.174873954607311	0.988375	1	0.4235	0.0141945803429024	0	0.0573233700160763	0.9856	1	0.7106	0.00812677331075775	0	0.16824598393754	0.94105	0.9875	0.40585	0.0329811709751017	0.0395284707521047	0.0886307649746971	0.9999	1	1	0.000316227766016838	0	0	0.9976	0.875	0.7126	0.00469515116310907	0	0.330740986271735	0.925	0.9	0.7126	0.0268865931067677	0.052704627669473	0.311794875590418
Pavona explanulata	0.85061	0.891956	0.51443	0.0118854205740572	0.021678132965938	0.0646970555744232	0.9322	0.90066	0.9603	0.0165784331118608	0.0373924591328252	0.0118044247824468	0.82744	0.875919	0.4935	0.015480755077766	0.0361667248693848	0.0734411177595887	0.8669	0.87453	0.9517	0.0185079562470967	0.0355419642425995	0.0180064803149681	0.84539	0.887585	0.52524	0.0148145911557191	0.0127247215642971	0.0563581641527354	0.9404	0.91275	0.9693	0.0175131696477568	0.0394785806904622	0.0116719035865335	0.8973	0.94876	0.9709	0.00464399253516483	0.000189736659610082	0.0131440734426839	0.9169	0.96409	0.9709	0.0103004854254545	0.0247806577798088	0.0526591766825963
Pavona maldivensis	0.85449	0.890933	0.57226	0.0122055042228223	0.0210296964895941	0.0513189200544551	0.9154	0.91813	0.934	0.0224311291636323	0.032816088533929	0.0576329381131619	0.8436	0.881574	0.62466	0.00993814201280431	0.0218985967079577	0.0274506101935822	0.8747	0.87363	0.9608	0.00786059087403033	0.0341628794649007	0.0119424546146185	0.84446	0.875814	0.58242	0.00991118335798282	0.0211444109767937	0.0535314403982474	0.9216	0.8923	0.9713	0.020828399415755	0.0240718830911824	0.013597793938724	0.8902	0.9451	0.9657	0.00557374799095427	0	0.0105097838015611	0.9129	0.99451	0.9657	0.00552670285472672	0.0173609043543244	0.0454801544021614
Pavona varians	0.8447	0.838948	0.72274	0.00726421977151634	0.0254906417686526	0.0281089230593339	0.9192	0.86668	0.9839	0.015317383008276	0.0233297044797209	0.0060635523141692	0.82293	0.851699	0.76777	0.00502439603888423	0.0233505871684442	0.0230101933933637	0.8457	0.84971	0.9707	0.0102745640621229	0.0294383517805525	0.0112846995726269	0.83477	0.834462	0.72835	0.00896326453425933	0.0321342343580453	0.0221739712275451	0.9039	0.85178	0.9876	0.0199134237248256	0.0426044024850849	0.00508155706670921	0.8797	0.9474	0.9849	0.00294580681270476	0	0.00786624292644067	0.898	0.97896	0.9849	0.00469041575982343	0.0271625232014013	0.044797817407151
Pennatula aculeata	0.91002	0.909589	0.50062	0.0125999823633034	0.0276407398397526	0.0834182740437876	0.9608	0.9221	0.8978	0.0175549929586365	0.0346932910581346	0.0546011802884231	0.90892	0.90931	0.47521	0.0103524339596488	0.0178594239051046	0.0710074401422524	0.9296	0.84418	0.874	0.0124739729036101	0.0320386502698087	0.0491256891385081	0.90592	0.900978	0.51006	0.0194689382236309	0.0323199779290354	0.079286305388902	0.9681	0.91513	0.8209	0.0182236110581849	0.052883604894775	0.0652745483834754	0.9498	0.9419	0.8968	0.00748034461475909	0	0.037183628416579	0.9433	0.95933	0.8968	0.00813838640845547	0.0280649662984536	0.191565016523257
Pennatula flava	0.9145	1	0.38049	0.00831664996658311	0	0.123416777627679	0.9737	0.98	0.6954	0.0106045063796273	0.0421637021355784	0.12268586806239	0.9415	1	0.39972	0.0124833222073826	0	0.0948093033409696	0.9398	0.9	0.5263	0.00845642425089414	0	0.0998321368876554	0.9125	0.98	0.42702	0.01874536979867	0.0421637021355784	0.0605829238867411	0.9856	0.96	0.7035	0.0102977883278131	0.0516397779494322	0.15820749385257	0.9775	0.9	0.7265	0.00397911212877111	0	0.0995503780895772	0.95	0.9	0.7265	0	0	0
Pennatula murrayi	0.6186	0.916666666666667	0.1121	0.0811619019059291	0.0878410461157883	0.175500153001938	0.9026	0.86667	0.7079	0.0357528553638261	0.153143201321871	0.150199459978316	0.6932	0.966666666666667	0.190266666666667	0.0300900705495852	0.0702728368926306	0.0754297236497426	0.6879	0.70002	0.55	0.0301936343548695	0.0702447277578736	0.106928844461061	0.895133333333333	0.833333333333333	0.52325	0.0844213345570601	0.136082763487954	0.0911769155996824	0.9496	0.93334	1	0.1063570506465	0.140531619217883	0	0.83	0.8333	0.7518	0.0695173839170223	0	0.0966687356100433	0.8246	0.94999	0.7518	0.065747327786847	0.0805237501196593	0.145797424150391
Pennatula pallida	0.948333333333333	1	0.340366666666667	0.0182445662467175	0	0.230040117274261	0.9743	1	0.2579	0.0198441147166834	0	0.45270261271121	0.974566666666667	1	0.404833333333333	0.0174072852635589	0	0.262266486377012	0.9754	1	0.2968	0.01851245826764	0	0.426697342647247	1	1	0.632	0	0	0	0.9745	1	1	0.00437797517885457	0	0	0.9871	0.6667	0.6302	0.0110599377133066	0	0.449807810811092	0.8833	0.73336	0.6302	0.137135820752032	0.140531619217883	0
Pennatula pearceyi	0.942157142857143	1	0.381785714285714	0.0237242711813008	0	0.0639187143238686	0.9878	1	0.5384	0.0118302812965523	0	0.332698462074394	0.939328571428571	1	0.402642857142857	0.0253327112347534	0	0.0719630873506903	0.9684	1	0.5948	0.0214175421351543	0	0.102098862764371	0.935085714285714	1	0.402442857142857	0.0223336074711574	0	0.0665254439585152	0.9946	1	0.6812	0.00389301368550839	0	0.304526152863392	0.9848	0.8571	0.4853	0.00662989860824098	0	0.186201235226837	0.936	0.87139	0.4853	0.0405188570640607	0.0451889477638062	0
Pennatula phosphorea	0.92962	0.909111	0.74757	0.00649081402188251	0.0070203125128286	0.0250338459778845	0.9625	0.91823	0.9674	0.0073219608788296	0.0261120257523021	0.0176206949036889	0.91774	0.885797	0.75658	0.00749906660858535	0.0122590384342873	0.045680139131915	0.9214	0.84364	0.9586	0.00784856674813944	0.0167132814784464	0.0161121072488982	0.92834	0.90591	0.73181	0.00710308227305425	0.010673884016608	0.0626949306828976	0.9535	0.93701	0.9676	0.00629373586283307	0.0178709230004745	0.0169718721549641	0.9392	0.9488	0.9792	0.00575036230742604	0	0.00957775199790293	0.9371	0.98464	0.9792	0.00600832755431987	0.02473194964683	0.0515477125260343
Pennatula rubra	0.89055	0.9515	0.44422	0.0141665686271118	0.0440359701456283	0.10820220576926	0.9822	0.95556	0.8296	0.0118677902089835	0.0377785124111577	0.164025878717015	0.87645	0.932	0.4001	0.0230921463320806	0.0268948570052591	0.104753965716498	0.9127	0.89555	0.8787	0.0265373949990072	0.0798316179356414	0.0970235366633616	0.88135	0.92	0.44995	0.0262121791031065	0.0496655480858378	0.0909403009305189	0.9848	0.96224	0.8595	0.00868971294756687	0.0278189463815181	0.0810407990527679	0.9566	0.9333	0.9309	0.0108852601663391	0	0.0242690932852649	0.9385	0.93997	0.9309	0.0110780062385892	0.0210923919933231	0.153459694310193
Peponocyathus folliculus	0.83845	0.959169	0.32826	0.0259847498010318	0.0345704952717391	0.117054243835924	0.9545	0.94516	0.736	0.040382201800078	0.0549259744261917	0.231731645563474	0.84407	0.973335	0.38508	0.0143608302143171	0.0376364186069232	0.0782930080601781	0.8838	0.95161	0.782	0.0123360357399684	0.0486671792210452	0.0974200526927935	0.82731	0.945836	0.39476	0.0262738759142148	0.029980343634529	0.142666504672805	0.9622	0.93225	0.8293	0.0285065294664612	0.0536373884938896	0.157222453867124	0.9248	0.9355	0.7722	0.0112229922728101	0	0.133229793131183	0.9466	0.94195	0.7722	0.0154646550415958	0.020396690908086	0.188722488797117
Perissogorgia vitrea	0.6601125	0.975	0.0886	0.0350276403755345	0.052704627669473	0.150917987294056	0.9963	1	0.8729	0.010667187487285	0	0.21135670217799	0.6546625	1	0.1588125	0.0599053666326222	0	0.144033588024345	0.874	0.95	0.6632	0.0377594726893501	0.0645497224367903	0.101001430132889	0.955825	0.9375	0.5826125	0.07754647352108	0.10622957319985	0.0899373325417328	0.9812	0.9875	0.8	0.0594508200111655	0.0395284707521047	0.632455532033676	0.9757	0.875	0.6125	0.0138166566143912	0	0.257319192184856	0.9359	0.9	0.6125	0.0425348223354831	0.052704627669473	0.372028135136757
Phyllangia americana	0.89786	0.941935	0.41332	0.00805235645289283	0.0222685918578911	0.101205333631956	0.9432	0.92368	0.8933	0.00949619806963698	0.0385737619517608	0.0403486196927616	0.90005	0.947266	0.4087	0.0116328318898614	0.0142669806819025	0.0797252782999219	0.9132	0.92748	0.9155	0.00788528869336931	0.0367532855674156	0.0344036496771943	0.90191	0.94732	0.44027	0.00708338431354203	0.0154331634259906	0.120899986674018	0.9487	0.93513	0.8705	0.0152392038287219	0.0386164343252973	0.0785129147196675	0.9288	0.9457	0.8877	0.0102934715016633	0	0.0315244173441618	0.95	0.9457	0.8877	0.0112348663642351	0	0.420004828014578
Phyllogorgia dilatata	0.891	0.995	0.37981	0.0297955999734488	0.0158113883008419	0.087016300516372	0.9705	1	0.5386	0.021833969456382	0	0.286911213521613	0.8365	0.955	0.33205	0.038805068397483	0.0497214463005877	0.10656355693513	0.9156	0.91428	0.6927	0.0268253611345681	0.0563661600608025	0.152273912553807	0.85825	0.965	0.31872	0.0428506774223647	0.0337474278855277	0.15735028016075	0.9439	0.94286	0.7228	0.0773469097278259	0.12507557892908	0.286771608698552	0.9717	0.9286	0.5126	0.00912931785208756	0	0.185424557884512	0.9476	0.9286	0.5126	0.00585377371160406	0	0.186479191570773
Placogorgia graciosa	0.8205	0.975	0.21163	0.0398922158934408	0.0263523138347365	0.0923340318866475	0.9831	0.95835	0.6662	0.018039770878072	0.043902954848671	0.281086700740774	0.859	0.995	0.33617	0.035103022978402	0.0158113883008419	0.0758400956691849	0.8888	0.79165	0.7001	0.0201096991523991	0.043902954848671	0.111049988743809	0.8	0.955	0.22929	0.0598609499868932	0.0437797517885457	0.0753832644262343	0.9895	0.97501	0.6623	0.00651920240520265	0.0402377227652527	0.235789948895198	0.9647	0.9167	0.7591	0.010687999500998	0	0.0663700903185229	0.9615	0.9167	0.7591	0.0200568636076975	0	0.272436006757142
Placogorgia mirabilis	0.7565	0.99	0.18714	0.0419026649908253	0.0210818510677892	0.121776618810381	0.9485	0.95455	0.6426	0.0358709105295952	0.0479085065515509	0.214470510793442	0.78	0.995	0.22959	0.0348807492274273	0.0158113883008419	0.0810378299863026	0.8925	0.84547	0.6795	0.0177404121209802	0.0613528238958892	0.0655476925604556	0.73925	0.99	0.20767	0.0505119622795762	0.0210818510677892	0.0669872798870552	0.9719	0.98182	0.6106	0.0298196430413094	0.0574902078618611	0.215889992563085	0.953	0.9091	0.4719	0.0101105005920687	0	0.178627141150374	0.931	0.9091	0.4719	0.00907989231458415	0	0.222556584565214
Placogorgia rudis	0.4018	0.916666666666667	-0.139583333333333	0.0409915528787018	0.0878410461157883	0.147899579086038	0.9453	0.96666	0.6551	0.0558849015586699	0.0702868914600092	0.191249952795927	0.60475	1	0.0286166666666667	0.064824275764524	0	0.183938933270908	0.8372	0.89999	0.5669	0.0734919496725095	0.16101989835628	0.178837263082017	NA	NA	NA	NA	NA	NA	NA	NA	NA	NA	NA	NA	0.9238	0.8333	0.614	0.0284714281732094	0	0.19520701262449	0.9209	0.84997	0.614	0.0522439789194251	0.0527151685950069	0.195999886621282
Placogorgia tenuis	0.728	0.98	0.12337	0.0423083916026124	0.0349602949390051	0.110056894882198	0.9374	0.96668	0.6878	0.0596512084258707	0.0430159350318771	0.151067902319159	0.7405	0.99	0.22759	0.0395425228217815	0.0210818510677892	0.140330795305632	0.8336	0.90001	0.6252	0.0644984065263976	0.116530610666135	0.0879467010309211	0.70225	0.98	0.24035	0.0491942013294702	0.0483045891539648	0.135972205084552	0.9632	0.95834	0.7134	0.0300399733688297	0.058925568870115	0.190138078482162	0.9012	0.9167	0.528	0.0236680750754635	0	0.133790051116583	0.894	0.96668	0.528	0.043456235967286	0.0430159350318771	0.274411714197643
Placogorgia terceira	0.798	1	0.184275	0.0446716415140026	0	0.15158346848079	0.983	1	0.5462	0.0116904519445001	0	0.394876858442393	0.809	1	0.283	0.0477144282860716	0	0.165432220091627	0.9368	1	0.4188	0.0291349351199628	0	0.191574644576062	1	1	0.632	0	0	0	0.961	1	1	0.0548634668973808	0	0	0.9697	0.75	0.5768	0.0189153083212748	0	0.245394376463683	0.95	0.75	0.5768	0.0645497224367903	0	0
Pleotrochus venustus	0.772	0.92	0.14051	0.0558867903294986	0.053748384988657	0.158894265682141	0.927	0.95	0.6417	0.0413655788199695	0.0756753445831453	0.0980963811768813	0.8075	0.965	0.33806	0.0372118559362768	0.052967495273569	0.144094021774365	0.839	0.81426	0.7056	0.0338821486921948	0.0368708014558946	0.0766191156885075	0.76725	0.905	0.13368	0.0473088258150633	0.0864420165325996	0.106518321846004	0.9423	0.92142	0.6286	0.0470674456970467	0.0919175935281163	0.120886723836822	0.9068	0.9286	0.6693	0.0162876913308452	0	0.0870785724376427	0.9518	0.94288	0.6693	0.0151716109157128	0.030104883324803	0.28383641611166
Pleurocorallium johnsoni	0.9074125	1	0.3390625	0.0310077303309639	0	0.079384574007031	0.9957	1	0.6663	0.006783149055646	0	0.37846474956945	0.9524875	1	0.4384875	0.0167541920541961	0	0.066996150646055	0.974	1	0.589	0.00879393730551529	0	0.204401565551734	0.860025	1	0.2841875	0.0350753553874448	0	0.107019407799863	0.9988	1	0.7291	0.00278088714861523	0	0.374088655564723	0.9938	0.875	0.4795	0.00431534728871527	0	0.19675492369951	0.9363	0.875	0.4795	0.00200277585143992	0	0.328443551720332
Pleurocorallium niveum	0.578	0.98	0.01368	0.077610136794966	0.0632455532033676	0.198563534752314	0.9083	0.96	0.758	0.160998309169865	0.0843274042711568	0.276797157981556	0.47	0.92	-0.18076	0.0901849950564579	0.103279555898864	0.249786465250266	0.8255	0.86	0.5345	0.0746536446978087	0.164654520469713	0.157584721481635	NA	NA	NA	NA	NA	NA	NA	NA	NA	NA	NA	NA	0.9558	0.8	0.5061	0.026338817994233	0	0.184055818827997	0.93	0.82	0.5061	0.0674948557710553	0.0632455532033676	0
Pleurocorallium secundum	0.747	1	0.17233	0.0240601099101581	0	0.114090422716175	0.9277	0.95455	0.585	0.0524765556119005	0.0479085065515509	0.178689675135415	0.7625	0.99	0.25211	0.0378777272578784	0.0316227766016838	0.107188872245832	0.851	0.89092	0.6398	0.0612825877028341	0.0835313354376667	0.102012853220671	0.7165	0.98	0.14439	0.0464608556863852	0.0421637021355784	0.11234022184616	0.9588	0.98182	0.7304	0.0327848203357048	0.0383268052412407	0.117149666855883	0.902	0.9091	0.7091	0.0253640165063291	0	0.122264240252187	0.8951	0.99091	0.7091	0.0373138341935297	0.0287451039309306	0.251084846217369
Plexaura homomalla	0.91279	0.924816	0.48432	0.00866851903281191	0.0246547219727896	0.0759894992745708	0.9561	0.91621	0.9264	0.0129653384066903	0.0253152325685544	0.0525931977012659	0.89301	0.924279	0.46053	0.0111091003736176	0.0272164857924179	0.0777505562681065	0.9205	0.88784	0.9068	0.0176210101867061	0.046399765325077	0.0575244875393659	0.90719	0.922315	0.48928	0.016234356572816	0.0359863765117363	0.0621400354039165	0.9682	0.93917	0.8702	0.0134973248378254	0.0332524702507615	0.0507144511510827	0.9442	0.9459	0.9274	0.0119238323444175	0	0.016833828375559	0.9471	0.97295	0.9274	0.0120963722752825	0.0285132035691849	0.0840635341737295
Plexaura nina	0.766877777777778	1	0.177011111111111	0.0483070440779042	0	0.121961432771497	0.9885	0.98889	0.855	0.0274033655678357	0.0351329048044707	0.259122021878153	0.735733333333333	1	0.172988888888889	0.0567553215962385	0	0.149927631834095	0.9073	0.96667	0.6292	0.0822206381228784	0.0749867847616424	0.116491106002895	0.751077777777778	0.988888888888889	0.186555555555556	0.0359707643062204	0.0351364184463153	0.0994077661858073	0.9921	0.98889	0.7119	0.0112689346829631	0.0351329048044707	0.292724538697314	0.964	0.8889	0.513	0.0273007936392577	0	0.231616541339824	0.932	0.92223	0.513	0.050570083382701	0.0536663985500549	0.298870633478024
Plexaurella nutans	0.8118	0.936	0.32866	0.0183896105934242	0.0386436713231718	0.0767789062467319	0.9136	0.944	0.8642	0.0157987341265052	0.0309838667696593	0.0432661016912265	0.8254	0.942	0.27893	0.0111175536877498	0.0304776785350999	0.0465656060485276	0.8707	0.95	0.7682	0.0158748578296346	0.0216024689946928	0.0650586060580937	0.8253	0.948	0.37976	0.0162073371587617	0.0355277669185979	0.086661117771082	0.9352	0.94	0.8442	0.0189959059916721	0.0298142396999972	0.134576537496119	0.8944	0.94	0.7886	0.00636308799946134	0	0.0737762382704169	0.9103	0.94	0.7886	0.0119633700194478	0	0.194980597325307
Pliobothrus symmetricus	0.86997	0.953337	0.47279	0.0205564831622532	0.0443026628369497	0.106593323222215	0.9468	0.932	0.8519	0.0153825297731622	0.0379473319220205	0.0787661094633981	0.87437	0.963336	0.51068	0.0194141443282984	0.0322002992394653	0.0763292691785617	0.9012	0.916	0.8298	0.0195720889704361	0.0295145914949049	0.0838355533171935	0.86299	0.946671	0.47266	0.0187417804205826	0.0449932233045526	0.139249633552281	0.9703	0.956	0.7171	0.0228232337761326	0.0579655069847578	0.238128560049212	0.9304	0.92	0.8414	0.0123216160556244	0	0.0563011742526053	0.9362	0.928	0.8414	0.0135957509702276	0.025298221281347	0.207786455552596
Plumarella aculeata	0.94415	1	0.34165	0.0312934586703923	0	0.102698902166347	0.935	0.93333	0.5358	0.128138813618496	0.210829051603426	0.251461417407213	0.956066666666667	1	0.399416666666667	0.0189753251082284	0	0.0576174725942413	0.9519	1	0.5118	0.0172784387154755	0	0.129462821776069	0.90875	0.983333333333333	0.354633333333333	0.0480639523813691	0.052704627669473	0.115958134207519	0.9881	1	0.654	0.00883742043811429	0	0.258320214720671	0.9699	0.8333	0.3255	0.0112195266289527	0	0.124122027770166	0.9502	0.8333	0.3255	0.0428610156980287	0	0
Plumarella aurea	0.845	1	0.28436	0.0347211110933328	0	0.109854339923373	0.9476	0.98	0.5452	0.0178773599840692	0.0421637021355784	0.222506828859001	0.869	1	0.37273	0.0321282153600573	0	0.079589461195144	0.8955	0.88	0.7357	0.020172864061517	0.0421637021355784	0.0793516085393218	0.828	1	0.27926	0.0304776785350999	0	0.084082237521766	0.9699	0.99	0.5434	0.0151103349473869	0.0316227766016838	0.135068871321263	0.9384	0.9	0.5225	0.0122311078811365	0	0.127419909485658	0.9375	0.92	0.5225	0.0204681324122267	0.0421637021355784	0.322288431894993
Plumarella delicatissima	0.491266666666667	1	0.0661333333333333	0.176985303149341	0	0.193186419275767	0.9428	0.9	0.7119	0.166284762447502	0.316227766016838	0.436373298398923	0.539566666666667	1	0.0704	0.116419743987536	0	0.186636823011172	0.8215	1	0.3679	0.112387474588783	0	0.261928934382337	1	1	0.632	0	0	0	0.956	1	1	0.0331494930412048	0	0	0.9808	0.6667	0.2212	0.0115835131880521	0	0.253946538555745	0.799	0.73336	0.2212	0.0696148132384352	0.140531619217883	0
Plumarella dichotoma	0.8025	1	0.23682	0.039668767451373	0	0.0756215548342902	0.9426	0.9	0.6362	0.0261966919031137	0.115470053837925	0.13849973926971	0.844	1	0.37506	0.0211869981094276	0	0.0913627470884909	0.8807	0.79	0.645	0.0318923536638835	0.0737864787372622	0.135762865156697	0.804	0.95	0.27143	0.0503763612995002	0.052704627669473	0.118072859333172	0.952	0.93	0.6562	0.0306594194335118	0.115950180872841	0.139056982724509	0.9268	0.89223	0.6982	0.0141405641880215	0.00536180939609009	0.105108198221325	0.9449	0.89223	0.6982	0.00384274207652123	0.00536180939609009	0.385201952804557
Plumarella laxiramosa	0.914	1	0.37364	0.017763883459299	0	0.0953130304721121	0.9781	0.98	0.6226	0.00976899858395596	0.0421637021355784	0.154340316616668	0.921	1	0.36889	0.0185292561462497	0	0.0678379351428421	0.9209	0.9	0.6618	0.0133370828061378	0	0.172328368722816	0.8985	0.91	0.4313	0.0131339255365637	0.0316227766016838	0.0558032655356695	0.9691	0.92	0.5456	0.0143793833896543	0.0632455532033676	0.177315287302339	0.9708	0.9	0.7393	0.00367574633389073	0	0.0737172526165574	0.9483	0.9	0.7393	0.00125166555703457	0	0.24650300877136
Plumarella longispina	0.76599	0.926667	0.2229	0.0361197222211541	0.0672198714088492	0.130191056187094	0.9148	0.89047	0.8101	0.0448969189737262	0.0746363040945148	0.0792863306139351	0.78967	0.923333	0.37259	0.0296523579725683	0.0551095878026481	0.107238679278203	0.8222	0.79046	0.7679	0.0134478416277276	0.0401398444330706	0.0800242324410411	0.75391	0.923334	0.23762	0.0375495361711255	0.068131427109668	0.133032083014253	0.9439	0.86666	0.833	0.033762076028849	0.0920190946368077	0.0613623119946872	0.9045	0.9524	0.8053	0.0164873689026883	0	0.064215003438968	0.9547	0.96668	0.8053	0.0111060544048931	0.0229929844372872	0.200917451263503
Plumarella pellucida	0.71	0.99	0.16546	0.0394405318873308	0.0316227766016838	0.136619944859209	0.9179	0.98334	0.6052	0.0395234107839898	0.0351223638789368	0.129726036108579	0.73325	0.99	0.2184	0.0352776684162784	0.0210818510677892	0.144072751683925	0.7377	0.75	0.5194	0.00663408705935573	0	0.136332273834514	0.697	0.99	0.2272	0.0399791612384919	0.0316227766016838	0.096149975443459	0.8961	0.98334	0.4281	0.0348758114202698	0.0351223638789368	0.307543474794847	0.9108	0.9167	0.6729	0.0129683375101737	0	0.0812628793210994	0.9553	0.9167	0.6729	0.00205750658160146	0	0.253737046741088
Plumarella pourtalesii	0.8236	0.876999	0.37493	0.0175660657708739	0.0402579125279877	0.0653778088412948	0.893	0.83209	0.8502	0.0249176421213744	0.082221414485522	0.0571835252109868	0.83529	0.897996	0.44731	0.0151766963174174	0.0253475500459775	0.0825945982898801	0.8591	0.83961	0.9198	0.0130762719797689	0.0571308527271678	0.0173512727679172	0.80786	0.848999	0.36316	0.0175671536934385	0.0503089248653866	0.111580804800826	0.9192	0.8717	0.8138	0.0291082271684293	0.089299944008941	0.114726534758868	0.8869	0.94263	0.9213	0.00672392081386383	0.000531350480693608	0.0339511086384197	0.9513	1	0.9213	0.00621914606499782	0	0.128419451624571
Plumarella spicata	0.878	1	0.19065	0.0530827446330517	0	0.144470402582059	0.9915	1	0.7209	0.0145392189917096	0	0.447256438994703	0.8725	1	0.30145	0.033103373443402	0	0.148889537726613	0.9041	1	0.5655	0.0414043744334125	0	0.107564192720234	0.8935	0.925	0.424525	0.0758305860308212	0.120761472884912	0.176870458324102	0.9508	0.95	0.9404	0.0768082750171563	0.105409255338946	0.188471748546035	0.9853	0.75	0.4006	0.0111460007775584	0	0.27295062638588	0.9125	0.775	0.4006	0.0843685697138191	0.0790569415042095	0
Pocillopora capitata	0.7628	0.819	0.28967	0.0358082858195325	0.0543036728858085	0.0783545084854726	0.8947	0.875	0.8988	0.0360556668376985	0.0519466820670751	0.0494341312590131	0.7613	0.859	0.33887	0.0278150638643484	0.0580134084118108	0.122025088950319	0.804	0.76876	0.8576	0.0329915814177563	0.0964505538259544	0.112522787815526	0.7641	0.8165	0.33055	0.0281718535658081	0.0654917297577844	0.0960028153522362	0.9158	0.86042	0.9211	0.0412682282957079	0.0547369629328401	0.039105128961699	0.8555	0.9375	0.923	0.0238572141430358	0	0.0316052035096895	0.899	0.95	0.923	0.020138409955991	0.0263523138347365	0.058258046654518
Pocillopora damicornis	0.87706	0.8762	0.76114	0.00555601775855095	0.0192557916251478	0.0261162018678061	0.9267	0.88287	0.9861	0.0116242084557281	0.0245979244833561	0.00814384566542259	0.84848	0.843761	0.81323	0.00456771277555847	0.0171434817220877	0.0206355706918364	0.8669	0.83242	0.9726	0.00508702052067591	0.0335967524885632	0.0227361679562175	0.86788	0.867151	0.80306	0.00739981981762619	0.0155304442592248	0.0424112196895533	0.9259	0.88957	0.991	0.0121422128680621	0.0296940716118367	0.00590668171555646	0.9014	0.9491	0.9894	0.00525357021462548	0	0.00450185147096911	0.9108	0.97964	0.9894	0.00594044517598546	0.026284646976261	0.0343129389265591
Pocillopora ligulata	0.83846	0.891669	0.35921	0.0242140546882269	0.0368507166973875	0.103095753226471	0.9448	0.94325	0.8188	0.0309041529032372	0.0431138351086722	0.129601783252478	0.80442	0.905002	0.32353	0.0298544915660386	0.0476596992110618	0.0924711132071945	0.8435	0.84055	0.9134	0.0214696167745129	0.0576021074074359	0.0416898602113805	0.81496	0.887501	0.30758	0.027437006639452	0.0434360962155261	0.156369809532829	0.9602	0.92973	0.9069	0.0258706182548637	0.0364867418843247	0.0534923670567431	0.9249	0.9459	0.8876	0.0155166577157153	0	0.0767972800444275	0.9524	0.98918	0.8876	0.0145082352093178	0.0228105628553479	0.196377442696456
Pocillopora molokensis	1	1	0.52549	0	0	0.0291214487582225	0.9999	1	0.9316	0.000316227766016838	0	0.216299791955517	0.99625	1	0.55069	0.00489472505186281	0	0.00815822012178855	0.9991	1	0.557	0.000737864787372622	0	0.311915943092936	0.9955	1	0.55524	0.00158113883008419	0	0.00783938773119432	0.9999	1	0.9316	0.000316227766016838	0	0.216299791955517	0.9993	0.9091	0.7108	0.000483045891539648	0	0.20925943493929	0.955	0.9091	0.7108	0	0	0
Polymyces fragilis	0.81741	0.934331	0.34446	0.0160457990348461	0.0237294994328438	0.0912007456109872	0.9062	0.9389	0.8138	0.0238084952158771	0.0501751377122619	0.103775184359696	0.82723	0.926998	0.35792	0.0169087124156618	0.0249641524323712	0.0765506774772256	0.8676	0.85556	0.8574	0.01851245826764	0.0210498983898313	0.0568491180426066	0.80711	0.925996	0.32682	0.0200095227329389	0.0389940674120222	0.0509849825384342	0.9308	0.92965	0.8578	0.0235173694674099	0.0603458780696743	0.0590814879824656	0.8856	0.9444	0.8699	0.0147813696553766	0	0.0562799549869519	0.9276	0.96664	0.8699	0.01130584902704	0.0287117165398843	0.320647972428054
Polymyces wellsi	0.697	0.855004	0.26131	0.0384519902678074	0.05572384532476	0.107223810063085	0.8834	0.83825	0.8283	0.0606010634303466	0.135313227159966	0.0564801833487739	0.72217	0.890836	0.26161	0.0251352806495836	0.0540695028438193	0.0639503010157106	0.7596	0.72645	0.7863	0.0379156959582704	0.115208470464053	0.0663928543678543	0.67683	0.82584	0.19689	0.0432368682697739	0.0568505733382601	0.141687162831045	0.9109	0.87943	0.7964	0.0432600662659378	0.106003218504597	0.0736993894140243	0.8408	0.9412	0.8741	0.0149428541078634	0	0.0634988188866533	0.9419	0.97648	0.8741	0.0169407464088477	0.0303641894342661	0.22299387136571
Porites astreoides	0.96206	0.94322	0.75319	0.00170502525233824	0.0100512320969455	0.0485355413875005	0.979	0.94693	0.969	0.00365148371670111	0.012988375144293	0.0248282992660481	0.94842	0.929699	0.79539	0.00191879591874117	0.0072830983181	0.0358634586545507	0.9548	0.93047	0.9844	0.00220100986922923	0.0114258041292506	0.00546097264433931	0.95754	0.945397	0.7491	0.00162699450248337	0.0112337201219266	0.0375653504649638	0.9772	0.94562	0.9653	0.00293636207273937	0.0173365253471136	0.0205050129372199	0.9736	0.9489	0.9796	0.00150554530541816	0.000124721912892471	0.0101236796121217	0.9633	0.97957	0.9796	0.00149443411809733	0.0263750745127963	0.0511491283731535
Porites compressa	0.90432	0.888557	0.47111	0.0126828668332956	0.0200550265519645	0.0231245156105425	0.9636	0.92324	0.9269	0.0146150607251561	0.0239009623237224	0.0187346974592302	0.8804	0.881112	0.47619	0.0113623158828745	0.0201912394644586	0.0940330373385392	0.9097	0.87476	0.9342	0.00875658482387842	0.030187569185566	0.020541556794838	0.89919	0.880224	0.47418	0.0136922889897116	0.0189276929391831	0.0630829401132615	0.9675	0.91415	0.8991	0.0151235651293676	0.0330722525523873	0.0466748802295672	0.94	0.9495	0.9262	0.00817856276425682	0	0.0273812587974573	0.9631	1	0.9262	0.00307137319994385	0	0.145716009949338
Porites porites	0.89409	0.868499	0.77544	0.00604362841713853	0.0209921183357522	0.0339469258958419	0.9305	0.88323	0.9753	0.011286668635558	0.0258592364757955	0.00936957250299548	0.86947	0.861464	0.81473	0.00434103162342268	0.0188988419398297	0.023179015893212	0.882	0.84923	0.9808	0.00421637021355784	0.019477511248731	0.00716162613439776	0.88522	0.866027	0.81069	0.00639127878005995	0.0251201539494575	0.0264706315250191	0.9249	0.868	0.9824	0.0091341848751453	0.0235435294248288	0.0124472219122716	0.9221	0.9485	0.9855	0.00510881590977792	0	0.00707499509226371	0.9358	0.9794	0.9855	0.00507280330126577	0.0265944856439576	0.026218949889981
Pourtalosmilia conferta	0.8985	1	0.37467	0.0379363502022357	0	0.0796149769550652	0.9631	1	0.5646	0.0156308100309044	0	0.161744792119492	0.9115	1	0.44732	0.0200069432392302	0	0.130012792532974	0.9332	0.97273	0.654	0.0189138397300319	0.043908871540954	0.281294231089876	0.86025	0.99	0.31187	0.0521542850055913	0.0316227766016838	0.0959219132651369	0.9823	1	0.5859	0.0123832323907954	0	0.251593786356765	0.9178	0.9091	0.3165	0.0266616661978287	0	0.19237304616003	0.9318	0.9091	0.3165	0.0281890443651824	0	0.15759825859162
Premocyathus cornuformis	0.85024	0.929512	0.34974	0.023328008916322	0.0226778368554949	0.113869713074002	0.9299	0.90868	0.9174	0.0208563872444124	0.0398411512551198	0.0283203892000877	0.85103	0.931656	0.37525	0.0132174169606285	0.0333353410062054	0.0771151844105081	0.8759	0.9536	0.7867	0.0191627532236657	0.0234802517495495	0.0990488656057089	0.84846	0.919513	0.39065	0.0280636657144667	0.0273764042968068	0.102603955414334	0.9459	0.92607	0.8903	0.0191627532236657	0.0230959857021855	0.0348490395212774	0.9058	0.942	0.9102	0.0129597668017428	0	0.0316992814499705	0.91	0.9536	0.9102	0.0110754984838908	0.0244549472386355	0.111024772010574
Primnoa notialis	0.8155	0.975	0.35235	0.0342742209571891	0.0263523138347365	0.159269089209984	0.9289	0.975	0.6999	0.0150513934386303	0.0353553390593274	0.110025704067529	0.82375	0.99	0.45789	0.0269064738182715	0.0210818510677892	0.161079514181316	0.8603	0.835	0.8038	0.0193852750532173	0.0709068246206088	0.163614587776681	0.8025	0.965	0.46915	0.0350990661477545	0.0337474278855277	0.0965225506178622	0.9377	0.95	0.7819	0.0310055550578351	0.0471404520791032	0.119978192462908	0.9137	0.95	0.8839	0.0166936448320245	0	0.0521524474763915	0.9531	0.955	0.8839	0.0206852067376127	0.0158113883008419	0.153413783242865
Primnoa pacifica	0.93194	0.956665	0.62617	0.0196902231802712	0.021140739632809	0.0975057041066487	0.9786	0.93846	0.7602	0.0122492630163796	0.0451349876604737	0.155803152157529	0.92691	0.967665	0.60137	0.0157074964410133	0.0200657254762665	0.12217470232781	0.9527	0.92308	0.8534	0.0124726367166957	0.0453302646020172	0.0624307616484054	0.92517	0.943666	0.60096	0.023078082435265	0.0293321212628371	0.107832042238536	0.9844	0.96153	0.7278	0.010813571719526	0.0256416783122062	0.15354391337117	0.9669	0.9423	0.8411	0.00743041796341977	0	0.0734036783819449	0.9573	0.94807	0.8411	0.012311241475443	0.0182463420991715	0.1103653025185
Primnoa pacifica var. willeyi	0.934644444444444	1	0.471811111111111	0.022074931626395	0	0.102984197783647	0.9901	1	0.8194	0.0150440095128334	0	0.246269590309301	0.900166666666667	1	0.344211111111111	0.0275762193529085	0	0.103182784928612	0.9677	1	0.5759	0.0220355772937009	0	0.24457966209624	0.905511111111111	1	0.423888888888889	0.0346828942709062	0	0.0926503671605214	0.9964	1	0.8107	0.00539958846168443	0	0.274228230170094	0.9726	0.8889	0.5401	0.00809938269252664	0	0.294688705812309	0.9388	0.93334	0.5401	0.0485770865051964	0.0573717933018192	0
Primnoa resedaeformis	0.83705	0.869663	0.41125	0.0207947242240804	0.0494513833196021	0.0647554759589231	0.945	0.89311	0.9013	0.0306485453705936	0.0601623811954872	0.0467856815703266	0.82362	0.878996	0.40485	0.0171212538481658	0.0371520204923859	0.0771552151330176	0.8282	0.81552	0.9102	0.0200931165659619	0.0398553439885349	0.0251475644943999	0.82398	0.868996	0.36102	0.0223524197049596	0.0351024748098731	0.0909966519530618	0.9588	0.91724	0.8972	0.0235928426058036	0.0412725143945029	0.0552404843489909	0.9142	0.9483	0.9375	0.0134064661015994	0	0.0134184781385802	0.9103	0.96381	0.9375	0.0153626531273446	0.0249734725925998	0.0975171779739344
Primnoa wingi	0.8665	1	0.27642	0.0380825127555651	0	0.146627788786589	0.9779	0.99231	0.7683	0.0262908940721139	0.0243179152066948	0.242138642562938	0.8575	1	0.3244	0.0211147657655332	0	0.108790706302413	0.8943	0.96155	0.5309	0.0199279256878939	0.0405298586778247	0.156123491007742	0.86325	0.995	0.31886	0.0389631235914165	0.0158113883008419	0.129924270250019	0.9883	0.97693	0.607	0.0149744226377291	0.0371462290593989	0.239019292573261	0.9747	0.9231	0.7768	0.0134993827019362	0	0.123012013866758	0.9409	0.93848	0.7768	0.0201739656212875	0.0324238869422598	0.304614875247783
Primnoeides kuekenthali	0.740633333333333	1	0.0732666666666667	0.0749235742294015	0	0.237547905499938	0.99	1	0.5114	0.0136544660988427	0	0.561971766787858	0.7744	1	0.151133333333333	0.0561254767089106	0	0.174567062355014	0.9654	1	0.4009	0.0152839785396342	0	0.158031255698921	1	1	0.632	0	0	0	0.9798	0.96667	1	0.0638780087354012	0.105398714413412	0	0.996	0.6667	0.4661	0.00355902608401044	0	0.401062879525559	0.9141	0.6667	0.4661	0.0878438640113494	0	0.610403154571723
Primnoella australasiae	0.736	0.925	0.25117	0.0293257565972304	0.0485912657903775	0.140778415722487	0.9302	0.90834	0.8139	0.0439742348805904	0.107221361884862	0.144563288716204	0.8145	0.98	0.26934	0.0387620948866286	0.0349602949390051	0.0943812622646395	0.7773	0.64167	0.7663	0.020939330351173	0.141918733005117	0.165935094406083	0.77225	0.875	0.23009	0.0452224440344	0.0485912657903775	0.102859671937602	0.8948	0.82499	0.5521	0.0468870984386963	0.0614972709421591	0.284855304399347	0.9441	0.9167	0.6866	0.0102896927931682	0	0.0937161198039649	0.9537	0.9167	0.6866	0.0199223492590608	0	0.140454183909835
Primnoella chilensis	0.6615	0.985	-0.02407	0.0861861680059832	0.0241522945769824	0.173867638353624	0.9944	1	0.7953	0.0100354925694313	0	0.288764436868531	0.5715	0.935	0.06761	0.0435921756485929	0.0474341649025257	0.148155042288663	0.7975	0.85	0.6161	0.0556242353255805	0.0657530058459518	0.0768887363518076	0.83075	0.895	0.46852	0.166232977407546	0.151749061867867	0.294968784789171	0.9147	0.86667	0.8419	0.124325781718837	0.22972689123295	0.385170222109654	0.9591	0.9167	0.5529	0.0162716522414494	0	0.180742573229933	0.9021	0.97501	0.5529	0.0406624314734539	0.0402377227652527	0.358634152801369
Primnoella distans	0.70195	0.983333333333333	0.2024	0.0457393345862733	0.052704627669473	0.135688850675105	0.9736	0.94999	0.745	0.026936963451733	0.0805237501196593	0.192851698923753	0.71805	0.983333333333333	0.2192	0.050188167534727	0.052704627669473	0.144327662192922	0.8687	0.8333	0.7037	0.033393445797375	0	0.115976099070263	0.848816666666667	0.883333333333333	0.4449	0.118991789580854	0.112491426285092	0.176700087684342	0.9102	0.8	0.6144	0.0647967763258499	0.131449660833847	0.639010032958969	0.9809	0.8333	0.6246	0.0106400710106235	0	0.0599707336030575	0.8164	1	0.6246	0.03499587277253	0	0
Primnoella grandisquamis	0.51	0.975	0.100875	0.102659090629563	0.0790569415042095	0.246267589614315	0.8105	0.7	0.6029	0.226887270099786	0.437797517885457	0.451971102812755	0.5015	0.975	0.00525	0.103334677410613	0.0790569415042095	0.097259104115416	0.7502	0.975	0.4287	0.0444492219654443	0.0790569415042095	0.180733105864851	NA	NA	NA	NA	NA	NA	NA	NA	NA	NA	NA	NA	0.9446	0.75	0.1369	0.0272893955798055	0	0.217799321496749	0.8736	0.825	0.1369	0.100182278317519	0.120761472884912	0.465908908598141
Primnoella polita	0.7942	1	0.33365	0.0510086412432392	0	0.123714612099435	0.9622	0.98333	0.6211	0.040413968982134	0.0527151685950069	0.315935454026786	0.876666666666667	1	0.338283333333333	0.0308009339284411	0	0.166765730744111	0.9502	1	0.3936	0.0111634323674317	0	0.202902384849902	0.868616666666667	0.95	0.410083333333333	0.110563987673973	0.0805076485899413	0.224008435825501	0.9822	0.98333	0.5784	0.0459705219558022	0.0527151685950069	0.630870685816216	0.9524	0.8333	0.4932	0.0224212201075479	0	0.202418598179339	0.9476	0.84997	0.4932	0.0586613633966647	0.0527151685950069	0.374277214552707
Primnoella scotiae	0.7585	0.925	0.25327	0.0396547601177967	0.0353553390593274	0.146255628951504	0.949	0.94998	0.8613	0.0382186690854962	0.0409921618523997	0.118543990896957	0.842	0.965	0.41227	0.0338460567209174	0.0337474278855277	0.151409467266013	0.7449	0.80557	0.5967	0.040396506999712	0.0472051562626137	0.115978973190067	0.77625	0.94	0.28381	0.024530310049225	0.0394405318873308	0.127740243810981	0.9673	0.91665	0.7956	0.00869290898759827	0.0472051609701971	0.0955524288894148	0.9537	0.9444	0.9142	0.00974166310236605	0	0.0459922698818931	0.9586	0.9444	0.9142	0.00531664054330051	0	0.185877378935684
Primnoisis antarctica	0.78908	0.861668	0.30992	0.0136768904848044	0.0458459174966661	0.123974932950173	0.9525	0.92567	0.8618	0.0248249426540682	0.0475062580672858	0.0444542211469032	0.8061	0.873334	0.36	0.0195217257889198	0.0417230285999897	0.0716128635248041	0.8699	0.84874	0.8904	0.0178478134359491	0.0351385891071973	0.0417351437307004	0.78772	0.827501	0.30995	0.0154515587131741	0.0576092146275229	0.0955100721855496	0.9542	0.91283	0.9121	0.0283188198121948	0.0618621415370948	0.0487452561794478	0.9257	0.9487	0.8695	0.00648159788255266	0	0.0447914922477224	0.9535	1	0.8695	0.00479003595439998	0	0.150004629558187
Primnoisis formosa	0.63375	0.845	0.03251	0.062719060544268	0.130064086767511	0.261515733327419	0.8346	0.77858	0.8149	0.172418869810316	0.272419495957572	0.139018344113286	0.717	0.975	0.26149	0.056221288968978	0.0263523138347365	0.0975923317798188	0.6751	0.7286	0.6797	0.0126793795852426	0.110652569383233	0.102613676801227	0.83375	0.855	0.48646	0.112775896262356	0.0895978670381041	0.241039435224474	0.9219	0.82857	0.949	0.108415302322955	0.263425283735467	0.107815686345829	0.8963	0.9286	0.6753	0.0121477021146663	0	0.089061838691502	0.9062	1	0.6753	0.0196853019055109	0	0.210771176608399
Primnoisis mimas	0.666	0.92	0.15416	0.10439774369635	0.13984117975602	0.332637644692639	0.6979	0.58	0.6156	0.183948332117714	0.319026296373477	0.344649000191983	0.706	1	0.25766	0.0267498701969852	0	0.165687283760704	0.841	1	0.0506	0.0165797734872612	0	0.329632185591422	1	1	0.632	0	0	0	0.9835	1	1	0.0521775813927783	0	0	0.8682	0.8	0.6009	0.0209433097246405	0	0.0218044337998797	0.8395	0.8	0.6009	0.0477173390335677	0	0.0902512542233563
Psammocora profundacella	0.78776	0.865	0.47225	0.0197143602483063	0.0419986772278472	0.0601689519418261	0.8967	0.89501	0.9552	0.03296142526584	0.0397392738847716	0.0211176598030074	0.76265	0.873125	0.37138	0.0143944626699143	0.0317392260810219	0.106596474821846	0.8081	0.84188	0.9002	0.0235629181365787	0.050522663781273	0.0427935613017763	0.77181	0.8675	0.42222	0.0265633184841218	0.0521915542337391	0.0583734680979105	0.9047	0.87312	0.9692	0.0393701804810584	0.0670525134171386	0.0215962959787089	0.8513	0.95	0.949	0.0142910228232039	0	0.0261576417557512	0.888	0.975	0.949	0.012719189352226	0.0263523138347365	0.0657173239463284
Psammocora stellata	0.81957	0.849403	0.43441	0.0169911120556863	0.0378829175956071	0.0350274003856663	0.9189	0.87017	0.9322	0.0308236921863686	0.0700357852973908	0.0329639533767147	0.80728	0.857661	0.43109	0.0102882673198379	0.0303379437705033	0.080039857432268	0.8363	0.793	0.8526	0.0214996123996069	0.0608053360231558	0.102923056481799	0.81462	0.883644	0.44759	0.0223216287737053	0.0239527693597212	0.0917423620799029	0.9175	0.88071	0.9581	0.0405387331929463	0.0663283825623189	0.0199524434593861	0.8802	0.9474	0.9418	0.012272824541328	0	0.0234321716165332	0.9013	0.99474	0.9418	0.012552556180582	0.0166335804924857	0.0866561532084646
Psammogorgia arbuscula	0.686	1	0.16504	0.041952353926806	0	0.10989671110234	0.9817	0.98	0.8731	0.0428953506934156	0.0632455532033676	0.205908528774848	0.658	0.96	0.08266	0.0423739962188552	0.0843274042711568	0.0854578284561715	0.6994	0.7	0.5117	0.0303615253605978	0.105409255338946	0.131215725683573	NA	NA	NA	NA	NA	NA	NA	NA	NA	NA	NA	NA	0.9818	0.8	0.4974	0.0125945314411542	0	0.17006743760442	0.9794	0.8	0.4974	0.0418892720288991	0	0.238119507810679
Pseudocladochonus hicksoni	0.804283333333333	1	0.306166666666667	0.0673154564644135	0	0.150772127954411	0.9722	1	0.7862	0.0215447853964197	0	0.154440063886717	0.880566666666667	1	0.348283333333333	0.0405102639028862	0	0.154520865385572	0.9504	1	0.5619	0.021229957868802	0	0.199341387797138	0.874483333333333	0.95	0.420816666666667	0.0743174061162784	0.0805076485899413	0.143801076808757	0.9415	0.96667	0.9514	0.0506803709536542	0.105398714413412	0.0932001430614067	0.9884	0.8333	0.4272	0.00510337578906791	0	0.129080336741633	0.9582	0.8333	0.4272	0.0436445236478123	0	0.216386588206283
Pseudocrypthelia pachypoma	0.680188888888889	1	0.0995	0.0619913275495696	0	0.132853965950819	0.9897	1	0.6877	0.0216078689370331	0	0.330398765803452	0.727022222222222	1	0.297511111111111	0.0545405500975034	0	0.111546765676037	0.884	0.95556	0.5089	0.0255473416751463	0.0776817753544692	0.291237760830105	0.942988888888889	0.966666666666667	0.532933333333333	0.0879166341934292	0.0536717657266276	0.176643807823115	0.9805	0.97778	0.9246	0.0602720683419959	0.0702658096089414	0.238435735576696	0.9551	0.8889	0.4687	0.0153438369821024	0	0.184286642670234	0.9331	0.92223	0.4687	0.0510499755141959	0.0536663985500549	0
Pseudodiploria strigosa	0.90613	0.914601	0.59992	0.00860530198320908	0.0207555729865499	0.0665881337443509	0.9542	0.9312	0.963	0.010282671507606	0.0298800565223324	0.0155991452757301	0.88885	0.917743	0.60038	0.00696710524935252	0.0152575955947631	0.0449157433423961	0.9165	0.92707	0.9677	0.0073219608788296	0.0275567717025537	0.0148252787120138	0.89987	0.913304	0.5895	0.0131934369205972	0.0154376532471026	0.0442587091241185	0.9594	0.93073	0.9618	0.00721418356049002	0.0178919628138819	0.0158029533104839	0.9423	0.9495	0.9715	0.00545791983166559	0	0.0210251172542641	0.9528	0.9596	0.9715	0.00547316686713968	0.0212926695784671	0.084405371077122
Pseudodrifa nigra	0.87135	0.919	0.48459	0.023701910377764	0.0420185144377518	0.0913431436337117	0.9368	0.86587	0.8652	0.0168904969994636	0.0588878982096963	0.0503119159731458	0.8865	0.945	0.51114	0.0222248609544457	0.0278886675511358	0.124696352971707	0.8918	0.84149	0.872	0.0165851339055995	0.026329301379093	0.0520469873180849	0.86887	0.9245	0.48915	0.0258460420352689	0.0424558594307075	0.0579667002108394	0.9618	0.9634	0.7662	0.0197529182091603	0.0263550121735253	0.112648716518802	0.93	0.9512	0.8602	0.0137113092008021	0	0.0469817931638299	0.9637	0.9512	0.8602	0.00483160888777687	0	0.222560853101648
Pseudoplexaura porosa	0.824	0.896	0.37458	0.0222560853101648	0.0228278582243519	0.112455599139295	0.9027	0.86223	0.9252	0.0118420155942024	0.0359861408507961	0.0335817410706076	0.8466	0.9135	0.42432	0.0148750350139644	0.0228582589013249	0.0671488694369955	0.8762	0.88668	0.9058	0.0141797978358885	0.0244312095484444	0.0477767958555429	0.83302	0.9065	0.44839	0.0304592551160107	0.0348847308208684	0.147331866131458	0.9184	0.90444	0.898	0.0199621864756566	0.0332136250488996	0.0728056774342954	0.8908	0.9333	0.9057	0.0112822377606966	0	0.0492568100198676	0.9066	1	0.9057	0.0116065115823451	0	0.105745186389
Pteroeides griseum	0.7805	0.98	0.29432	0.0311314417698035	0.0258198889747161	0.122778814676366	0.959	0.95263	0.728	0.0224993827075816	0.0579299778468224	0.13822365129665	0.789	0.975	0.37665	0.0205209919621618	0.0353553390593274	0.155304112058317	0.8476	0.88947	0.7145	0.0452700538742531	0.0630136325638262	0.0981011382876536	0.766	0.965	0.22055	0.028992336152086	0.0411636301174282	0.0898333055040155	0.9673	0.98948	0.6441	0.0323592679494179	0.0221781073233142	0.261978137340589	0.9332	0.9474	0.7182	0.0112920817881873	0	0.073175284230553	0.9181	0.96844	0.7182	0.0121878810481742	0.0271625232014013	0.151537637422376
Pterogorgia anceps	0.82633	0.915002	0.33082	0.0200888056168382	0.0271597016838469	0.0829118514514729	0.9041	0.9059	0.8011	0.0270819743248777	0.0455721162310659	0.112747948983562	0.81602	0.91417	0.37663	0.0258867962912026	0.027790108552025	0.100107775810762	0.8592	0.84999	0.8202	0.0245257234574459	0.0403222973882524	0.0757111469849571	0.81131	0.904171	0.33544	0.0272415307939917	0.0304907900302151	0.143894206508347	0.9508	0.90884	0.8654	0.0352413898073778	0.0448299056930131	0.0569350507157059	0.8999	0.9412	0.8775	0.0175654332267794	0	0.060259162512158	0.9116	0.9412	0.8775	0.0193287350853593	0	0.0812828395173299
Pterogorgia citrina	0.75849	0.913339	0.2051	0.0240727346920859	0.0322012195938808	0.121761342159342	0.8732	0.82666	0.7972	0.0166119100513925	0.0491975202627124	0.0672140858253189	0.77001	0.92334	0.28905	0.0289811222081624	0.0274406207412782	0.108105033802008	0.8357	0.87334	0.7946	0.0192645327537997	0.0438786255228873	0.0381086166984144	0.74901	0.893342	0.23307	0.03626334084015	0.0409731019626833	0.097219214493158	0.9324	0.90334	0.9082	0.0253561300937925	0.0727736246482504	0.0588912368504668	0.8695	0.9333	0.834	0.0178029335909688	0	0.0882496458916408	0.8777	0.9333	0.834	0.0154635772776619	0	0.105532775319645
Ptilella grandis	0.85205	0.902998	0.43328	0.0175778427446475	0.0376312325365809	0.104019066628298	0.9263	0.91296	0.8854	0.0248464171349602	0.0327124237357409	0.0672560612716637	0.84392	0.92133	0.38048	0.0151658827636244	0.0294457863425879	0.0663333802344893	0.8529	0.76296	0.857	0.014043187355836	0.0347114838506093	0.0479675816451996	0.85561	0.886664	0.42496	0.0155041535653443	0.0265295090208788	0.0751802012944011	0.9519	0.93333	0.8606	0.0198631428642207	0.0502899161529095	0.0910313743228735	0.9068	0.9444	0.8943	0.0107061768256564	0	0.0770959719368586	0.9156	0.94996	0.8943	0.0145388368784362	0.0175822637905362	0.142070561498308
Ptilosarcus gurneyi	0.97277	0.989347	0.60978	0.00559941465194751	0.00761363550188448	0.0745213287887733	0.9929	0.99129	0.889	0.00317804971641414	0.00432240930757632	0.0392796243476041	0.97242	0.993544	0.54978	0.00304623629345386	0.00456555509586002	0.0700888293524724	0.9763	0.98517	0.9281	0.00349761823721992	0.0116051760482602	0.0299868489693584	0.97361	0.987734	0.60301	0.00432035235188573	0.00564708223579027	0.055846365643214	0.9933	0.98934	0.9192	0.00271006354989038	0.00743627744387086	0.0450772176998044	0.9899	0.9484	0.8501	0.00264365067451978	0	0.0721656273982134	0.9669	0.9742	0.8501	0.00357304725222977	0.0271955878774481	0.471163111647949
Ptilosarcus undulatus	0.8155	1	0.22871	0.0392605258356137	0	0.105819127130527	0.9755	0.99167	0.5576	0.0289146252881748	0.0263417729092026	0.344595801870346	0.8065	1	0.39397	0.0368781778291715	0	0.116952165435275	0.862	0.98334	0.3654	0.0435405302882014	0.0351223638789368	0.271682085452014	0.7965	0.99	0.29119	0.0248663092020777	0.0210818510677892	0.101709646106508	0.9801	0.98334	0.7396	0.0157864217323341	0.0351223638789368	0.212547092821019	0.9633	0.9167	0.7461	0.0157271880653995	0	0.173004463654683	0.9466	0.93336	0.7461	0.0311312633144811	0.0351223638789368	0.372318277821543
Radicipes challengeri	0.7127375	1	0.2908625	0.0386098473514206	0	0.0951925032426982	0.9755	0.975	0.5548	0.0234911330789584	0.052704627669473	0.185864825433252	0.71615	1	0.1938875	0.0204111216959992	0	0.11517936570724	0.8197	0.7625	0.6891	0.0298032436713411	0.0922330984215777	0.217337653331298	0.7507375	0.925	0.1752	0.0598080392798493	0.120761472884912	0.23761855374388	0.9162	0.925	0.7012	0.114383176696187	0.105409255338946	0.225958599944523	0.9741	0.875	0.6256	0.00882483868281896	0	0.1368285220429	0.9304	0.875	0.6256	0.00356526452189892	0	0.190533286680657
Radicipes gracilis	0.8055	0.911671	0.33886	0.0366943834636553	0.0572245847419524	0.141593535633988	0.9217	0.84583	0.8236	0.0197149125734246	0.0709564349912442	0.10946252529722	0.74831	0.86167	0.32413	0.0460700541446273	0.0566820241934484	0.141858059341019	0.796	0.76666	0.8244	0.031304951684997	0.083805703863162	0.120325669192682	0.79639	0.900004	0.33937	0.0238388781428806	0.027216553051406	0.17719785583102	0.9046	0.87916	0.6983	0.0260478192731923	0.0603761395107556	0.114437804553876	0.8734	0.9167	0.835	0.0172059421260344	0	0.0586458296329188	0.8672	0.9167	0.835	0.0136853530787075	0	0.0828865355638524
Radicipes pleurocristatus	0.733366666666667	1	0.197983333333333	0.0436698330771673	0	0.124411638781094	0.9783	1	0.5265	0.0260002136743357	0	0.246004177922969	0.79405	1	0.253283333333333	0.022403572521551	0	0.0599089870419711	0.8327	0.96666	0.4425	0.020259702750918	0.0702868914600092	0.122446586994765	0.825683333333333	0.883333333333333	0.372066666666667	0.088108254472398	0.0805076485899413	0.203780885714819	0.9292	0.94999	0.7873	0.101885338602874	0.0805237501196593	0.318486716974019	0.9824	0.8333	0.6451	0.00957078889120433	0	0.193091486664281	0.9834	0.8333	0.6451	0.03499587277253	0	0
Radicipes spiralis	0.5595	0.95	0.0169	0.0862956803347911	0.105409255338946	0.180602702391496	0.8633	0.875	0.6356	0.173322467608149	0.212459146399699	0.363673602133684	0.428	0.975	-0.10215	0.119610478916634	0.0790569415042095	0.14267095982637	0.653	0.65	0.4999	0.217481544555445	0.37638632635454	0.155989636407893	NA	NA	NA	NA	NA	NA	NA	NA	NA	NA	NA	NA	0.926	0.75	0.4914	0.0571294825617892	0	0.266704663959552	0.9245	0.75	0.4914	0.0649858959057015	0	0.241522945769824
Renilla muelleri	0.85425	0.9085	0.36938	0.0136874841450948	0.0342417873365279	0.114312970003894	0.9434	0.90869	0.8845	0.0164937698675725	0.0489369083616855	0.0634617119914747	0.8355	0.924	0.37978	0.00948683298050514	0.0252542625665011	0.121554887465156	0.8777	0.90001	0.8491	0.0210873843275495	0.048292153722019	0.0788168763654079	0.84572	0.9025	0.39667	0.0125544856967982	0.0332707746294619	0.0943155466152497	0.9643	0.9239	0.8516	0.0198720909820783	0.0697014107939478	0.065534045435263	0.9229	0.9348	0.8899	0.0135601540469781	0	0.0341384436278711	0.9185	0.9348	0.8899	0.0129550504952059	0	0.148195066644534
Renilla reniformis	0.91545	0.9295	0.55645	0.0147825911125215	0.024318488622628	0.0915174937739592	0.9721	0.92044	0.7615	0.0104077962231311	0.0279545345158885	0.185025673894192	0.9396	0.945	0.56903	0.00953006937132264	0.0141421356237309	0.0615047793987499	0.9529	0.89184	0.8418	0.00769487563974306	0.0680833019175774	0.0696878755595262	0.9245	0.9295	0.53192	0.0105330168728833	0.0318372597927509	0.0648512280360039	0.9812	0.94084	0.7992	0.0091505919662792	0.0310872321058019	0.133939289729837	0.9656	0.9388	0.8172	0.00560158707669334	0	0.0899824674280742	0.9657	0.9388	0.8172	0.00598238153989604	0	0.325252875980111
Rhizosmilia gerdae	0.59	0.94	0.0747	0.044783429475148	0.0699205898780101	0.139478871358911	0.8938	0.93	0.5733	0.0677360891827819	0.0948683298050514	0.166322344326378	0.683	1	0.1647	0.0398050806360751	0	0.106819213835548	0.7865	0.88	0.2125	0.0506628288020144	0.113529242439509	0.38491737930222	NA	NA	NA	NA	NA	NA	NA	NA	NA	NA	NA	NA	0.9035	0.9	0.7183	0.0275166616192202	0	0.128172669993776	0.9304	0.92	0.7183	0.0198785199538485	0.0421637021355784	0.230820300474441
Rhizosmilia maculata	0.77296	0.880332	0.30472	0.0317963380141662	0.0418250147904603	0.0892821345822083	0.8998	0.86347	0.9172	0.0281929857312851	0.0562065446960287	0.0523021138302374	0.78793	0.889998	0.28809	0.0219847952508597	0.060756933358351	0.0885054731515389	0.8326	0.86154	0.8844	0.0167478025092514	0.0677098909564425	0.0535437515806778	0.76456	0.892665	0.28492	0.033853612969831	0.0393726106858844	0.10883196834264	0.9313	0.90191	0.907	0.0424239188299347	0.0516510180603119	0.0478794783226013	0.8767	0.9423	0.8953	0.0137198153534708	0	0.0489263619012173	0.9066	0.95384	0.8953	0.0109564795643694	0.0243284561322287	0.120100004625775
Rhizotrochus flabelliformis	0.54675	0.765	0.03799	0.0361526470523099	0.0747217059048663	0.186591803142582	0.8559	0.80714	0.726	0.0667074042200547	0.121651151522156	0.0584370506518672	0.6275	0.875	0.1177	0.0367801274845232	0.0857969178415583	0.12788935321858	0.7228	0.69288	0.6193	0.0121819538662729	0.0344894766559309	0.21374182245566	0.66975	0.715	0.18581	0.118006885392336	0.0668746754924629	0.284878338359846	0.8828	0.82143	0.8903	0.114673255624647	0.182098191155822	0.141233494610875	0.8567	0.9286	0.7649	0.0249713168789046	0	0.102161582255214	0.8801	1	0.7649	0.0219111843586786	0	0.38735583698254
Rhizotrochus typus	0.84	1	0.24603	0.0444722135470878	0	0.109577269033723	0.9869	0.99091	0.9059	0.0207656233017723	0.0287451039309306	0.120857537805651	0.848	1	0.35946	0.0408384350554447	0	0.108953488547484	0.8958	0.88183	0.6859	0.0436037714984483	0.043908871540954	0.0962848205412809	0.833	0.995	0.29338	0.0457772384002744	0.0158113883008419	0.0787005548476841	0.9804	0.96364	0.5345	0.0195118197795877	0.0469405581560339	0.277502052044465	0.9549	0.9091	0.6159	0.0192090834994512	0	0.176011647341873	0.9595	0.91819	0.6159	0.028516077336595	0.0287451039309306	0.258400550395011
Riisea paniculata	0.907	0.9675	0.51361	0.0160176291767678	0.0237170824512628	0.0970152960448334	0.9688	0.95405	0.7972	0.011933147112141	0.0313496854494232	0.121766443105918	0.91107	0.971667	0.60659	0.0170358478248402	0.0158106855919941	0.0459822296593417	0.9385	0.96217	0.8336	0.0116642854712818	0.0189230635292844	0.0745537837179755	0.90789	0.959167	0.58578	0.0131398841530493	0.0227194239216872	0.104315321128884	0.9754	0.95404	0.7944	0.0135499077487635	0.0256589685425324	0.0635875599294215	0.9456	0.9459	0.8492	0.0141907638193924	0	0.0513199116652916	0.9468	0.9459	0.8492	0.0158731079362409	0	0.228247331735651
Rosgorgia inexspectata	0.9227	1	0.406133333333333	0.0471020562577018	0	0.105115950088286	0.9967	1	0.6293	0.00397352348538283	0	0.485988580112743	0.9096	1	0.389266666666667	0.0421815008308818	0	0.171084399069402	0.9907	1	0.5394	0.00880719402912567	0	0.290204985024953	1	1	0.632	0	0	0	0.9635	1	1	0.0385897222932048	0	0	0.9967	0.6667	0.7115	0.00286937856222098	0	0.212768131490075	0.9165	0.6667	0.7115	0.0880167282080199	0	0
Sarcodictyon incrustans	0.959	1	0.4818	0.0117378779077727	0	0.152765913882791	0.9901	1	0.6036	0.00915848119383219	0	0.359763873178568	0.9585	1	0.57368	0.0105540934659917	0	0.109905068126998	0.9591	1	0.6774	0.0117987758310391	0	0.201162289375187	0.9525	1	0.49101	0.0145773797371133	0	0.12419239957063	0.9894	1	0.6083	0.00575808610178379	0	0.219901518361692	0.9795	0.9231	0.5119	0.00471993408616877	0	0.174511031169952	0.969	0.9231	0.5119	0.0206397674405503	0	0.180795034346755
Schizocyathus fissilis	0.8055	0.955002	0.30413	0.0234380981405157	0.0506426844119113	0.0904252306236115	0.9193	0.96564	0.7826	0.0175185615847877	0.0402101756054636	0.110293749193284	0.83134	0.962503	0.37277	0.0231128247227955	0.0333880570963132	0.0721772055430245	0.8721	0.96876	0.7357	0.0196154700852839	0.0294627900919108	0.0647749094085734	0.81591	0.944169	0.36173	0.0309127607595598	0.0415819807261644	0.0536369286136996	0.9393	0.97813	0.6568	0.0196923561030388	0.029644600407719	0.228218608648229	0.8881	0.9375	0.7538	0.0133786729120974	0	0.0820877579179746	0.9352	0.95	0.7538	0.0113705272036475	0.0263523138347365	0.221045018039313
Schizophytum echinatum	0.952	1	0.47697	0.0240601099101581	0	0.0525605904330104	0.9929	1	0.7346	0.0109893888213434	0	0.370239322000724	0.976	1	0.50836	0.00809663853432742	0	0.0811028729454142	0.9816	1	0.656	0.0094304471438704	0	0.103398903927137	0.944	1	0.47859	0.0193002590656188	0	0.0664887701462101	0.9956	1	0.7827	0.00693140998963736	0	0.28822716735242	0.9917	0.9091	0.4667	0.00600092585449205	0	0.241964666842083	0.9456	0.92728	0.4667	0.0192999712147166	0.0383268052412407	0.116371817894196
Scleracis guadalupensis	0.78015	0.864173	0.33805	0.0283891704704452	0.0468209554342687	0.135148595175006	0.9226	0.90001	0.8793	0.0199733155318123	0.0597559564673961	0.0430788682405758	0.81865	0.957504	0.35658	0.0231060958767739	0.0267709997322974	0.110780892857127	0.8574	0.84194	0.8017	0.0233247603298393	0.0491551105063236	0.0898010764597693	0.78374	0.868342	0.31741	0.0283932777646791	0.0479176765806616	0.122273758881909	0.9537	0.94517	0.8635	0.0253510902680294	0.0527780478355664	0.0777635304411179	0.8996	0.9355	0.8644	0.00948917511928432	0	0.0651156236585694	0.9088	0.9355	0.8644	0.0125680370605579	0	0.118875097850176
Scleracis petrosa	0.6025	0.91	0.06836	0.0452922608056707	0.0875595035770913	0.137314992302775	0.8467	0.84	0.505	0.12236107768949	0.107496769977314	0.18860481907358	0.595	0.99	0.09474	0.0719953702215173	0.0316227766016838	0.103925456190697	0.7856	0.81	0.754	0.023669952823499	0.128668393770792	0.0870708523751395	0.9555	0.99	0.55441	0.122620688847084	0.0316227766016838	0.225686697535421	0.9877	0.98	0.9679	0.0388960152200711	0.0632455532033676	0.101509112891405	0.8707	0.9	0.7185	0.0248419448156183	0	0.0807207119228599	0.8796	0.9	0.7185	0.0168733846963528	0	0.129276834738479
Scleranthelia musiva	0.821	1	0.32731	0.0327278338896895	0	0.0696016195533153	0.9515	0.98182	0.6443	0.0303250904551183	0.0383268052412407	0.148013550430733	0.8455	0.995	0.39396	0.0251053336519907	0.0158113883008419	0.0813622107205387	0.896	0.96364	0.5874	0.0175182444579612	0.0469405581560339	0.2476239083772	0.7935	0.95	0.28937	0.0501137594767035	0.0471404520791032	0.0752030739619953	0.9525	0.98182	0.6538	0.0240289177635799	0.0574902078618611	0.244810039736028	0.9486	0.9091	0.5756	0.0100576118216779	0	0.158612175516958	0.9311	0.94546	0.5756	0.0217125155920113	0.0469405581560339	0.393290972295181
Scleranthelia thomsoni	0.866	1	0.263175	0.0309838667696593	0	0.10436814182392	0.9807	1	0.503	0.0120004629540327	0	0.287991126406507	0.925	1	0.432175	0.0414326763155202	0	0.13176294212208	0.9501	1	0.5021	0.0218604157732139	0	0.287948085598776	1	1	0.632	0	0	0	0.984	1	1	0.0171269767715535	0	0	0.996	0.75	0.7781	0.00565685424949239	0	0.297851734182555	0.875	0.75	0.7781	0	0	0
Sclerisis macquariana	0.7995	1	0.356875	0.0421933380734184	0	0.18162339889942	0.9251	0.875	0.6754	0.161328822250982	0.317323879410996	0.369763648234322	0.777	1	0.210725	0.0442342250600897	0	0.177823119434891	0.8796	0.925	0.5033	0.0722144953131526	0.168737139427638	0.15066744100096	1	1	0.632	0	0	0	0.977	1	1	0.0304776785350999	0	0	0.9762	0.75	0.4676	0.0195834397160231	0	0.111960508910756	0.95	0.75	0.4676	0.0645497224367903	0	0
Sclerobelemnon theseus	0.8005	0.99	0.27258	0.0314863286028856	0.0210818510677892	0.102618612130332	0.9413	0.93637	0.6424	0.0239678024765633	0.0748354795534845	0.0903649391203371	0.813	0.99	0.28697	0.0462601340248815	0.0210818510677892	0.0935065303720666	0.8687	0.83638	0.7442	0.0300889422287399	0.0574902078618611	0.0886463635902668	0.7765	0.97	0.2047	0.0280921103989477	0.0349602949390051	0.0989323450085405	0.955	0.9091	0.6824	0.0268245327183076	0.0857013418798095	0.105977146383338	0.9211	0.9091	0.59	0.0145789040892807	0	0.113874199594699	0.9059	0.9091	0.59	0.00876165889924202	0	0.140243003390544
Scopaegorgia liouvillei	0.627328571428571	0.957142857142857	0.0971714285714286	0.0692177886642855	0.0690065559342355	0.171994908430677	0.9098	1	0.4931	0.0345665220183409	0	0.135514205897389	0.708371428571429	1	0.287428571428571	0.051639435439565	0	0.157532878186589	0.805	0.92856	0.552	0.0436755716110912	0.138845255190406	0.18491078930122	0.942542857142857	0.914285714285714	0.577828571428571	0.0665191497157891	0.0998865569685859	0.0631283040041463	0.9219	0.95714	1	0.102629268080147	0.135535220514817	0	0.8954	0.8571	0.626	0.0308299998198004	0	0.114545478595476	0.9045	0.88568	0.626	0.0301339601704714	0.0602519303517415	0.280914162452993
Siderastrea siderea	0.9619	0.944562	0.70612	0.00278288419529889	0.0121057697905677	0.0297614889113805	0.9818	0.95456	0.9499	0.00234757558155454	0.00937943376637297	0.0195189366741349	0.95653	0.934006	0.78248	0.00170492749927315	0.00931064528137311	0.0319053739813356	0.9637	0.93823	0.9606	0.0023118054512533	0.0162283736434404	0.0190099389209376	0.96203	0.943269	0.71878	0.0018921181546381	0.0168809817052603	0.0356684672442699	0.9808	0.95305	0.9751	0.00252982212813471	0.0168925525996912	0.0118925747142212	0.9721	0.9499	0.977	0.001523883926755	0	0.00885688683705762	0.9604	0.95992	0.977	0.00241292814278052	0.0211240147699248	0.0832066370216009
Sinularia gardineri	0.5895	0.975	0.124425	0.0923294222998401	0.0790569415042095	0.203223195922885	0.8264	0.85	0.562	0.184773254437853	0.268741924943285	0.420905109390598	0.647	1	0.099925	0.108684047689724	0	0.17635377362626	0.7586	0.775	0.3055	0.029515344408554	0.0790569415042095	0.378838356030643	0.985	0.975	0.6162	0.0474341649025257	0.0790569415042095	0.0499639870306604	0.9805	0.975	1	0.0616644143732834	0.0790569415042095	0	0.9451	0.75	0.4406	0.0170649087636328	0	0.0846288629513858	0.8979	0.75	0.4406	0.064203582454564	0	0.478109889739448
Sinularia leptoclados	0.73275	0.965	0.23936	0.0477617059531541	0.0411636301174282	0.141410609377247	0.9339	0.97273	0.6815	0.0373882037249421	0.043908871540954	0.18365320579832	0.765	0.995	0.24753	0.0485912657903775	0.0158113883008419	0.0711848618426387	0.8069	0.80911	0.6009	0.0366680302776744	0.138521048942029	0.119368197886483	0.70275	0.965	0.15107	0.0482823006448073	0.0411636301174282	0.163140389780636	0.962	0.97273	0.6748	0.025686139799078	0.043908871540954	0.0322862199707553	0.913	0.9091	0.6287	0.0179876500843094	0	0.150786125209038	0.9261	0.92728	0.6287	0.0359427013144223	0.0383268052412407	0.294171076454199
Siphonogorgia collaris	0.644083333333333	1	0.0467166666666667	0.0450120182853808	0	0.151426856604879	0.9854	1	0.6681	0.0197832701487337	0	0.313056775113468	0.651083333333333	1	0.19065	0.0842512501281028	0	0.132997202467561	0.8243	0.88332	0.5808	0.0375649067910759	0.112492526171495	0.144923581395315	0.9804	0.983333333333333	0.609183333333333	0.0429041567527748	0.052704627669473	0.0482782860221298	0.9842	0.96667	1	0.0499639870306604	0.105398714413412	0	0.9709	0.8333	0.3275	0.0123508884070922	0	0.262306966061606	0.9417	0.86664	0.3275	0.0686829268773867	0.0702868914600092	0
Siphonogorgia variabilis	0.6265	0.995	0.03163	0.0445377492820541	0.0158113883008419	0.151250645912303	0.9213	0.99091	0.6028	0.0697790958828088	0.0287451039309306	0.301626627177082	0.6685	0.975	0.21437	0.0477871437848205	0.0353553390593274	0.136887537376084	0.7082	0.74548	0.6187	0.0293477237428883	0.0574902078618612	0.0608678897284931	0.6845	0.9	0.2694	0.0913540122575662	0.126929551764398	0.252807265190962	0.9079	0.99091	0.755	0.128209420697371	0.0287451039309306	0.276549774503213	0.9523	0.9091	0.6872	0.0212239382668617	0	0.119474590511028	0.9485	0.9091	0.6872	0.00668746754924628	0	0.318151623531227
Solenosmilia variabilis	0.91203	0.901338	0.77027	0.00758493389702392	0.0189449253246233	0.0249200075798098	0.9431	0.91271	0.9729	0.00490917508345344	0.0162929057499814	0.0142396160996941	0.89678	0.909555	0.76789	0.00673643492921558	0.0167092331428532	0.0424879446954597	0.912	0.89562	0.987	0.00765941686205071	0.0230798035809089	0.00461880215351701	0.91171	0.906222	0.76237	0.00718972260321016	0.0173232065289439	0.025061792522572	0.947	0.91737	0.9717	0.00673300329224137	0.0280696376099791	0.0199167712689024	0.9327	0.9482	0.9669	0.00442342250600894	0	0.012913816889931	0.9252	0.96892	0.9669	0.00388158043413591	0.0267494049778059	0.0431675032093974
Solumbellula monocephalus	0.952833333333333	1	0.331166666666667	0.0343425913443775	0	0.188913544142536	1	1	1	0	0	0	0.843	1	0.382166666666667	0.0219747329651327	0	0.168261499157607	0.9082	1	0.4921	0.0127436258576592	0	0.157907462352691	1	1	0.632	0	0	0	0.9745	1	1	0.0287179773351506	0	0	0.9971	0.6667	0.6738	0.00422821212544709	0	0.34705676769082	0.9499	0.6667	0.6738	0.0806686638871212	0	0
Stenisis humilis	0.762357142857143	1	0.2179	0.0391108228318586	0	0.136579730935796	0.9532	1	0.427	0.0305606864378985	0	0.173075449186507	0.743942857142857	1	0.208371428571429	0.0492296299253309	0	0.149440273905171	0.8946	0.95713	0.5631	0.0215880625449447	0.0690272579010157	0.16756587427702	0.802514285714286	0.985714285714286	0.3122	0.0946800603728132	0.0451753951452626	0.190259891474412	0.9741	1	0.6585	0.0215790536297483	0	0.312062404727715	0.9316	0.8571	0.4519	0.0285703809331739	0	0.229836391084325	0.9139	0.88568	0.4519	0.0677650352320428	0.0602519303517415	0.297201839384169
Stenocyathus vermiformis	0.90649	0.919006	0.5643	0.0135075657811959	0.0237505013748248	0.0936250797359103	0.9606	0.90431	0.9031	0.0162220700145067	0.0484664935806171	0.0267226495692325	0.90636	0.93145	0.56913	0.0142826390340783	0.0221400085315651	0.0771120692383638	0.865	0.89785	0.9043	0.00553774924194539	0.0317550083538889	0.0762933665384991	0.90511	0.931894	0.51542	0.0119870717395404	0.0181353909371826	0.0840531815776972	0.9673	0.94407	0.8815	0.0192991076362498	0.0342932468246705	0.040926085134599	0.9358	0.9462	0.9149	0.0086512683720044	0	0.024564880079767	0.9291	0.95696	0.9149	0.00799235746058554	0.0226840717489412	0.0983579065341357
Stenohelia maderensis	0.927288888888889	1	0.405022222222222	0.0115109776435372	0	0.0973072686223849	0.9983	1	0.9403	0.00537587202228625	0	0.188787976312052	0.928722222222222	1	0.406744444444444	0.0180680963095839	0	0.0828530530219722	0.9649	0.97778	0.6079	0.0357846956734921	0.0468438730726276	0.11029400104569	0.908866666666667	1	0.355466666666667	0.0279688146930841	0	0.0668558796365384	0.9974	1	0.6937	0.00380642731296539	0	0.290292974615493	0.9911	0.8889	0.5782	0.00493175650475794	0	0.256784302047025	0.9608	0.8889	0.5782	0.0270505699262203	0	0
Stephanocyathus campaniformis	0.91	1	0.43818	0.0438431547932197	0	0.14330958562962	0.9816	1	0.5994	0.025945241481928	0	0.440816968820394	0.901	1	0.41125	0.017763883459299	0	0.073102488937716	0.9169	1	0.4202	0.0284973682995465	0	0.277642776083065	0.88625	0.985	0.39122	0.0465064213009582	0.0337474278855276	0.114034758833534	0.9868	1	0.704	0.0148234049169998	0	0.337987179244026	0.9815	0.9091	0.7218	0.0170961334160031	0	0.200694793156175	0.982	0.9091	0.7218	0.0232379000772445	0	0
Stephanocyathus coronatus	0.73119	0.850665	0.25393	0.0380951571725331	0.0432555713174615	0.0840586177748732	0.8482	0.78846	0.9157	0.046055039536045	0.0911158871376934	0.0451566409537094	0.70715	0.821666	0.23232	0.037375549048364	0.0357381769727183	0.0832757641147104	0.773	0.8154	0.8409	0.0318921794663066	0.0743143174481054	0.0822211786720564	0.7167	0.836332	0.24497	0.0456713866173949	0.0636235378875879	0.0739172668145497	0.8855	0.80193	0.8915	0.0455564363058492	0.075878749037893	0.0445626899247939	0.8186	0.9423	0.9369	0.0219656297175585	0	0.0232352701249152	0.9171	0.9423	0.9369	0.015285795875765	0	0.180127609087434
Stephanocyathus crassus	0.946177777777778	1	0.414344444444444	0.0180803874826463	0	0.145725435216834	0.9998	1	0.8632	0.000421637021355784	0	0.288399722607356	0.925877777777778	1	0.398311111111111	0.0227725950141013	0	0.102677432496303	0.9822	1	0.7011	0.0116026816823622	0	0.168841444359296	0.918577777777778	1	0.401133333333333	0.0275421512598771	0	0.0799812700982517	0.9951	1	0.5577	0.00481779110289261	0	0.105648315967017	0.9932	0.8889	0.5035	0.00745057790450588	0	0.155320636104801	0.9385	0.90001	0.5035	0.0173925271309261	0.0351329048044707	0
Stephanocyathus diadema	0.87782	0.907368	0.4462	0.018050780223211	0.0301687755432298	0.0942304267916331	0.9406	0.85714	0.8773	0.0142298590607528	0.057468410646391	0.0505306287754709	0.85686	0.932131	0.39751	0.0185755035822271	0.0251811509974337	0.0786358619064977	0.8896	0.89047	0.8667	0.0291478987235787	0.0515596536924841	0.0622201289330426	0.87255	0.910945	0.38334	0.0224375800834225	0.0384591157377979	0.119939477330119	0.9661	0.91112	0.8388	0.0140352730250925	0.034447634977681	0.10193331153259	0.9301	0.9365	0.8594	0.0100049987506246	0	0.0531898068764642	0.9244	0.96825	0.8594	0.0117681302205953	0.0334674385701154	0.143341240091996
Stephanocyathus moseleyanus	0.83649	0.926667	0.49531	0.0190124199172833	0.0417220964771	0.101589188510502	0.9697	0.89524	0.7159	0.0237067735280681	0.0666057254796213	0.13934964019409	0.84583	0.948334	0.50223	0.0247246637995343	0.0505832891158511	0.110486198735911	0.9059	0.85241	0.8202	0.0145407473443882	0.108707818894912	0.0942181864963801	0.83341	0.916667	0.39215	0.0226041515360932	0.0471404520908883	0.122293701573075	0.9649	0.87618	0.7328	0.0173169794646116	0.0681023869707304	0.105723749040181	0.943	0.9524	0.8045	0.00773160900316211	0	0.0746104699236121	0.9397	0.98572	0.8045	0.0131322334564824	0.0229929844372872	0.225241697343592
Stephanocyathus nobilis	0.70341	0.750841	0.26824	0.0168773648548713	0.053782237350676	0.106698851394422	0.8375	0.66776	0.8091	0.026090653924772	0.0805376820017948	0.0805266691503159	0.70376	0.79084	0.22207	0.0255353872106925	0.0617945623281963	0.130945154337396	0.7725	0.63549	0.7895	0.0422564919404239	0.0265566250365767	0.0409884807666197	0.7107	0.747507	0.26517	0.0374568195837999	0.0545802335099439	0.110098088085125	0.8998	0.8129	0.8346	0.0447953370589197	0.127942895248015	0.102322149225973	0.8136	0.9355	0.8427	0.019351715399129	0	0.0448876374963085	0.8458	0.94195	0.8427	0.0205901810471777	0.020396690908086	0.119769036992965
Stephanocyathus platypus	0.94784	0.961808	0.67643	0.0115444262645563	0.0136744244648338	0.0633387199463681	0.9834	0.94366	0.8056	0.00442718872423574	0.0298929646126531	0.0763037788491937	0.93131	0.956947	0.57159	0.010952873798435	0.0209094412752815	0.076460947911699	0.9557	0.92067	0.9038	0.00737940075856811	0.0267859436603936	0.0217705203326782	0.94787	0.961947	0.65487	0.00735663721486327	0.0137049699419995	0.0759960678807353	0.987	0.9517	0.7505	0.00691214711777591	0.0193953029823661	0.241191602028116	0.9732	0.9425	0.8466	0.00547316686713968	0	0.0525086236303672	0.9579	0.95975	0.8466	0.00544569146716518	0.0277751387635298	0.155380143161502
Stephanocyathus regius	0.73218	0.820005	0.20135	0.0359907951194932	0.0651664063507162	0.198501151689914	0.9327	0.84707	0.8307	0.0563561097939798	0.119908465552317	0.158250890817222	0.74667	0.854169	0.24401	0.0156528343191328	0.0481523753769681	0.08852103893049	0.8332	0.74118	0.8661	0.0244122009568075	0.0647096901553392	0.054945326360746	0.70873	0.78334	0.18617	0.0381444054438743	0.0444431252026427	0.138661498701775	0.9306	0.84412	0.8691	0.0468121541672435	0.0785036984266771	0.106320741156183	0.8935	0.9412	0.9105	0.0139064333633354	0	0.0328100594330458	0.9215	0.95884	0.9105	0.0162224124798584	0.0284030984225313	0.103658413390649
Stephanocyathus spiniger	0.85816	0.902842	0.38265	0.0184722133667481	0.0342077956677194	0.078052991258788	0.9343	0.93001	0.9059	0.0313086782431538	0.0237535704918463	0.0547508498158298	0.84353	0.894274	0.34374	0.0231141635270575	0.0518147409741883	0.0885208475131392	0.8856	0.89143	0.9	0.0209135787893363	0.0667314693379368	0.0651886152296209	0.84987	0.899989	0.38554	0.0202502153623665	0.0446694592286248	0.0847017014127947	0.9477	0.91715	0.8424	0.0323935864708501	0.0355213941793456	0.1127408040103	0.9094	0.9429	0.9299	0.0125538838611802	0	0.0493365989910127	0.9356	0.94861	0.9299	0.00965171257112201	0.0180566054395615	0.122846064469138
Stephanohelia praecipua	0.520766666666667	0.983333333333333	0.0283333333333333	0.0771031936377203	0.052704627669473	0.151794004338401	0.9523	1	0.498	0.0424343938071204	0	0.362443558824451	0.601366666666667	1	0.138133333333333	0.035933134061153	0	0.141976628227899	0.8273	0.93332	0.3429	0.052485024319112	0.0860835098417035	0.324796842486021	NA	NA	NA	NA	NA	NA	NA	NA	NA	NA	NA	NA	0.9353	0.8333	0.4471	0.0293183673942917	0	0.17124735196655	0.9083	0.89998	0.4471	0.0731316165097787	0.0860835098417035	0
Stephanophyllia complicata	0.8092	0.8885	0.33193	0.0147426064332073	0.0509384159767677	0.0585180513460021	0.9353	0.9	0.9178	0.0440859009964259	0.0564898810997746	0.0329066018367811	0.798	0.888	0.26977	0.0189868375460475	0.0596843549200477	0.0669806282111146	0.8211	0.84693	0.8453	0.0238488294611427	0.0483629575880825	0.0857451650726345	0.81444	0.908	0.35148	0.024795259403541	0.0510555253294554	0.0780397021464787	0.9539	0.94492	0.8705	0.0403744969008903	0.0193531392802305	0.100115766324124	0.9017	0.9388	0.9371	0.0170883326018401	0	0.0184899372031864	0.9569	0.95104	0.9371	0.0105351264296585	0.025804185706974	0.352055693195141
Stereonephthya portoricensis	0.673	0.98	0.11971	0.0561842207978954	0.0421637021355784	0.141668740769131	0.934	0.99	0.6178	0.0519786280867221	0.0316227766016838	0.109293488674608	0.758	0.99	0.31969	0.0461398839279954	0.0316227766016838	0.0801703803713621	0.8013	0.87	0.6156	0.0708896638759449	0.125166555703457	0.0422800189214717	0.767	0.9	0.33066	0.0781451640644939	0.124721912892465	0.156019907561681	0.9804	0.96	0.8718	0.0224904918181489	0.0699205898780101	0.153744232050796	0.8799	0.9	0.5836	0.0246641890647599	0	0.149264269744042	0.9167	0.92	0.5836	0.0438128596038499	0.0421637021355784	0.308318035656546
Stereotelesto corallina	0.562957142857143	0.871428571428571	0.127142857142857	0.101191519322354	0.105409255338946	0.272384373937884	0.8004	0.77142	0.7411	0.247745030222606	0.279283503113075	0.290967142093017	0.580014285714286	1	0.110957142857143	0.062299563408639	0	0.155256908734364	0.7053	0.77142	0.5546	0.0583324761841787	0.0737416029117892	0.111931725221722	NA	NA	NA	NA	NA	NA	NA	NA	NA	NA	NA	NA	0.9019	0.8333	0.4203	0.0282427965250532	0	0.247751241728024	0.9068	0.86664	0.4203	0.0652342786509601	0.0702868914600091	0.169341732075181
Stylaster brunneus	0.844025	1	0.328825	0.0505757064541202	0	0.130473499331388	0.9597	0.95	0.6461	0.02563872938436	0.0645497224367903	0.146557876318917	0.875475	1	0.32675	0.0589863096169122	0	0.14973855688054	0.9177	0.825	0.5905	0.0570848296640866	0.0874007373475126	0.0719525306481062	0.82795	0.95	0.3185625	0.0750686768898986	0.0645497224367903	0.161045728172156	0.9497	0.9	0.5572	0.0563206100030096	0.114867072934085	0.206683762733742	0.9434	0.875	0.625	0.0232484169114563	0	0.160663900391124	0.9412	0.9	0.625	0.0477907475936039	0.052704627669473	0.371551417108797
Stylaster eguchii	0.81488	0.858564	0.3619	0.0230980422450812	0.045416129097736	0.0443625217197279	0.9369	0.92258	0.9118	0.0342554131975274	0.0311702778656563	0.0422500493096359	0.80175	0.85547	0.28384	0.0199878991169935	0.0416493270587226	0.0554989129022662	0.8504	0.82903	0.9128	0.0233723483344457	0.0840338827167021	0.0362852893363443	0.80568	0.830705	0.34035	0.0251982715456614	0.0661864140557226	0.0512537098928241	0.9552	0.91614	0.9168	0.028646504537591	0.0311553170065364	0.0370788948654682	0.9037	0.9355	0.899	0.0167799483511323	0	0.0422873766297015	0.9424	0.94195	0.899	0.0135990195725035	0.020396690908086	0.366346663391081
Stylaster erubescens	0.86673	0.934993	0.39122	0.0154780884550458	0.0288168122417761	0.0632481321639005	0.9283	0.92332	0.8114	0.0200502147397755	0.073350676737013	0.0703502349360367	0.8962	0.949996	0.44076	0.0118490505948789	0.0175664530031282	0.0841994615976452	0.9237	0.93499	0.8982	0.00787471339866482	0.0557865266489639	0.0442211613496424	0.86843	0.913324	0.41643	0.0128020007116943	0.0391320028734652	0.0608749364590132	0.9462	0.94334	0.8762	0.0170346053014966	0.0361594677935269	0.0644460153065253	0.9252	0.9492	0.8821	0.0100310628660288	0	0.0431005284834833	0.9428	0.98476	0.8821	0.00700476028616727	0.0245387312902141	0.219437057540932
Stylaster gemmascens	0.76584	0.875002	0.2438	0.041588011092942	0.0378833492594188	0.150949792977665	0.9168	0.85715	0.786	0.0315798810778142	0.12698333442709	0.0756512465932394	0.751	0.915001	0.3919	0.0309428146389073	0.0411627753761413	0.183988610758625	0.8343	0.73332	0.7671	0.0368873660997607	0.0815620391004432	0.0946084915145922	0.752	0.850002	0.25423	0.047185944234839	0.0384900179844651	0.184749025256788	0.9297	0.83334	0.7957	0.0408902324658483	0.112796071641604	0.081649726134126	0.9002	0.9524	0.7465	0.0210227390117357	0	0.15393884066949	0.917	0.97144	0.7465	0.0258198889747161	0.0245805343039297	0.364715246611807
Stylaster gracilis	0.51	0.915	-0.03564	0.0557773351022717	0.0668746754924629	0.159753234709035	0.9284	0.96364	0.7647	0.059887301566266	0.0469405581560339	0.173121055911752	0.5565	0.98	0.00298	0.044475336486142	0.0483045891539648	0.121152720884749	0.7736	0.70912	0.6904	0.0374409164180342	0.11174087882239	0.113648776695768	NA	NA	NA	NA	NA	NA	NA	NA	NA	NA	NA	NA	0.9063	0.9091	0.651	0.0184333634719464	0	0.102351247074854	0.907	0.95455	0.651	0.0406010399428936	0.0479085065515509	0.369172889338075
Stylaster griggi	0.808985714285714	1	0.252214285714286	0.0469170373107965	0	0.115684010344702	0.9834	0.98571	0.4589	0.0230082110946892	0.0451889477638062	0.295076054226326	0.807971428571429	1	0.350371428571429	0.050729946162417	0	0.0582994537183229	0.8823	0.91426	0.6226	0.0327619359080694	0.0737932426897387	0.125068159195074	0.814728571428571	0.914285714285714	0.359857142857143	0.0297975367652917	0.138013111868471	0.125424359042691	0.9301	0.8857	0.6997	0.0938266131400539	0.112687236780983	0.227096186180609	0.9729	0.8571	0.5332	0.00979171985801156	0	0.160734287291514	0.9074	0.89997	0.5332	0.0347793041908547	0.0690272579010157	0
Stylaster horologium	0.7725	0.985	0.33322	0.0504011684167915	0.0241522945769824	0.20017589376457	0.9471	0.99286	0.7494	0.03839400994947	0.0225786624936022	0.180888670488539	0.799	0.995	0.29244	0.0597122730730924	0.0158113883008419	0.168447296076712	0.8875	0.95	0.5867	0.0167149301191746	0.0588167587606722	0.197517959802253	0.75025	0.96	0.22462	0.0422533693594041	0.0394405318873308	0.148938248202998	0.9703	0.99286	0.5771	0.0250734476643675	0.0225786624936022	0.265705120596332	0.9304	0.9286	0.5155	0.0201339955740975	0	0.268287677275304	0.9649	0.94288	0.5155	0.0260872467777733	0.030104883324803	0.388038958525215
Stylaster imbricatus	0.91608	0.951669	0.54412	0.0197468309693817	0.0241516047085903	0.136144284574205	0.9598	0.924	0.7499	0.0126297708257558	0.0397771570404701	0.0721856403079357	0.92919	0.975001	0.66304	0.0164175008248312	0.0225663630949547	0.118808297502976	0.9382	0.912	0.8195	0.0144360659460948	0.0315524255098646	0.0596308085919798	0.91084	0.92667	0.55537	0.0166839377179903	0.0316221912235344	0.135266938146598	0.9656	0.916	0.6205	0.0125184308565855	0.0478887599895146	0.175307507603703	0.9473	0.92	0.7906	0.00771794445864094	0	0.0685406610868485	0.9477	0.928	0.7906	0.0117572672561839	0.025298221281347	0.175456357346587
Stylaster sinuosus	0.5679	0.9375	0.0543125	0.0523194580863033	0.0658807845868412	0.169757294578171	0.95	0.925	0.8214	0.0894700446456181	0.134370962471642	0.197738997446409	0.660925	0.9875	0.1598875	0.0588860776320591	0.0395284707521047	0.116971810023945	0.7445	0.8625	0.5663	0.0703897877694075	0.0709557765246933	0.21679844710391	NA	NA	NA	NA	NA	NA	NA	NA	NA	NA	NA	NA	0.9534	0.875	0.6716	0.0145388368784362	0	0.121479948048136	0.9182	0.9125	0.6716	0.0298507398009943	0.060380736442456	0.223972319718308
Stylatula elegans	0.81355	0.877	0.34518	0.0262090421207813	0.0357615560188436	0.0506612891883164	0.9161	0.87709	0.8811	0.0395908238526724	0.0632334203127147	0.070588714867652	0.7819	0.8625	0.35705	0.0214797061846241	0.0392463727977221	0.0727621887460178	0.8487	0.80833	0.8767	0.0300741675787636	0.0570896575572143	0.0438407471550282	0.80785	0.8665	0.35959	0.0252179940166188	0.0518035820297314	0.0783191398488688	0.9566	0.9375	0.9043	0.0303615253605978	0.0658983560745891	0.0386495651836976	0.9104	0.9375	0.8882	0.016276772816911	0	0.0456016568899762	0.9077	0.9375	0.8882	0.0140400221588936	0	0.242210743866668
Stylatula elongata	0.845	0.97	0.35176	0.0533333333333333	0.0349602949390051	0.209259945734698	0.9702	0.945	0.7464	0.0267365750320501	0.0724568837309472	0.29666749063556	0.849	0.985	0.32847	0.0342215007138949	0.0241522945769824	0.117461256496675	0.8974	0.93	0.8036	0.0452921381453534	0.0856348838577675	0.118860515825156	0.83725	0.965	0.38183	0.0479213765801164	0.0241522945769824	0.185902268529581	0.964	0.925	0.8386	0.0296685392667422	0.0790569415042095	0.135033493787447	0.9495	0.95	0.8145	0.0204627031992897	0	0.104831346033098	0.9441	0.97	0.8145	0.0294899229492984	0.0258198889747161	0.249184536705899
Subergorgia rubra	0.8758	1	0.2979	0.0247408544020454	0	0.124169393457506	0.9872	1	0.8028	0.0191589839674934	0	0.31353674248625	0.881566666666667	1	0.315833333333333	0.0254790158152465	0	0.102205342809295	0.9284	0.98333	0.561	0.01905664072064	0.0527151685950069	0.170640623012875	0.835683333333333	1	0.185016666666667	0.0402468808698648	0	0.110772970195467	0.9933	1	0.6166	0.00563816360962405	0	0.219836403819851	0.9907	0.8333	0.7946	0.0118981791323995	0	0.283395757829145	0.9751	0.8333	0.7946	0.0400928089977908	0	0
Subergorgia suberosa	0.74807	0.8291	0.26592	0.0308226125506006	0.0504398043876725	0.057826518330453	0.8749	0.86086	0.9091	0.0429662658372822	0.0732052548204931	0.0767209228307376	0.7146	0.842131	0.28746	0.0234219744874101	0.0276433401463073	0.0905899577461235	0.7647	0.8522	0.8409	0.0314785641349792	0.0275118156434649	0.0482895203722068	0.74514	0.824933	0.28774	0.034419187155487	0.0347090888033027	0.100123437149684	0.8896	0.82176	0.9342	0.0334338484506678	0.0980575930540596	0.0403314049125768	0.8291	0.9478	0.9292	0.0202454384437032	0	0.0295852816259857	0.8469	0.97912	0.9292	0.0187524813172965	0.0269559640896036	0.115926653056529
Subergorgia verriculata	0.87175	1	0.3791	0.0410934834580381	0	0.0920699613216916	0.9814	0.98333	0.8253	0.033987579430662	0.0527151685950069	0.227389069413833	0.863383333333333	1	0.382766666666667	0.0431343758818422	0	0.154261406325372	0.9635	0.94999	0.6534	0.0206411132344056	0.0805237501196593	0.122510951891385	0.8501	1	0.358333333333333	0.0522614037410751	0	0.0841260811571786	0.9872	0.98333	0.6516	0.00844327477279338	0.0527151685950069	0.146219925682742	0.987	0.8333	0.578	0.00754247233265651	0	0.15337608099773	0.9668	0.8333	0.578	0.0428610156980287	0	0
Swiftia borealis	0.681	1	0.12522	0.064368729468068	0	0.181987849411254	0.9453	0.92	0.5212	0.1219745419704	0.25298221281347	0.358021662907583	0.783	1	0.3028	0.045227818381562	0	0.118309011585011	0.9314	0.98	0.6292	0.04473179331676	0.0632455532033676	0.119470870461753	NA	NA	NA	NA	NA	NA	NA	NA	NA	NA	NA	NA	0.9686	0.8	0.4202	0.00848789988421427	0	0.246406078568601	0.8645	0.84	0.4202	0.0423772737836371	0.0843274042711568	0.228544306426566
Swiftia casta	0.76215	0.901673	0.24208	0.0275328591565303	0.0600641738383946	0.107211730286901	0.8779	0.83448	0.801	0.0309998207880125	0.0685787268602865	0.0620053761110008	0.79933	0.916671	0.30724	0.0300246953911831	0.0423064952853972	0.138602959724691	0.8269	0.80345	0.7992	0.025008665164965	0.0327295737827427	0.0531513562072189	0.77076	0.920003	0.26506	0.0296803039816718	0.0366818489931404	0.104225057767634	0.9312	0.94827	0.8114	0.0179616876217749	0.0406209319330701	0.0948334212067548	0.8823	0.92908	0.8492	0.00987758405009377	0.00101192885125391	0.0584765860076588	0.9436	0.93622	0.8492	0.0150347745059393	0.0224322089861877	0.161311155500445
Swiftia dubia	0.7295	0.94	0.17196	0.0718196042564671	0.0394405318873308	0.149140509438434	0.9644	0.95386	0.8023	0.0311704988731332	0.0397109892431134	0.16540391638518	0.7315	0.975	0.2553	0.0351228004451683	0.0353553390593274	0.143751142990625	0.859	0.89232	0.7924	0.0489739159598703	0.154713964032555	0.11370155867201	0.73675	0.95	0.19503	0.0762219893906389	0.0408248290463863	0.136560137749719	0.964	0.91541	0.733	0.0243401816847049	0.0243179152066949	0.114503760248784	0.9514	0.9231	0.8384	0.012084884957849	0	0.0762761066418865	0.9389	0.93848	0.8384	0.0174001915698266	0.0324238869422598	0.136907917147906
Swiftia exserta	0.85422	0.907995	0.31748	0.0115054383276393	0.03699135732393	0.139232410020081	0.9327	0.89076	0.9318	0.0197430719212814	0.0353937596508512	0.0191705793107853	0.84852	0.924663	0.45063	0.0190286801083698	0.0420811504516373	0.0856262946374146	0.8891	0.90185	0.888	0.0202947721785138	0.0409916590431652	0.0668331255192114	0.84821	0.902998	0.43666	0.0173947278091828	0.0491748557699969	0.0929740489479606	0.9516	0.91113	0.8819	0.0251581663348769	0.0425909497428738	0.0355291742406466	0.9134	0.9444	0.9318	0.01130584902704	0	0.030338094864378	0.9236	0.98332	0.9318	0.0135990195725035	0.0268573515696044	0.102859343009979
Swiftia kofoidi	0.80325	0.975	0.25221	0.0249457745252912	0.0263523138347365	0.166912215450717	0.958	0.99444	0.6291	0.040568186769657	0.0175822637905362	0.275072293527841	0.8115	0.97	0.41313	0.0282891812850386	0.0349602949390051	0.119176862500888	0.8653	0.91109	0.66	0.0210451894740817	0.0836271413942733	0.215695773409371	0.8085	0.985	0.36051	0.021991159840061	0.0241522945769824	0.171105753198944	0.9604	0.95553	0.7514	0.0303468834204327	0.0510662761081671	0.153155839298119	0.9406	0.9444	0.593	0.0168602095676971	0	0.178078010371235	0.9625	0.95552	0.593	0.0227901050653324	0.0234430183873816	0.287919664721487
Swiftia koreni	0.6724125	1	0.1925625	0.0325731575116349	0	0.114613545259469	0.8963	1	0.5347	0.0264156939884019	0	0.111183581921473	0.7576625	1	0.2673875	0.0389697198155183	0	0.115956476060105	0.853	0.925	0.5685	0.0411420304149743	0.0645497224367903	0.147433035646696	0.819525	0.85	0.4098375	0.104715865560096	0.114867072934085	0.22655039948529	0.9446	0.975	0.922	0.10219067145945	0.0790569415042095	0.183133830845095	0.8895	0.875	0.7199	0.0251009074647822	0	0.0832298691042531	0.9357	0.875	0.7199	0.0299185932527287	0	0.188636511135393
Swiftia pacifica	0.96035	0.983331	0.7148	0.00881378339748475	0.0136096374757825	0.103709669537394	0.9903	0.97833	0.7803	0.00864163050458523	0.0324393125697818	0.146373229185607	0.94533	0.986665	0.68827	0.0117959550505907	0.0105409257974177	0.11984388038889	0.9673	0.97167	0.7917	0.00985506074168102	0.024891634025199	0.0982797028892538	0.95503	0.983332	0.69193	0.0105676708250525	0.0157130913572091	0.108783720697947	0.9939	0.98332	0.8162	0.00530094331227943	0.0157095724533377	0.0792321483574271	0.9805	0.95	0.8448	0.00675359986311828	0	0.0990766257892232	0.9674	0.96	0.8448	0.00826236447190916	0.0210818510677892	0.217776669498314
Swiftia pallida	0.711	0.98	0.2357	0.0384274207652123	0.0632455532033676	0.133734139246492	0.9346	0.94	0.5685	0.112004166589165	0.189736659610103	0.316083761753818	0.746	1	0.16154	0.0377712412645741	0	0.129871835968303	0.8874	0.86	0.6209	0.0314367089032339	0.0966091783079296	0.133486953170213	0.8895	0.82	0.50942	0.0389764886395204	0.0632455532033676	0.051218785616217	0.9655	0.96	0.8	0.073878654261942	0.0843274042711568	0.632455532033676	0.9828	0.8	0.4697	0.00859974159818513	0	0.198045477381108	0.8999	0.8	0.4697	0.000316227766016838	0	0.158113883008419
Swiftia simplex	0.80217	0.95	0.26238	0.0254723837387343	0.0235702260395516	0.124405205321607	0.9604	0.95385	0.8677	0.0444552209157335	0.061401560783637	0.102112193199441	0.79474	0.955	0.32767	0.0308040834233963	0.0307318148576429	0.0852975191771588	0.8149	0.94103	0.8196	0.0145024902076237	0.0343254052335067	0.0668750077881616	0.79474	0.934167	0.28768	0.0218789701159203	0.0273435956548025	0.0892242966411678	0.9624	0.95129	0.8738	0.0313942669925577	0.0307109987536134	0.0778528526559346	0.9134	0.9487	0.8429	0.0190391409703508	0	0.0859088017738708	0.9497	0.97435	0.8429	0.0132585402246585	0.0270374739944397	0.155197401180991
Swiftia spauldingi	0.88125	1	0.42709	0.0303509564191239	0	0.106683857468899	0.9716	0.99333	0.5825	0.0206193005593195	0.0210923919933231	0.259519748766833	0.8665	0.97	0.44531	0.022490738834759	0.0349602949390051	0.101554741122433	0.8714	0.81333	0.8545	0.0309127805284481	0.0421531612100445	0.063800470217703	0.831	0.99	0.34598	0.0317367645203827	0.0210818510677892	0.105887202038563	0.9702	0.93997	0.6473	0.015134948518798	0.0210923919933231	0.201961519987238	0.9592	0.9333	0.7633	0.0133399983341661	0	0.0730236643531092	0.9357	0.9333	0.7633	0.0139208077671121	0	0.259830906552704
Swiftia torreyi	0.753011111111111	1	0.173355555555556	0.0539335680889355	0	0.169222524581655	0.996	1	0.7626	0.00516397779494323	0	0.257367527952624	0.697566666666667	0.988888888888889	0.180322222222222	0.0405538626401271	0.0351364184463153	0.125559001919269	0.8263	0.8889	0.5741	0.0697599853465836	0.0740666666666667	0.19450475572592	0.788744444444444	0.933333333333333	0.337033333333333	0.0636269574310619	0.0936971158568409	0.179683131016844	0.9426	0.97778	0.7849	0.107273482277775	0.0702658096089414	0.242858646587315	0.9628	0.8889	0.476	0.0144437606675762	0	0.338196852603792	0.9416	0.92223	0.476	0.0455953213974124	0.0536663985500549	0.406722182003064
Systemapora ornata	0.72	0.96	0.11428	0.0504424865014052	0.0516397779494322	0.158598436310072	0.9634	0.95554	0.8156	0.0588070290583249	0.0682897129067687	0.105997064948883	0.7065	0.975	0.23958	0.0281908180481202	0.0263523138347365	0.0591856927155729	0.8016	0.95553	0.5763	0.0620737912130035	0.035143453634117	0.234627861374845	0.71375	0.955	0.20576	0.0498086616742287	0.0437797517885457	0.124421159329468	0.9638	0.94999	0.7959	0.0443416032386942	0.0611446636174318	0.143883787983374	0.9363	0.9444	0.7471	0.0214115752702961	0	0.0947997304262459	0.9305	0.98888	0.7471	0.0297816125225691	0.0234430183873816	0
Tanacetipathes tanacetum	0.748	0.97	0.23821	0.0293636207273937	0.0674948557710553	0.0760684844947849	0.9143	0.95	0.5156	0.0426146818726963	0.0849836585598797	0.191476833527656	0.79	1	0.26191	0.0391578004149024	0	0.130431450280299	0.8547	0.87	0.6228	0.0383291302043527	0.125166555703457	0.13969951880932	0.7455	0.97	0.19474	0.0363203340660114	0.0483045891539648	0.109759557417313	0.9465	0.94	0.6524	0.0302590665935205	0.0699205898780101	0.153302315703319	0.9013	0.9	0.693	0.0209976189126291	0	0.103280631721968	0.8917	0.96	0.693	0.036270741192684	0.0516397779494322	0.175670430067214
Telesto arborea	0.662185714285714	1	-0.0327714285714286	0.0384355071335969	0	0.110646957510585	0.9936	1	0.7703	0.0174877735067167	0	0.299874807211276	0.691314285714286	1	0.178714285714286	0.024646415662093	0	0.105382770625331	0.7601	0.8714	0.5272	0.0498496628763815	0.125095883225628	0.130098082657321	NA	NA	NA	NA	NA	NA	NA	NA	NA	NA	NA	NA	0.9677	0.8571	0.5944	0.00668414375801253	0	0.216083420105395	0.921	0.8571	0.5944	0.0042687494916219	0	0.429790245998621
Telesto flavula	0.697111111111111	0.988888888888889	0.246322222222222	0.0432621447540951	0.0351364184463153	0.0849682495368434	0.8969	0.98889	0.5784	0.0275618496395934	0.0351329048044707	0.118459744686164	0.746533333333333	1	0.181611111111111	0.0392597414365917	0	0.102352845286644	0.8204	0.92223	0.57	0.0311098412439251	0.11769377449787	0.0913759024883232	0.673388888888889	0.944444444444444	0.0468333333333333	0.0444506862900879	0.0944262872887553	0.0940768335844907	0.952	0.96667	0.5599	0.0386522961801754	0.0536663985500549	0.20343683158279	0.9238	0.8889	0.6074	0.0171516115213054	0	0.156499343271608	0.9183	0.8889	0.6074	0.0271990604412889	0	0.214769023216416
Telesto fruticulosa	0.92175	0.965003	0.54595	0.0148242481540661	0.0228367530529189	0.13091932418266	0.9668	0.94	0.7586	0.0141248402154188	0.0339934634239519	0.125695575808291	0.93049	0.986668	0.67895	0.0182146125709857	0.0172115379905457	0.0906669393378253	0.9429	0.908	0.7952	0.014745620818851	0.0329309040939426	0.0595348637354618	0.90324	0.928337	0.60812	0.0232654345423515	0.0304805748888625	0.152522674452759	0.9756	0.92	0.6269	0.0135006172698387	0.04618802153517	0.29115305253423	0.9601	0.92	0.8497	0.00913418487514532	0	0.0520385540835938	0.9365	0.928	0.8497	0.0110679718105893	0.025298221281347	0.124537366101727
Telesto nelleae	0.7145	0.96	0.29306	0.0506321154121681	0.0699205898780101	0.13824988004817	0.8347	0.83	0.8418	0.193997164927738	0.271006354989038	0.181157267465469	0.665	0.97	0.13388	0.0632894584868251	0.0483045891539648	0.179484216576277	0.7956	0.84	0.5891	0.0815150974428119	0.171269767715535	0.139983689526078	0.7455	0.93	0.23826	0.1555536706235	0.0823272602348564	0.281820057641199	0.9799	0.98	0.8181	0.0302193830365729	0.0632455532033676	0.232276870231292	0.9227	0.9	0.6604	0.0245947148794207	0	0.0891804662219006	0.9274	0.93	0.6604	0.0299859226230502	0.0483045891539648	0.28116560956134
Telesto sanguinea	0.84	0.935	0.33487	0.0282842712474619	0.0241522945769824	0.213845978062093	0.9558	0.93	0.8014	0.0436674300187731	0.0788810637746615	0.184683633396261	0.8645	0.965	0.49434	0.0236231995198694	0.0337474278855277	0.129505308342511	0.8991	0.9	0.8127	0.027634318438412	0.0471404520791032	0.0565411354679051	0.8395	0.895	0.37508	0.0236525779661424	0.0368932393686311	0.160919433257764	0.9502	0.92	0.5802	0.0397849776227717	0.0977525219907679	0.158308278719438	0.9529	0.95	0.7664	0.0147606835132313	0	0.0740183160515768	0.938	0.97	0.7664	0.0163503312912409	0.0258198889747161	0.247745927200518
Telestula spiculicola	0.7348625	1	0.188475	0.0540489249173582	0	0.069764181154961	0.9377	0.975	0.5219	0.0262002968600654	0.052704627669473	0.213125132779366	0.8031625	1	0.2557625	0.0254219291000244	0	0.125098106639238	0.8551	0.9	0.5349	0.0478038817577727	0.052704627669473	0.117342281855737	0.7162	0.975	0.1327875	0.0390320914974674	0.052704627669473	0.102276094367974	0.969	0.8875	0.7195	0.0160208197875972	0.0395284707521047	0.137458074416246	0.9427	0.875	0.7181	0.0103284934902326	0	0.0497112775043159	0.938	0.875	0.7181	0	0	0
Telestula tubaria	0.5533125	0.9625	0.008125	0.0330958860526669	0.060380736442456	0.10681659385237	0.915	0.95	0.5549	0.0399499687108763	0.0645497224367903	0.0899561004045862	0.6565875	1	0.0837375	0.0397974930289445	0	0.11788580941954	0.782	0.9375	0.4745	0.0291547594742265	0.10622957319985	0.286812075524492	0.971225	0.9875	0.6021	0.0515145880093957	0.0395284707521047	0.0643962289699914	0.9779	0.95	1	0.0698863362897212	0.158113883008419	0	0.8941	0.875	0.6037	0.0194390786247131	0	0.166476591614424	0.8971	0.925	0.6037	0.0414580108865183	0.0645497224367903	0.259027325885814
Temnotrochus kermadecensis	0.7115	0.965	0.1738	0.0210884381171822	0.0411636301174282	0.0917344234431353	0.9867	1	0.8835	0.0243723431600474	0	0.216302386076119	0.691	0.975	0.19449	0.0564111888034831	0.0424918292799399	0.139256162440941	0.8906	0.87274	0.7267	0.0204407001402159	0.0977145639093784	0.102694855437521	0.782	0.84	0.34141	0.107430856316465	0.119721899973786	0.210146723611015	0.9981	1	0.9251	0.00406748625620843	0	0.167969871637082	0.9473	0.9091	0.5268	0.0154420062024193	0	0.135554663020741	0.9321	0.94546	0.5268	0.0441901195593163	0.0469405581560339	0
Tenuisis microspiculata	0.787142857142857	1	0.232828571428571	0.0506941833621705	0	0.105580928326587	0.9432	0.91426	0.6239	0.0230255896293184	0.0737932426897387	0.0923453060829599	NA	NA	NA	NA	NA	NA	NA	NA	NA	NA	NA	NA	0.748485714285714	0.9	0.267171428571429	0.0409046898386194	0.0690065559342355	0.0862630265558014	0.9531	0.89998	0.6262	0.0210050258536168	0.0964287508993039	0.102310855294593	0.9334	0.8571	0.5902	0.0243547850648605	0	0.0964063160678686	0.9267	0.8571	0.5902	0.00356058671819376	0	0.367129465508347
Tethocyathus cylindraceus	0.722	0.935	0.26833	0.0444847039878753	0.052967495273569	0.086135694627076	0.9147	0.90589	0.7506	0.0328026082973764	0.0632515164508594	0.109450343890633	0.785	0.98	0.36017	0.0311804782231162	0.0258198889747161	0.144366370737786	0.8517	0.87648	0.766	0.0212082269152537	0.0647561374182659	0.072447682272566	0.72	0.915	0.20653	0.0427200187265877	0.0579750904364203	0.0885566617106434	0.9448	0.95883	0.6582	0.0234890045198457	0.055809518304079	0.220431294410652	0.8777	0.9412	0.7924	0.0218837839506791	0	0.0587900218291052	0.9306	0.96472	0.7924	0.0280958676281366	0.0303641894342661	0.130422433312337
[truncated: 61 more rows]

## Sheet: metadata
mean	Average value
sd	Standard deviation
CV	Cross-validation
auc	Area Under the Curve; model performance metric
boyce	Boyce index; model performance metric
sensitivity	Sensitivity; model performance metric
BRT	Boosted Regression Trees; modelling algorithm
MBOOST	Adaptive Boosting; modelling algorithm
XGBOOST	Extreme Gradient Boosting; modelling algorithm
Ensemble	Unweighted average of algorithm runs
[truncated: 1 more rows]
