# Supplementary material for: Global Cold‐Water Coral Biodiversity Redistribution Under Projected Climate Change
Source: Glob Chang Biol. 2025 Oct 22;31(10):e70563. doi: 10.1111/gcb.70563 (PMC12541565; doi:10.1111/gcb.70563)
Supplement: Supplementary file 1 — Data S1: gcb70563‐sup‐0001‐DataS1.zip. [file GCB-31-e70563-s001.zip › supinfo/Appendix S3 variable contribution.xlsx]

## Sheet: results
Species name	Currents.BRT	Oxygen.BRT	TempMax.BRT	TempMin.BRT	Salinity.BRT	pH.BRT	Slope.BRT	Productivity.BRT	TerrainRug.BRT	Currents.MBOOST	Oxygen.MBOOST	TempMax.MBOOST	TempMin.MBOOST	Salinity.MBOOST	pH.MBOOST	Slope.MBOOST	Productivity.MBOOST	TerrainRug.MBOOST	Currents.XGBOOST	Oxygen.XGBOOST	TempMax.XGBOOST	TempMin.XGBOOST	Salinity.XGBOOST	pH.XGBOOST	Slope.XGBOOST	Productivity.XGBOOST	TerrainRug.XGBOOST	Currents,Ensemble	Oxygen,Ensemble	TempMax,Ensemble	TempMin,Ensemble	Salinity,Ensemble	pH,Ensemble	Slope,Ensemble	Productivity,Ensemble	TerrainRug,Ensemble
Abyssopathes lyra	6.93590612384118	7.51739579476258	40.5137778691156	27.7820691119688	0	5.45458181007157	3.67395951169123	2.49823552573673	5.62407425281234	4.90375210442421	18.0021499174437	47.9338424976081	19.0456222479555	0	0	7.53976736588693	0	2.57486586668155	3.89814890640686	22.5064901489983	26.3778885126677	37.2876119709887	0	1.04226287668716	1.21868283797435	1.15751516191959	6.51139958435733	5.24594	16.0087	38.2752	28.0384	0	2.16561	4.14414	1.21858	4.90345
Acanella arbuscula	3.63985340545397	0.769145362928077	6.42237607987398	68.6051804336756	0	1.00807560967385	7.94466161648543	4.34817620421179	7.26253128769729	3.45917691311292	0.983720691071556	4.72189594505532	75.7662319678702	0	1.08061395185091	7.26862332176352	0	6.71973720927559	3.80865007291115	1.14344855583306	5.36331873295548	67.1608717586761	0	1.49063757992175	7.32376974904439	6.1043192953164	7.60498425534167	3.63589	0.965438	5.50253	70.5108	0	1.19311	7.51235	3.48417	7.19575
Acanella dispar	3.41756317309252	0.492613346708038	11.8209834759956	45.308209733465	0	0.444691977617291	7.55427081797776	22.2072759054715	8.75439156967235	0	2.74124568817487	10.1830607650769	73.6716227826887	0	0.130602915110655	4.9090929209536	1.36659360380215	4.84867193301225	3.62815513378758	0.828801831034868	13.3451944136446	37.3123450468308	0	0.231582309589687	8.65248227032916	19.6211260910095	16.3803129037739	2.34857	1.35422	11.7831	52.0974	0	0.268959	7.03862	14.3983	9.99446
Acanella rigida	4.907327947936	2.36135365184462	34.0908192172472	41.3418220854492	0	5.44356535163211	2.63658398180428	7.6432629141106	1.57526484997602	0.746493675662347	1.24171096859268	11.320724944904	73.5791084679829	0	13.1119619428581	0	0	0	5.94119628729201	5.11560605906873	26.5270024751386	38.594775844125	0	5.15998336589375	1.60319552394716	11.1308058699672	5.92743457456754	3.86501	2.90622	23.9795	51.1719	0	7.90517	1.41326	6.25802	2.5009
Acanella weberi	7.43072642480617	0.336962695867385	7.24504764905527	6.85346569482079	0	0.111653605141177	5.16882705625441	2.10612932068133	70.7471875533735	4.64978968077938	0.114492469972172	0.692887730021219	3.42838487147239	0	0	0	0.605316881599817	90.509128366155	9.30477765445389	0.269639836661021	7.82902331282635	10.7834300478859	0	1.06451191454986	2.30685093394156	2.28189187323105	66.1598744264504	7.12843	0.240365	5.25565	7.02176	0	0.392055	2.49189	1.66445	75.8054
Acanthogorgia armata	2.42287080642155	5.75146549224991	19.2736749016266	14.3915589012909	0.00188049077176037	14.6630217007637	10.3830131299464	18.5096441309643	14.602870445965	0.262254624618039	3.45456661487535	23.7832765363504	12.8130239243866	0	17.1981536577362	20.8512202118762	9.35342120612671	12.2840832240305	1.04639828515091	8.80037979376353	16.3660047433579	12.1210353332424	0	15.0427303638139	11.1507652536696	18.5667997849619	16.9058864420399	1.24384	6.00214	19.8077	13.1085	0.00062683	15.6346	14.1283	15.4766	14.5976
Acanthogorgia aspera	14.4184923619602	5.17158908532139	27.6327704134865	30.4547079797172	0	4.11373915313739	4.4264046796767	8.60891759377904	5.17337873292164	10.0605297813914	13.9436406231714	9.20929944838193	56.3491615709974	9.49970875123259	0.614817488945898	0.322842335879417	0	0	13.2295765838159	9.2286232500189	21.8226510121974	31.2164621880237	0	7.70538898142896	6.25906976251654	5.31805200642682	5.22017621557177	12.5695	9.44795	19.5549	39.3401	3.16657	4.14465	3.66944	4.64232	3.46452
Acanthogorgia hedlundi	4.64681250059811	0.902653456746361	20.1151738016058	37.5515205801672	0.000353623208423337	0.244647235174726	18.1210123309932	7.99548795776814	10.422338513738	0.190923113329995	0	25.7498938807806	27.2290953397706	0	0.0669889455957206	29.713594413997	0	17.049504306526	2.32779560108115	1.58989819568698	19.9046547464452	39.5660728730672	0	0.124590371712929	15.3162968575921	4.77612351468379	16.3945678397307	2.38851	0.830851	21.9232	34.7822	0.000117874	0.145409	21.0503	4.2572	14.6221
Acanthogorgia hirsuta	6.90752438997655	1.80758712212439	36.1776548931781	21.9091734452519	0	10.7470044114072	3.71241606607834	10.8532492327908	7.88539043919275	15.7756682391751	0	48.0683354416438	2.66582730412987	0	32.4362027016992	0	0	1.05396631335209	2.11016539235102	0	20.8663145613005	39.4025023757758	0	19.9363826496567	2.01041742354689	12.5684427064398	3.10577489092924	8.26445	0.602529	35.0374	21.3258	0	21.0399	1.90761	7.80723	4.01504
Acanthogorgia incrustata	3.66172531674948	1.04224997371061	9.74004239119385	35.7733384929436	0	1.41762377428867	25.0795805000127	2.95812689541153	20.3273126556896	0	0	0	0	0	0	0	0	0	2.61574582091153	0	11.4140889087281	44.9120436455983	0	1.207316077202	25.7265143717324	3.12785830536502	10.9964328704626	0	0	0	0	0	0	0	0	0
Acanthogorgia schrammi	15.0714555887563	8.71018342648093	10.4855544714342	2.88201716442798	3.57940908128188e-06	24.4168335308112	27.4808480763973	3.13378450958352	7.81931965269955	16.4019140022523	0.221706382660658	1.6239779719925	0	0	18.3367592522852	63.4156423908093	0	0	0	0	0	0	0	0	100	0	0	10.4911	2.9773	4.03651	0.960672	1.19314e-06	14.2512	63.6322	1.04459	2.60644
Acanthogorgia striata	1.50409539780325	6.97923279234654	40.6104391030056	26.6817514123398	0	1.18783479442107	6.45755552631033	12.3592662956901	4.21982467808322	0	15.5069248506653	27.1869043541791	18.7200882219571	0	1.83988938748438	23.0776179077834	0	13.6685752779306	0	0	0	0	0	0	0	0	0	0	0	0	0	0	0	0	0	0
Acanthopathes humilis	18.9446001661756	2.66149163265749	14.9209449021515	19.2409552157261	0	1.54624023958396	15.2565317102238	2.81689211716806	24.6123440163135	13.7093128937005	0.906185806171155	14.0717569591582	14.7728126884997	0	5.92575923424612	7.12802527944615	0	43.4861471387782	18.3046516805481	2.63792220511454	19.0971043697577	21.7065805958365	0	2.43158916284553	8.38681431945774	3.43950044680849	23.9958372196314	16.9862	2.06853	16.0299	18.5734	0	3.3012	10.2571	2.08546	30.6981
Acanthopathes thyoides	4.80902086859572	6.33698994418336	30.8489365723203	9.27802162916316	0	2.42637178277663	23.878817508361	15.420122780516	7.00171891408385	0	0.739459563415209	18.3106794066782	0	0	3.49753011221148	60.1912895221606	0	17.2610413955346	0	0	0	0	0	0	0	0	0	0	0	0	0	0	0	0	0	0
Acanthopathes undulata	4.39480039262366	0.893340838302753	40.5460872019811	28.5457705338256	0	2.77644748919907	2.01768256837813	8.82458327370617	12.0012877019835	2.99334385148113	0	22.4206651723299	1.10877986977215	0	0	0	0	73.4772111064168	0	0	0	0	0	0	0	0	100	2.46271	0.29778	20.9889	9.88485	0	0.925482	0.672561	2.94153	61.8262
Acanthoprimnoa goesi	7.57841905441322	2.71063270934624	32.3107675316038	40.2026067029763	0	0.482071823796845	10.2212340314068	0.999655187507874	5.49461295894896	1.41592210142238	6.64886402961136	21.4005836997284	59.2876468749062	0	0.0277425981701886	6.75351087940216	0.128707051035675	4.33702276572363	4.72876908205115	4.599452944017	31.9944198000236	39.301606140785	0	1.35209142255408	9.31137521956553	0.15470689340151	8.55757849760211	4.57437	4.65298	28.5686	46.264	0	0.620635	8.76204	0.42769	6.12974
Acanthoprimnoa pectinata	7.49890612865522	4.29759248499542	39.4417604531678	29.4012332109959	0	2.43183336741893	4.49758876321489	4.25502459212901	8.17606099942284	4.07288496363722	5.78532728573647	23.6646823815137	58.0912328178513	0	2.23118281167647	1.74442909753984	0	4.41026064204499	13.1627781440786	3.59179131313438	43.7419985514663	32.8128237720415	0	0.869150407393476	2.42372151109173	0	3.39773630079406	8.24486	4.55824	35.6161	40.1018	0	1.84406	2.88858	1.41834	5.32802
Acanthoptilum oligacis	1.75651711770251	7.70449076816895	45.2796955484304	21.6977869485222	0	1.66728344658531	0.659457488914664	21.1128713563135	0.121897325362469	0	0	91.3431173877029	8.65688261229713	0	0	0	0	0	0	0	100	0	0	0	0	0	0	0.585506	2.56816	78.8743	10.1182	0	0.555761	0.219819	7.03762	0.0406324
Acropora aculeus	3.68750206978406	10.1993761834926	9.69260219418029	23.7418307277342	0.0288504742070163	6.25466747439315	9.66691416704841	8.73070604316911	27.9975506659912	1.36824530032723	6.2127811546943	8.98877526494402	34.4148032253358	0	1.1898315385037	5.1736784970239	2.63938850480074	40.0124965143703	1.83535155856904	8.43649253565851	7.78918322056089	25.6903326857205	0	5.43681098617487	7.4851556937515	6.63966495825442	36.6870083613103	2.29703	8.28288	8.82352	27.949	0.00961682	4.29377	7.44192	6.00325	34.899
Acropora acuminata	2.60755099284763	8.57429838458203	3.25811357145795	14.9285238745179	0.39211487827336	5.7714202538181	14.5845256441388	6.20955012877102	43.6739022715931	0.26495091608957	5.20850388375695	0.21084771705891	16.7722100659633	3.55037199518734	1.05516003543723	1.24756008761311	0	68.9852059230789	1.24336037003397	8.91066402878213	1.46855479703529	16.6679645035366	1.37450364629193	5.17022925523748	11.2227107150809	4.08322955584293	49.8587831281588	1.37195	7.56449	1.64584	16.1229	1.77233	3.99894	9.01827	3.43093	54.1726
Acropora austera	3.13534031570514	8.94726269099345	5.74220780913924	18.2212232284535	0.614077935869701	10.9633680311617	10.8244925076053	6.68755399627373	34.8644734847981	0	2.84334181661256	4.35959801714898	14.8145087208478	2.38910998406881	11.1091476938442	0.344172221525309	0.534752958597903	52.1411864893013	1.63209611631687	9.48881226697102	5.11829868403303	20.9339349991304	1.73649955017622	7.56208723563028	7.01968722932648	5.79559065705813	40.7129932613575	1.58915	7.09314	5.07337	17.9899	1.5799	9.8782	6.06278	4.3393	42.5729
Acropora cervicornis	2.56283588548406	8.63511126698797	4.19267585374376	31.8068090439712	2.1947935504425	17.5411042997138	13.0840938041026	1.87947983852889	18.1030964570253	0.815200900192429	1.60697764483818	1.46453773749643	38.0004082252689	4.69138835707689	15.1602773192927	12.6403505518395	0	25.5145069186555	1.68281087125466	5.29439866097245	2.49186734401453	27.7700816773602	2.83142217697007	23.3214679463827	11.7643773195208	1.02960145521942	23.8139725483051	1.68695	5.17883	2.71636	32.5258	3.2392	18.6743	12.4963	0.969694	22.4772
Acropora clathrata	2.31006612000014	7.24567437686529	6.88383902897047	13.3163805145452	0.511784986418877	4.59764599081059	16.1365256502702	10.8684826844271	38.1296006476921	0	7.0582058655734	0.198779883192913	10.674552745162	4.61332699987687	4.03050307091793	6.71589718624482	0.32822075198273	66.3805134970494	0.99360668899177	5.70976748247541	6.72354352416992	12.1189658215866	1.8514972131704	3.16305885694197	13.9144498845646	9.9814747729588	45.5436357551405	1.10122	6.67122	4.60205	12.0366	2.32554	3.9304	12.2556	7.05939	50.0179
Acropora cytherea	3.33749512616149	8.47510647903538	8.18363859395816	15.9103315598846	0.119908639358077	9.04365676234382	10.6290139320394	2.85696158261894	41.4438873246001	0	2.87769591403939	10.1110222859151	14.1208288203907	2.71977894746254	9.42390252156937	0.494196816852028	0.41663353561053	59.3190911057102	1.3902997162037	8.90750731004265	6.94705110779269	18.3792228308133	0.832541126868268	7.42930938950994	6.97398743189391	4.47538023907302	44.6647008478025	1.57593	6.75344	8.4139	16.1368	1.22408	8.63229	6.0324	2.58299	48.4759
Acropora divaricata	4.2052856780342	16.4853018805663	4.46503014393927	16.47608751731	1.05471505218589	9.62319473780153	9.95276491619178	6.97077548326311	30.766844590708	3.75594096387611	16.0864897771674	5.40971865328461	11.9095038875201	8.27868900450145	12.8772099694379	0	3.99671255800089	36.3971614871043	2.1856757052836	18.8008720906665	4.97612297753726	16.2628782767032	3.07444822795277	6.85644386706762	9.0201436539056	10.5855122337541	28.2379029671293	3.3823	17.1242	4.95029	14.8828	4.13595	9.78562	6.3243	7.18433	31.8006
Acropora donei	1.7132437018745	7.13566277085176	8.12618108651829	23.2918861503165	0.270160731882708	8.70420433151822	14.9366341674838	5.19620987345215	30.6258171861021	0	1.00848834847063	2.04654421935242	31.5428065370963	6.63853413323149	6.69910390699273	9.64528226865175	0.133090094434043	42.1129762332535	1.15916104291509	6.15968573037735	8.04988032350786	27.5017540262258	1.44690689422581	7.39635662462407	9.00299048056167	5.298384988409	33.9848798891534	0.957468	4.76795	6.0742	27.4455	2.7852	7.59989	11.195	3.54256	35.5746
Acropora florida	1.10308745270151	16.5765835778998	6.59418023139712	17.7705726973874	0.874246325394275	12.2630016100338	8.96984404792415	2.43957740381885	33.4089066534431	0	9.98560932828242	6.62977678407741	11.117225965388	7.31437992080009	20.8550224294203	4.68927662031932	0	39.4087089517124	0.859243949525253	21.099820344497	7.51552695767033	18.439653159783	2.02445583041892	10.0202619648157	6.74296504577782	2.20062011025247	31.0974526372595	0.65411	15.8873	6.91316	15.7758	3.40436	14.3794	6.8007	1.54673	34.6384
Acropora humilis	2.73626408311378	7.20408035654702	3.22881629530428	22.8186739388806	0.747822689202547	12.0593230585575	14.1052860834775	5.53473976575328	31.5649937291636	2.54886754562845	0	2.00827067384979	21.196507449182	3.06140080093745	9.9489529226584	2.67710307236159	3.53800289571501	51.9880907939905	1.79963773454515	7.04621788698166	4.06931214804123	22.6899625663056	1.84108632254015	11.1787263436417	11.8830867729411	6.58676416638433	32.9052060586191	2.36159	4.7501	3.10213	22.235	1.88344	11.0623	9.55516	5.21984	38.8194
Acropora intermedia	6.99603035409854	4.03698647650791	1.55244567156884	24.7557943393989	0.521571293091411	6.49887912390144	6.46224515705897	5.86007112510612	43.3159764592678	4.8071650253518	1.40205506625329	0	33.6610415992394	2.82198026753818	3.85775877764251	0.102190983448207	1.96347866641838	48.3119000985893	5.12961581460091	2.44113188002484	1.59029158734917	29.5377478152024	1.0736159740042	4.89656940815059	3.92687751367612	5.28136353693502	46.1227864700567	5.64427	2.62672	1.04758	29.3182	1.47239	5.0844	3.4971	4.3683	45.9169
Acropora lutkeni	6.23332335577596	6.83080281755655	6.95308938123585	21.1161456683179	0.194219597134454	8.42213836424703	14.3375231361093	5.49097144306428	30.4217862365587	2.92633825155396	4.35822808212464	1.54454622802729	26.5435098819492	1.90750418753887	5.01401561311901	5.51736772814766	0	44.1198765794845	4.12605575594464	4.90398451806894	5.23092140650051	23.110008998987	0.912416102599549	8.46388292554154	12.0102959048353	6.08850117455769	35.1539332129648	4.42857	5.36434	4.57619	23.5899	1.00471	7.30001	10.6217	3.85982	36.5652
Acropora muricata	9.09983720458663	10.0499520313527	3.3646377689959	15.9821720538108	1.21045179953696	8.02322064873601	6.06885240928314	7.03475903542293	39.1661170482749	9.79906501993666	10.4070272235075	4.5251765705511	17.5618589611885	5.22296904897255	3.27146497588632	0	3.89237109074369	42.6718711894793	7.40607923548855	13.9759061093692	4.38680729862552	15.6508619313877	2.66101645099323	7.00241716900595	3.43800419165152	6.52180100639291	38.9571066070855	8.76833	11.4776	4.09221	16.3983	3.03148	6.09903	3.16895	5.81631	40.265
Acropora secale	4.61345193260884	8.01993275608823	6.63434124768593	14.7194149358775	0.955046587975729	14.0621956872929	12.1672877563398	9.08436451166808	29.743964584463	0	4.32629733624828	3.19462154090636	9.73795438827209	4.32135535293234	17.5662202216652	0.674548188823658	1.07937229005913	41.4638140124492	1.67129862179366	11.8664056832667	2.49402451261459	15.0683726452988	2.37029955855009	13.5926218726366	8.22776994877934	11.0304583036239	33.6787488534362	2.09492	8.07088	4.10766	13.1752	2.5489	15.0737	7.0232	7.06473	34.9622
Acropora solitaryensis	3.22148624204833	6.40586527716346	5.6297096402453	15.6192679972839	0.0638660751356944	11.3991903275511	20.3075949465158	7.7987691658427	29.5542503282137	0	2.66130842867758	1.36610253172852	20.1550471436425	4.15214722305412	12.9389195056307	34.3912586942778	0.351604550079325	23.9836119229095	1.7783213156636	5.38993769792194	3.78928396699108	15.1197543551953	0.70655063068962	13.8337995942469	19.8875060988212	5.55062583398856	33.9442205064818	1.6666	4.81904	3.59503	16.9647	1.64085	12.724	24.8621	4.567	29.1607
Acropora subulata	2.43196513678831	10.6958989037261	14.1845810907693	23.0884626142802	0.667035545023945	5.76157891849806	13.3327946235518	7.61740257214093	22.2202805952214	0	9.87776917871122	8.10522375209184	25.4896041311603	7.27345953462149	1.38841687701911	6.86729108043931	0.764904333338471	40.2333311126183	1.48720376000232	12.9276557182402	11.8187121787259	21.077207531633	1.69522983290912	3.7120478888976	10.3299685204947	5.01091175467665	31.9410628144205	1.30639	11.1671	11.3695	23.2184	3.21191	3.62068	10.1767	4.46441	31.4649
Acropora valida	4.72926805953768	5.92863577468196	2.81993014917459	21.0649220494213	0.74827840044182	8.29217954588701	6.89736142645837	8.08528039951796	41.4341441948793	3.0486220197062	3.32753623902064	1.18507353379764	26.1036319672454	3.91456129960121	2.27910775591601	0	3.25343626269751	51.2280380077353	3.07164636515512	5.54408292866283	3.7415907216386	22.9193834571409	1.85865278823209	6.56260470552688	3.36993039937166	8.41951054399173	44.5125980902802	3.61651	4.93342	2.5822	23.3626	2.17383	5.7113	3.42243	6.58608	45.7249
Acropora yongei	4.05043031075522	9.24424406898713	9.09309112139967	20.1951954908333	0.428475405769529	10.0981861279925	9.13567796691381	8.15465772744445	29.6000417799044	0	7.6433432723869	8.74662836352813	20.5411892769423	5.35522420360276	12.5616417771331	0.858885612913788	4.42616367865562	34.2062545739469	2.21627808894139	10.9793478457119	5.22545801955299	20.7431280048771	2.11066723717262	11.3419973020817	4.90832791500316	9.32248533454337	33.1523102521158	2.0889	9.28898	7.68839	20.4932	2.63146	11.3339	4.96763	7.3011	32.3195
Adelogorgia phyllosclera	0.248352206103344	7.68193452018704	33.124539350463	33.0033301818327	0	0.796899944374333	6.25720892523874	5.09337557098908	13.7943593008117	0	0.737845551924477	25.8038078939643	52.6123586158049	0.55958336092303	0	0.534240076623105	0	19.7521645007601	0.818070295359717	9.39960426142378	32.4953458203722	34.9253325711532	0	0	5.08307489478703	3.47967846167754	13.7988936952265	0.355474	5.93979	30.4746	40.1803	0.186528	0.265633	3.95817	2.85768	15.7818
Adelopora crassilabrum	1.69505877899714	5.20167180117629	25.7009410773999	38.3071003167169	0	5.24806353754679	7.6026652837019	1.2947782352494	14.9497209692116	0	8.98160697809989	6.84183506170658	32.5061089949358	0	8.45460494790152	2.20744056786291	0	41.0084034494933	1.87796346516114	7.68958603524947	17.6874642829498	32.181921909039	0	9.59266208695892	6.41420047155345	1.37609344909426	23.1801082999939	1.19101	7.29095	16.7434	34.3317	0	7.76511	5.4081	0.890291	26.3794
Adelopora fragilis	5.61117114151551	7.54966197233328	9.44010971960048	36.9250346181653	0	9.16397775046297	13.650735140963	0.431561189043826	17.2277484679156	1.51330567510475	4.15170120276146	2.79182585400499	26.4300302052183	0	12.3379909686734	18.8239864157873	0	33.9511596784498	5.4434071998501	7.58623036276263	9.31604249420491	29.3138812801476	0	11.7449441706004	9.70666295100564	0.322663929349387	26.5661676120793	4.18929	6.4292	7.18266	30.8896	0	11.0823	14.0605	0.251408	25.915
Adelopora moseleyi	3.1515720926112	14.8586474158874	3.22304059556356	4.37750115513159	0	3.28330893852217	43.5158978329198	3.29981956762954	24.2902124017347	0	4.78753874492205	0	0.766984515692833	0	1.08812797492813	93.0724104935816	0	0.284938270875349	3.58482939826291	15.7993589591322	3.59747025600197	3.35754903817476	0	6.63735327279616	43.7137084269106	4.38520551245857	18.9245251362629	2.24547	11.8152	2.2735	2.83401	0	3.6696	60.1007	2.56168	14.4999
Agaricia agaricites	0.829480260341462	2.24965818759395	3.58211872645483	67.3518403191662	2.20294753372485	7.78819723327475	4.67119396438246	1.13050335577531	10.1940604192862	0.0210120025375175	0.809258959393513	0	78.9411802387495	4.62339585804638	2.23900664424428	2.06307172860852	0.00748572814032423	11.1481872030257	0.74799791538998	1.4278255101036	1.64724444947541	69.1284418803483	1.3772785665239	9.03313360590737	4.07396796546955	0.767331888421568	11.7967782183603	0.53283	1.49558	1.74312	71.8072	2.73454	6.35345	3.60274	0.635107	11.0463
Agaricia lamarcki	3.89046800036844	13.8471913231705	4.15359341649317	14.9084270841388	1.45651102743916	14.1482220325135	22.008838355116	5.7144737108755	19.8722750498849	2.46505171977742	3.14595868835203	0.0242064099493213	16.2679705870679	2.61041757474126	24.1759630427996	40.3066870291936	0	6.4579759005144	2.83130795914037	13.7705899403795	2.66715633180618	13.7747802133065	1.8978191411522	17.1530127617638	25.4849872679509	2.48262862387988	19.9377177606207	3.06228	10.2546	2.28165	14.9837	1.98825	18.4924	29.2668	2.73237	15.4227
Ainigmaptilon antarcticum	3.41085324200272	15.342893517084	22.1073327672331	24.0837006678771	0	2.2126037573507	10.0015118266626	17.4073615296851	5.43374269210465	0.0748741099418348	17.4557067271844	35.5040719881169	27.8966130942208	0	0	9.24892264293824	8.40945613025776	1.41035530734004	2.25098848754915	13.2323148351405	25.4834219992185	31.8468499564466	0	0.65680208716941	10.1615231442187	12.6281693310758	3.73993015918133	1.91224	15.3436	27.6983	27.9424	0	0.956469	9.80399	12.815	3.52801
Ainigmaptilon edisto	1.56102388854963	1.3456381964781	53.9638930253365	41.414110432077	0	0.226906211397639	0.296193140341231	0.504983860008003	0.687251245811833	0	0	0	0	0	0	0	0	0	2.23355883084711	0.906677391148394	76.7238964327262	17.0834084919433	0	0.307574479036003	1.85665237549152	0.888231998807435	0	0	0	0	0	0	0	0	0	0
Alaskagorgia aleutiana	0.90661816158266	1.58672553845195	7.92242485999444	56.4094307570625	0	4.80370412946711	4.80034406502905	7.60985688618991	15.9608956022224	0.322031431822379	1.1992361671947	4.30799006742098	67.0726515401806	0	4.5174877700972	1.2184481631584	1.03730555574481	20.324849304381	1.34070536349831	2.02493216227471	6.73386401843375	58.562749976503	0	5.69997954050101	3.57435110349661	6.04562288205863	16.017794953234	0.856452	1.60363	6.32143	60.6816	0	5.00706	3.19771	4.8976	17.4345
Alatotrochus rubescens	0.732704888257692	14.4982582295729	26.7147033990989	24.7654836069276	0	6.16260281256857	10.2946864994187	3.7153005707504	13.1162599934052	0	21.3671050093741	27.9862485803547	31.4296671222678	0	6.10720887296872	1.53122683158527	0	11.5785435834493	0.338715188132058	12.151986541249	21.5558402904595	26.3502870433755	0	7.29536671811295	8.05219927213831	1.39376399291096	22.8618409536218	0.35714	16.0058	25.4189	27.5151	0	6.52173	6.62604	1.70302	15.8522
Alcyonium antarcticum	9.77457143794756	8.62044093106316	23.5180353322122	21.5530063633635	0	2.70370585837733	11.6417439997342	18.3306640645956	3.85783201270644	22.9523011514838	15.9288474855598	9.76583870373475	2.48556605216308	0	1.10817128727899	15.7867394333378	31.9725358864417	0	11.3655167762247	7.38604832810158	19.1797054325942	21.7661459429004	0	1.48189430472966	16.7524070250981	17.377906593369	4.69037559698233	14.6975	10.6451	17.4879	15.2682	0	1.76459	14.727	22.5604	2.8494
Alcyonium haddoni	0.19260181859697	11.9483994169362	13.7390172108046	8.71393591748345	0	4.89386480784833	23.6836368547582	11.8308064245928	24.9977375489794	0	0	0	0	0	0	0	0	0	0	3.77417958359779	14.7083666590912	10.2081644710657	0	5.62511417580092	23.3857373260256	19.2769740433494	23.0214637410693	0	0	0	0	0	0	0	0	0
Alcyonium palmatum	0.161863473589937	4.08042685793295	19.4905569876713	35.5631460041644	0.782951261930605	32.5711550948811	0.74525903948308	6.28470826940772	0.319933010938891	0	2.06280886732117	12.8002694558706	35.1490035509867	8.18960093067745	39.761748532316	0.0960612474193928	1.9405074154087	0	0.280653244409254	3.57855476056056	20.1390644542172	38.2865041947477	0	30.8773872485956	0.836980704642886	5.67812166480076	0.322733728026109	0.147506	3.2406	17.4766	36.3329	2.99085	34.4034	0.559434	4.63445	0.214222
Alternatipathes alternata	8.65378044614317	1.4384953393432	4.84940084077748	46.5765859197347	0	1.25464723777875	4.65552473294223	2.62182084549534	29.9497446377851	5.26286066727517	4.08297088564557	3.07227500632329	52.380269178216	0	0	2.47211763833638	0	32.7295066242036	10.2046743054413	4.2013451139643	4.55362320501226	40.2982340711904	0	3.4869280760339	0.755325785082938	5.311082565308	31.1887868779669	8.04044	3.24094	4.15843	46.4184	0	1.58053	2.62766	2.6443	31.2893
Annella mollis	4.30882792875468	4.35121741714643	59.2187155449899	4.46357018296413	0	7.44847438747038	11.0300002245337	4.08546308050631	5.09373123363441	1.5605071051276	1.88082124425769	86.5329892750664	0	0	3.79006475677889	0	0	6.23561761876945	5.96187778871736	19.1255040518348	51.6937396195664	2.39223251607734	0	2.81200895335201	8.0224302774276	4.55752135440138	5.43468543862318	3.94374	8.45251	65.8151	2.28527	0	4.68352	6.35081	2.88099	5.58801
Annella reticulata	6.58203786491026	9.82219620744861	10.3473043483342	4.80139383820465	0	39.3329027642618	8.03790571071028	11.5162211430729	9.56003812305728	0	0	0.731622593803445	0	0	66.1337638723514	0	0	33.1346135338451	6.71539894005295	10.0750558219279	10.7434739732672	4.01069398880525	0	37.5570834586105	8.54677664948147	11.1440404797369	11.2074766881178	4.43248	6.63242	7.27413	2.93736	0	47.6746	5.52823	7.55342	17.9674
Annisis sprightly	15.041270644365	3.83494883295482	8.79041068425421	13.6005082976191	0	51.5759232046972	3.84214982962781	2.5905493992493	0.7242391072325	9.9910294272575	0.74481199871588	5.09662761292585	5.10572038479859	0	79.0618105763022	0	0	0	22.8323322857691	4.51166151788466	10.4805113457587	11.4666593575447	0	45.1800639259366	4.330195581577	1.1985759855292	0	15.9549	3.03047	8.12252	10.0576	0	58.6059	2.72412	1.26304	0.241413
Anomocora fecunda	3.87880911928738	3.74544239636423	24.7314582448077	41.9274349199202	0	7.32019452648423	7.61916390661643	1.5569857751139	9.22051111140597	0.546581876365192	7.52595918036995	22.7983757016358	50.900246475851	0	7.70018052309207	3.06886825995884	0	7.45978798272708	3.77106316730287	2.05764004252082	24.5494020251503	45.1393872402239	0	10.0245586618233	4.75674564170623	1.7247079810006	7.97649524027194	2.73215	4.44301	24.0264	45.989	0	8.34831	5.14826	1.0939	8.21893
Anthemiphyllia dentata	1.49939227806652	5.47451370751746	18.6899639106007	18.8002239474389	0	6.49784612288139	11.4914712797547	2.98940357706947	34.5571851766709	0	1.26479027796547	23.3924244416177	17.1682591676831	0	7.6232235630537	2.08896436858614	0	48.4623381810939	0.774359765009273	3.37182260286704	17.3186869162147	20.48487578003	0	6.44556866388767	6.1858296075042	1.78340907991126	43.6354475845759	0.757917	3.37038	19.8004	18.8178	0	6.85555	6.58876	1.59094	42.2183
Anthemiphyllia macrolobata	17.2218309324969	5.55525007943007	25.9352124590975	19.5928795789239	0	7.08344301466354	14.2724896364836	3.65599650472559	6.68289779417891	0	0	0	0	0	0	0	0	0	0	0	0	0	0	0	0	0	0	0	0	0	0	0	0	0	0	0
Anthemiphyllia pacifica	14.0557242027606	17.67127905163	11.7760532972972	23.6594314823062	0	5.76210743893925	10.4648457488523	3.17650958968791	13.4340491885266	31.9743547610897	22.7758129223886	3.11976099552019	12.3897249967026	0	0	10.2311111387406	0	19.5092351855583	12.7456200535491	24.0472597645305	8.47264858025396	22.6815272252794	0	1.77078464738011	6.50651004149291	6.2950770975722	17.4805725899419	19.5919	21.4981	7.78949	19.5769	0	2.51096	9.06749	3.1572	16.808
Anthemiphyllia spinifera	1.48129633185864	18.158463200102	18.3359929598251	11.0194821699387	0	12.4480780110555	16.312074627493	2.90995923153136	19.3346534681957	0	18.7677491864043	18.8172400327184	2.8167373626051	0	10.3580917262354	11.6439286303635	0	37.5962530616733	1.33020040184091	23.4424667380153	12.5350276348968	6.77252006258106	0	15.7264722829898	13.8160380275621	1.56899552133324	24.8082793307808	0.937166	20.1229	16.5628	6.86958	0	12.8442	13.924	1.49298	27.2464
Anthomastus agassizii	4.54534519555506	0.734808651199187	16.2428068162821	12.585206956012	0	4.5118896467439	14.1932075214434	5.98018542136792	41.2065497913964	2.66566327170484	3.61297630486522	10.5834050219688	15.0339263801968	0	1.74963810442367	1.07434903146295	0	65.2800418853777	3.70353000791423	1.84822144250582	20.0564985799479	15.1342729201353	0	3.2476347706343	6.61242925653777	4.7033323329134	44.6940806894113	3.63818	2.06534	15.6276	14.2511	0	3.16972	7.29333	3.56117	50.3936
Anthomastus bathyproctus	6.19684717277102	4.8841892184601	16.580208270377	25.7669925745798	0	3.55279183352032	21.7754466820676	7.01711094444153	14.2264133037826	1.30687990548104	0	20.4564327353009	23.2467703565365	0	0	10.4144634586087	9.66833246373122	34.9071210803417	0	0	0	0	0	0	50	0	50	2.50124	1.62806	12.3455	16.3379	0	1.18426	27.3966	5.56181	33.0445
Anthomastus canariensis	0.222440796345973	1.04453213852036	8.00926966673184	12.5738853914504	0	23.0744318271272	32.9015938477227	4.1984689570708	17.9753773750307	0	0	8.62808436258945	23.7589316743268	0	25.3221748587299	28.453927134393	0	13.8368819699609	0	0	3.58291874296423	10.7332645394153	0	33.0350116121752	29.4717538674035	0	23.1770512380419	0.0741469	0.348177	6.74009	15.6887	0	27.1439	30.2758	1.39949	18.3298
Anthomastus grandiflorus	1.05919986499456	6.74229110791414	12.1489671677244	12.9253770370886	0	8.05944735989118	10.0519929350241	6.52486247743914	42.4878620499238	0	2.75041063109894	13.252646866514	17.1559216271126	0	3.76066149378476	2.00531682261801	0	61.0750425588716	0.983343002522331	7.83074979339034	15.9190096860823	17.2444931654564	0	8.70483542755881	3.89867723954861	6.64122291974846	38.7776687656927	0.680848	5.77448	13.7735	15.7753	0	6.84165	5.31866	4.3887	47.4469
Anthomuricea tenuispina	1.88548882815808	3.93058323690344	36.5626368132496	36.0388146591519	0	1.71369281504166	4.37821874695613	11.7829386298424	3.70762627069679	0.225579773782691	8.92140967545205	33.8338404941083	30.5321965970921	0	0	4.19678530025875	3.67274734054476	18.6174408187613	1.74525359602042	1.41500619183159	42.2756554701725	20.1689146342398	0	0.718986295496886	2.68470302370368	24.7638778475532	6.22760294098191	1.28544	4.75567	37.5574	28.9133	0	0.810893	3.75324	13.4065	9.51756
Anthoptilum grandiflorum	0.487794808061765	0.218823824675127	21.3605048808837	66.8830167599892	0	0.225948960850602	1.7384851657615	1.69800760156196	7.38741799821618	0	0	14.2087009518503	76.5371258047294	0	0.0565719253950456	0.00149926633015551	0	9.19610205169513	0.433336335797508	0.0834980771557862	21.641234612701	66.1721757681977	0	0.255063210543358	1.1600416380801	1.72274839628487	8.5319019612397	0.307044	0.100774	19.0701	69.8641	0	0.179195	0.966675	1.14025	8.37181
Anthoptilum murrayi	4.2804586640248	0.0576954690124077	25.4756297647403	26.6045332739451	0	0.200318310341501	10.3018918037526	3.0790656520197	30.0004070621636	0.394290698622438	0	10.0025289690314	36.8163131566476	0	0	6.05005910334963	0	46.7368080723489	7.56296082875893	0	23.8333130386662	29.0474736527358	0	0	7.70568541877519	3.98136351878962	27.8692035422742	4.07924	0.0192318	19.7705	30.8228	0	0.0667728	8.01921	2.35348	34.8688
Anthothela grandiflora	1.39928137228221	1.21209443675853	8.68942166416003	10.9577477861116	0	15.4134459343683	11.2953115147565	10.8901180393402	40.1425792522227	0	0	2.98308128811229	9.79192421346401	0	8.50414478144934	7.0421795790327	0	71.6786701379417	0.189808499946094	0.218875579372045	7.13346031283724	13.6247287038499	0	16.543593957449	7.54917226353373	14.6080106299846	40.1323500530274	0.529697	0.47699	6.26865	11.4581	0	13.4871	8.62889	8.49938	50.6512
Anthothela tropicalis	9.87465212881332	0.170314083373406	49.7486555157702	36.8334065615867	0	0.14409782794905	1.23764709515961	0.770985645041893	1.22024114230586	3.501407130896	0.395616823539309	19.4839705384493	72.8524277609658	0	3.76657774614959	0	0	0	11.8509028427364	0	47.4196970363701	32.3862923071969	0	0.395729819399621	2.39293086882533	2.99884960599771	2.555597519474	8.40899	0.188644	38.8841	47.3574	0	1.43547	1.21019	1.25661	1.25861
Antillogorgia acerosa	28.0173393675987	5.1835622715409	5.41358806258058	23.831346270715	0.0835316734470576	10.8944462041183	8.11482390716743	7.85473152565164	10.6066307171805	41.5507943342634	0.913592920381769	0	24.8736540622056	0.447730528869035	14.5122110493611	2.95887451717307	3.61884099366311	11.1243015940829	23.1625492407395	10.0690978411046	10.9214082341059	16.7422665918712	0	10.2370678648644	9.97827754446106	10.8702061696789	8.0191265131745	30.9102	5.38875	5.445	21.8158	0.177087	11.8812	7.01733	7.44793	9.91669
Antillogorgia bipinnata	49.3366636733611	5.02133467400926	13.469019914612	7.48660354375278	1.25948708361194e-06	7.5337959031385	7.69734770439364	3.04649505674954	6.40873827049616	74.1973120781567	0	10.0400364613825	1.38133449505715	0	4.68406595503488	0	0	9.69725101036875	35.6227863202575	5.67715638942652	14.6873621528421	6.34930278075529	0	12.2408600513736	6.43193104603352	4.42135986407324	14.5692413952383	53.0523	3.56616	12.7321	5.07241	4.19829e-07	8.15291	4.70976	2.48928	10.2251
Antipathes dichotoma	10.4842181373407	14.3047937750964	22.0284139346738	11.1834557223345	0	8.55084585675209	12.172511677811	9.19585166560163	12.07990923039	1.30816873253274	16.2691921024846	21.9452203569102	10.8220982634229	0	0.566112691188287	1.95472479283472	0	47.1344830606266	11.3347018331781	13.4703109622303	22.7889157419269	11.2050110094768	0	10.1965418862988	10.5267765547323	6.63304778964133	13.8446942225155	7.70903	14.6814	22.2542	11.0702	0	6.43783	8.218	5.2763	24.353
Arntzia gracilis	10.9644527152169	0.868739537519058	7.96416653164914	29.8832484942901	0	2.28723511653718	6.31596435143839	23.2272576399734	18.4889356133758	0	0	0	0	0	0	0	0	0	12.0265035251907	1.16666992054059	13.6829627979074	27.516925956855	0	2.40937883299439	4.78301249338619	20.5158996582834	17.8986468148423	0	0	0	0	0	0	0	0	0
Arthrogorgia ijimai	1.78537645799741	11.0448842555293	16.8795195599859	32.7329049080884	0	9.59285746552048	7.67157125913084	7.06216488439242	13.2307212093553	0	4.10229837392807	14.437056548488	34.7207106105538	0	29.1946037237957	11.180146973952	0	6.36518376928251	0	0	0	0	0	0	0	0	0	0	0	0	0	0	0	0	0	0
Arthrogorgia kinoshitai	5.3806504436393	3.18978979289296	20.8079633832267	32.5398680913856	0	9.24612051986929	7.59730469306724	5.18557046086807	16.0527326150509	1.39569306005901	0	13.8336434922913	22.8286880295366	0	11.1082078819001	1.06374861039533	0	49.7700189258178	0	0	0	0	0	0	50	0	50	2.25878	1.06326	11.5472	18.4562	0	6.78478	19.5537	1.72852	38.6076
Arthrogorgia otsukai	3.85051225761674	1.25153278023898	5.26416041921111	66.8034196778951	0	1.67107621339467	4.83999961068589	2.91703180379742	13.4022672371601	4.59071290901147	0	7.19204644292234	77.6491654186052	0	0	1.90392775370438	0	8.66414747575665	5.95717349294474	2.299018882208	17.8805608117841	55.3151285573226	0	3.42254642015498	3.63885927805053	4.3890473466023	7.09766521093279	4.79947	1.18352	10.1123	66.5892	0	1.69787	3.46093	2.43536	9.72136
Arthrogorgia utinomii	3.06878126386604	6.49356861482478	16.9521674571977	44.6493960851197	0	2.24631584712635	10.5921171603238	8.8947042771637	7.10294929437801	0	0	9.83603150471119	69.093712692408	0	1.20710628717346	2.41427709057589	0	17.4488724251314	3.68172546213281	2.52559792783057	13.8719094721777	45.1497327191564	0	7.90143223519231	14.2392969486295	4.65058986334412	7.97971537153663	2.25017	3.00639	13.5534	52.9643	0	3.78495	9.0819	4.5151	10.8438
Astrangia rathbuni	7.97684652857997	8.11834851755916	35.8301230974867	14.853623172222	0	16.3888773433264	4.91818977210501	4.67095191820318	7.24303965051759	3.09507001313503	8.66533703203361	74.3791778060491	11.2161362088995	0	0.405400926487027	0	0	2.23887801339578	8.17261160518712	12.4350213181121	36.0703021619777	8.58734452053193	0	18.7162961570576	5.33954656167845	3.02451355112064	7.65436412433442	6.41484	9.73957	48.7599	11.5524	0	11.8369	3.41925	2.56516	5.71209
Astroides calycularis	1.76185008245885	17.2670598845543	12.4553619093621	8.96808361751374	0	9.74047032665818	13.663751189749	12.3293871282497	23.8140358614541	1.38362363982439	20.1881019893766	0	0.276173014458066	2.43567189142592	33.5888048973809	0.00489262625486785	0	42.1227319412792	1.02527867127777	17.2308593516043	12.9807701311254	10.9415793655795	0	7.77832206972131	10.7438989517656	11.1191058717823	28.1801855871438	1.39025	18.2287	8.47871	6.72861	0.811891	17.0359	8.13751	7.81616	31.3723
Aulocyathus atlanticus	6.9868290790199	3.65964824251823	12.7860291524666	28.8107943590056	0	3.98748259677856	6.10451162670034	16.6340097723396	21.0306951711712	0.492372493639322	0	14.1439410022487	28.2104640519301	0	3.03450622841734	0.680463318725774	14.7848793350243	38.6533735700145	7.0585853042451	5.01057730550765	14.6580349661704	30.4385354410543	0	6.04300124315133	2.18280167615183	12.7988378072981	21.8096262564212	4.84593	2.89008	13.8627	29.1533	0	4.355	2.98926	14.7392	27.1646
Aulocyathus recidivus	5.20658137648072	21.1068735242641	21.53962671945	21.802223295734	0	5.86661528652445	12.5923524386093	1.55661743884207	10.3291099200953	1.23980306190124	40.2467664442929	25.6227871848753	8.83232521594381	0	0	9.1183211267484	0	14.9399969662384	3.76417774983129	25.2778135148859	19.381843518299	19.63510775428	0	5.86027248155243	16.0774079524162	0.881401304472024	9.1219757242632	3.40352	28.8772	22.1814	16.7566	0	3.90896	12.596	0.812673	11.4637
Australisis sarmentosa	32.0349717066505	0.925793423503898	1.33461626752365	58.8880739351203	0	0.644208815281661	1.58215659079522	1.88661628657522	2.70356297454954	9.52544530556783	0	0	85.0473838282878	0	0	0	5.42717086614439	0	15.4664091270814	0.84375051172677	0	73.8539131614661	0	2.48773796222869	0	5.36937257935121	1.97881665814582	19.0089	0.589848	0.444872	72.5965	0	1.04398	0.527386	4.22772	1.56079
Balanophyllia caribbeana	4.14981075176501	2.24897870167962	41.0534109860361	29.2567179541203	0	2.24338700557982	4.18231681314298	7.85594166605066	9.0094361216255	0	0	0	0	0	0	0	0	0	0	2.96695762437367	42.3857301372763	24.4517824815732	0	8.574083518157	1.29974322610723	8.15291075441269	12.1687922580999	0	0	0	0	0	0	0	0	0
Balanophyllia cellulosa	3.227750874241	0.816011446942301	25.1882065645354	26.7649333307051	0	12.4491034591651	8.96987222188137	2.86893977425208	19.7151823282776	0	0.125116193394964	7.71881168025383	50.9309321274861	0	7.99453762561175	0.921903150751762	0	32.3086992225016	1.43725606401331	2.57407330357252	46.2570081694999	16.2977043157359	0	3.19793449709999	1.36841297109701	8.92418200739002	19.9434286715913	1.555	1.17173	26.388	31.3312	0	7.88053	3.7534	3.93104	23.9891
Balanophyllia crassitheca	11.8610473799096	16.7714570635505	12.8382674444149	23.3626617921537	0	9.63092233244912	10.0809159636854	0.673756504669113	14.7809715191676	11.5252221667969	25.1187922794238	1.13636740669469	20.309710226928	0	0.241542081869102	7.0627635885382	0	34.6056022497494	11.2464358297102	22.4350864108301	5.94353913145054	26.3338661626582	0	6.88323234955312	7.52877176141964	0.297977365379627	19.3310909889986	11.5442	21.4418	6.63939	23.3354	0	5.58523	8.22415	0.323911	22.9059
Balanophyllia cyathoides	6.80243003394713	4.38690462113859	38.5036342341649	25.481677111933	0	4.34251102567746	7.05166297172622	6.2737287549695	7.15745124644325	1.77287240451798	0.576852428544974	45.6997675398734	11.2934145323237	0	10.7016592380305	5.25612777153281	0	24.6993060851767	3.95734332140938	3.57149141729157	16.9341568870167	17.8395272238081	0	3.41900218954988	20.0643024055352	3.05141447402551	31.1627620813636	4.17755	2.84508	33.7125	18.2049	0	6.15439	10.7907	3.10838	21.0065
Balanophyllia desmophyllioides	0.688158892773938	6.98687793571798	19.2565526638169	16.712902917581	0	12.8704252101962	16.1038417761256	0.689756401583408	26.691484202205	0	2.06516739692356	40.294353452951	1.43794976259377	0	7.55732791597511	0.293653624036044	0	48.3515478475205	0.500050192230809	6.6552588319333	20.6079311869215	16.5986821844699	0	11.8533605064567	10.9513820996382	0.949062701659819	31.8842722966898	0.39607	5.23577	26.7196	11.5832	0	10.7604	9.11629	0.546273	35.6424
Balanophyllia dineta	3.75274834822258	1.0946674222393	46.0753614244991	12.2835091332886	0	1.26352085399311	5.35340939947971	25.8924145373968	4.28436888088082	0	0	0	0	0	0	0	0	0	2.76819261149077	2.65258341336242	43.824239141189	10.7130756357642	0	2.557084100997	4.15396928662659	29.5146453213498	3.81621048922026	0	0	0	0	0	0	0	0	0
Balanophyllia diomedeae	0.262296218681194	21.3724794659362	41.171929891029	11.8330381923306	0	2.8832248606476	0.585323151874496	20.7894790266279	1.10222919287292	0.141122973708587	61.4568460623826	35.3967854807913	1.43258375185616	0	0	0	0.104003703210978	1.46865802805042	0	0	0	0	0	0	0	0	0	0	0	0	0	0	0	0	0	0
Balanophyllia elegans	0.669556946325062	11.7496880643693	27.3100665261193	47.8516261272143	0.330208395266655	0.734123820465098	1.36666741907545	7.68212767167135	2.30593502949351	0.0959625931846261	4.11842034095594	17.2486667750787	64.2816946969606	0.107954861740826	0.0574184102435445	0	12.6064236724751	1.48345864936072	0.301694095806986	8.27086310814106	25.6240636156629	54.0485004867227	0	0.509292567819351	0.886311205603039	8.18354957479417	2.17572534544989	0.355738	8.04632	23.3943	55.3939	0.146054	0.433612	0.750993	9.4907	1.98837
Balanophyllia floridana	8.34499267062015	1.50415106065491	18.8855678652951	7.33822535632294	0.0095368262871141	52.2686619097094	8.77356035675087	1.75109077824407	1.12421317611544	8.18224446778321	0.95436334995174	26.0606817339493	11.8245253576954	0	50.9692331745523	1.86358992558153	0.0837165659084838	0.0616454245780744	8.83683821772342	1.20485934301952	23.1648109061678	8.32978297345267	0	46.0328214289163	8.25293698045812	2.16759610657374	2.01035404368839	8.45469	1.22112	22.7037	9.16418	0.00317894	49.7569	6.2967	1.33413	1.0654
Balanophyllia gigas	9.51711144600665	2.5727977313279	20.530562536465	21.1498056317927	0	2.08798957529253	16.8397809830937	16.1035491651889	11.1984029308325	9.17859922291288	0	4.71582060731562	16.5475147540482	0	0	41.9194231807648	0	27.6386422349585	11.0176078853575	3.79581175759975	16.7873849109057	18.8403986372036	0	2.80194558903991	14.4175824354801	17.9893318987277	14.3499368856858	9.90444	2.12287	14.0113	18.8459	0	1.62998	24.3923	11.3643	17.729
Balanophyllia laysanensis	4.09889436053644	19.3665946646188	16.551365347853	15.8972200530848	0	19.4156175102482	7.88287942754245	0.319463328997627	16.4679653071186	0.249975327623593	20.8935441097099	13.3218020182767	16.7798705124945	0	16.7745650730941	4.14049298124835	0	27.8397499775529	2.36252596862477	19.9025498070041	17.6562899529518	14.7301902955663	0	15.7234542407676	5.00717444416317	0	24.6178152909222	2.23713	20.0542	15.8432	15.8024	0	17.3045	5.67685	0.106488	22.9752
Balanophyllia palifera	4.50083075264627	7.71577812388167	32.4789463290084	24.6941539196683	0	9.48180127790198	7.26693147048392	4.00331753918815	9.85824058722136	1.57654373699181	11.1411509563549	60.3911344314904	7.09618854729684	0	11.2811884508226	0.28068571957962	0	8.23310815746383	3.59506293796125	12.3129983181899	36.2618131951481	17.1133771958875	0	11.6418061429341	3.76082615859602	2.41943241397748	12.8946836373056	3.22415	10.39	43.044	16.3012	0	10.8016	3.76948	2.14092	10.3287
Balanophyllia thalassae	0.991650387528333	5.54358998855315	5.79275118124151	10.9608705519464	0	15.3233394286006	28.6416281479785	6.01331291168536	26.7328574024661	0.11750318232195	2.4336675531393	6.19916451038221	19.5499235327095	0	11.8441067354025	12.3666981516791	0	47.4889363343654	0.608985810628788	10.5224862613212	5.37015141266855	12.1815095729316	0	15.5663248447317	23.5999465620266	2.37556358957301	29.7750319461185	0.572713	6.16658	5.78736	14.2308	0	14.2446	21.5361	2.79629	34.6656
Bathelia candida	7.55995859520793	20.6869107981125	33.3809531418823	2.4190061507724	0	0.294367567138621	3.00415670219663	31.6860475774168	0.968599467272849	7.12193626702363	88.247800974822	0.713506437589642	0.56293827784951	3.35381804271521	0	0	0	0	5.86844282187337	16.9083813465737	39.2026053827859	3.33188873544814	0	1.77446282980308	3.16652045722497	27.892711211204	1.85498721508686	6.85011	41.9477	24.4324	2.10461	1.11794	0.68961	2.05689	19.8596	0.941196
Bathypathes patula	1.02925440371124	0.575711414410575	8.62923465148741	51.0812483058176	0	0.995597068103474	16.8642912633776	1.34395610670825	19.4807067863838	0	0	0	0	0	0	0	0	0	1.33111637792235	2.581937289971	10.6320213762566	47.7215887904174	0	2.65302057804979	14.8043254940568	2.45147192608831	17.8245181672378	0	0	0	0	0	0	0	0	0
Bathypsammia fallosocialis	31.1266660955001	6.04884391666596	11.7155240648852	44.7512865431899	0	1.71365332317177	1.21270209247933	2.06851201215382	1.36281195195386	23.3761360551086	9.13820318252203	1.85983149728464	65.2700038934201	0	0.0677706431592341	0	0	0.288054728505439	27.1815163102202	8.18667000955463	10.3324126686349	46.2927391034851	0	2.20443264626247	0.883295955703992	3.30870060278728	1.61023270335149	27.2281	7.79124	7.96926	52.1047	0	1.32862	0.698666	1.7924	1.08703
Bathypsammia tintinnabulum	30.1706401010031	5.11227921039661	11.3212652309739	48.3419074474755	0	0.490341869324269	1.54360474138522	1.77177991760497	1.24818148183641	23.4164314748902	10.4942796083733	4.2557203802005	61.1884190091466	0	0	0.645149527389488	0	0	27.3905428985359	7.47553527121798	6.42482453656237	51.0284016393766	0	0	2.03036810264613	3.65243961275869	1.99788793890231	26.9925	7.69403	7.33394	53.5196	0	0.163447	1.40637	1.80807	1.08202
Bathytelesto tubuliporoides	9.72473690697439	18.4152118892893	16.0349580388662	2.29302722949493	0	29.3379925823801	20.2978351651206	2.75032756452632	1.14591062334807	0.818985468469875	1.96001511756438	12.0948072955801	0	0	73.1821146046188	11.9440775137669	0	0	11.798975704651	18.1380457064162	21.4847234563941	3.70090424733213	0	22.402039679782	20.6019771710834	1.87333403434115	0	7.44757	12.8378	16.5382	1.99798	0	41.6407	17.6146	1.54122	0.38197
Bayergorgia vermidoma	31.2988129775118	0.72906610891406	3.73014036404536	45.2731506634862	0	1.97815609915829	7.40170980611112	0.847423911765165	8.74154006900798	34.6898002834401	0	0	62.2143200894162	0	0	1.0605651170688	0	2.03531451007494	30.9249732814037	3.63481407587793	1.09704591387981	48.1097780810423	0	1.29901645324747	5.31278710964424	3.85701070478701	5.76457438011753	32.3045	1.45463	1.60906	51.8657	0	1.09239	4.59169	1.56814	5.51381
Bebryce brunnea	1.44072759201362	21.7636720623714	32.6182850118089	20.5720031284641	0	5.66080096468264	2.67736365813017	10.1730494589114	5.09409812361784	0	57.520025074082	20.4952313656043	13.2881047463716	0	0	0.15476393340317	2.79302175250431	5.74885312803462	1.73266476729431	50.3182634417047	21.4619718546223	10.8753973837486	0	0	4.84456045816952	8.47222007255353	2.29492202190712	1.0578	43.2007	24.8585	14.9118	0	1.88693	2.5589	7.1461	4.37929
Bebryce cinerea	7.2211719672434	1.52256232170849	37.5307214933334	39.41072882217	0	2.92687021450253	4.99991905922473	3.08500996850826	3.30301615330915	6.12241220128771	10.688070817993	46.2361149292762	35.0790655929885	0	1.85702482437603	0	0	0.0173116340784608	7.73383979945124	2.68005230474155	33.726588198765	41.2449383162142	0	4.47772663531081	3.17420365001265	3.64496250878365	3.31768858672098	7.02581	4.96356	39.1645	38.5782	0	3.08721	2.72471	2.24332	2.21267
Bebryce grandis	16.9397294601376	3.57112652721064	32.5980715681608	25.4789744118958	0	3.8158712346956	6.39321114800707	3.75625334819045	7.44676230170203	12.6375964176865	7.22771575027529	23.3164450342282	36.8576990537276	0	1.71748741454087	10.3910627500065	0	7.85199357953503	16.4940840989376	4.37561149808301	33.1958678922042	23.7756431860008	0	5.75938841360928	4.24155421124602	1.04107873840701	11.1167719615121	15.3571	5.05815	29.7035	28.7041	0	3.76425	7.00861	1.59911	8.80518
Bebryce hicksoni	1.40319506806728	3.17344599013779	45.8654544830996	21.0177902435041	0	1.35029581024645	8.50179586207345	13.4128408264215	5.27518171644974	0	0	100	0	0	0	0	0	0	0	0	50	0	0	0	50	0	0	0.467732	1.05782	65.2885	7.00593	0	0.450099	19.5006	4.47095	1.75839
Bebryce indica	0.452414445061507	2.03150501682682	40.1266339687326	31.2466552122294	0	0.11457121068557	12.322084897511	5.56389844561631	8.14223680333686	0	7.01517728901577	45.5285967330564	30.1409464745102	0	0	6.84020784553514	0	10.4750716578824	0	0	0	0	0	0	0	0	0	0	0	0	0	0	0	0	0	0
Bebryce mollis	6.62641040511992	0.9874387135687	18.6959831393879	17.291300396542	0	22.1373771862448	8.1108827289099	9.021249799901	17.1293576303258	0	0	0	0	0	0	0	0	0	0	0	31.9526328593926	13.8766207132682	0	0	26.6907351764442	0	27.4800112508949	0	0	0	0	0	0	0	0	0
Bebryce parastellata	8.83356250854818	1.50207368475377	29.6199647937894	35.4190617962783	0	11.7150520111219	6.13345523169922	3.0175498119137	3.75928016189548	1.71498552030498	10.4132858577333	31.2232740186603	52.1999199467319	0	4.17302326419016	0.093324105772822	0.0197996510698774	0.162387635536715	5.29076704924141	1.31385780449029	32.1879026172089	32.7541519770908	0	10.8401667901018	7.14979771931726	4.50134531749114	5.96201072505844	5.27977	4.40974	31.0104	40.1244	0	8.90941	4.45886	2.5129	3.29456
Bellonella rubistella	4.32576979782454	1.61343976912385	48.40032680524	31.9820884616834	0	0.664775536664278	3.30897251396458	4.0123121042524	5.69231501124701	1.55565046982937	3.60217463683452	33.5626991225533	58.1148082107513	0	1.59429026214193	0	0	1.57037729788958	2.56301212095964	1.88930205998224	50.0635484948043	30.7083110375871	0	0.845402121610441	1.27578827832354	5.98943129009539	6.66520459663734	2.81481	2.36831	44.0089	40.2684	0	1.03482	1.52825	3.33391	4.64263
Bourneotrochus stellulatus	2.15634804084887	26.3633126231525	6.14186902047488	10.7993855024804	0	15.0506372173303	13.6759579284933	0.289849912741017	25.5226397544788	0	53.9770785801833	1.00708611302044	6.18343228873574	0	3.8721424871051	2.38760904702264	0	32.5726514839328	0.917398917051134	27.3290692070569	7.42714618673331	12.4298536934041	0	11.2696923298732	9.83071347687454	1.51078260446991	29.2853435845368	1.02458	35.8898	4.8587	9.80422	0	10.0642	8.63143	0.600211	29.1269
Briareum asbestinum	0.518352290024436	5.05199926670414	2.34248041145848	51.196845017106	0.737431214525912	5.41642172281731	17.0496296352972	1.36246916410502	16.3243712779615	0	4.15403154007704	0.628007270726284	60.5136073324275	4.09899715159574	3.28958787810717	14.7375205731754	0.0319824333656542	12.5462658205252	1.15673679949154	2.51089400427425	5.21921736027173	45.9792446935291	1.23360134613943	8.22524025169249	16.1347443291328	1.66577626264762	17.8745449528211	0.558363	3.90564	2.7299	52.5632	2.02334	5.64375	15.974	1.02008	15.5817
Calcigorgia beringi	1.59880809740709	2.3707180207066	20.2031965850086	20.5105987472249	0	1.74632449330962	16.9873829417828	14.1827042010538	22.4002669135066	0	0.867775198167523	11.9295968190622	29.6951065419387	0	0.143023455584975	5.05588692908856	0	52.308611056158	0.995371087407307	1.50454100444831	13.4998679921742	23.5363681820208	0	2.37113525490424	20.0214035768659	16.8483539750276	21.2229589271517	0.864726	1.58101	15.2109	24.5807	0	1.42016	14.0216	10.3437	31.9773
Calcigorgia spiculifera	2.0558546126322	5.41307204928466	21.8222739312987	42.776256609335	0	2.26127797893691	7.32506383163764	8.41854669213148	9.92765429474343	0.483074899878914	2.12378619191378	10.9990800073676	68.8320046056489	0	0.302688115693703	3.36581539519579	0.604005047209302	13.2895457370919	1.91398094369024	2.66337034441066	19.2960681470461	51.9272237771318	0	2.34607048391423	5.73121356579802	6.96462563665005	9.15744710135884	1.4843	3.40008	17.3725	54.5118	0	1.63668	5.47403	5.32906	10.7915
Caliacis nutans	10.7697352572874	3.61732936903692	30.2519718362363	20.7403129825119	0	9.28278517310083	10.5551183969708	6.8690224908319	7.91372449402403	9.41464057864928	2.5747661477552	49.4527643313914	11.7584803155107	0	15.8300426596441	3.57800102881349	0.438816913886212	6.95248802434968	11.1424301513854	2.45353994292792	32.7149402810427	17.1301599536434	0	15.6454427490151	8.73622623162735	3.07710810103307	9.10015258932511	10.4423	2.88188	37.4732	16.543	0	13.5861	7.62312	3.46165	7.98879
Callogorgia americana	12.6387893289123	1.32153737179048	17.3912903912141	46.0636617011861	0	1.39175972675452	9.74423948718868	0.159063653682534	11.2896583392714	0	0	0	0	0	0	0	0	0	8.07863022544065	3.82943287573711	15.9236187926873	41.5645052958913	0	6.49237668152945	7.07769656339962	0	17.0337395653146	0	0	0	0	0	0	0	0	0
Callogorgia euthyeia	4.95982834277624	0.470656676151534	39.8653466051627	25.2330767096323	0	0.172853920895609	12.1263801992687	5.06748549747329	12.1043720486396	0	0	34.667894512116	2.65023553099399	0	0	26.539828392891	0	36.1420415639991	0	0	0	0	0	0	0	0	0	0	0	0	0	0	0	0	0	0
Callogorgia formosa	4.38111991657563	3.66735075613033	35.6199442000402	27.4486386644681	0	0.603838690187009	9.79850568539841	12.8354069615288	5.64519512567156	6.44665225383414	26.4797620900041	28.4501898677151	19.3377923476093	0	0	6.92118377604064	3.73197749867306	8.63244216612364	0	0	0	0	0	0	0	0	0	0	0	0	0	0	0	0	0	0
Callogorgia fraseri	11.1509935553202	1.6710392314617	16.5139005102396	18.455636524351	0	1.82134335351475	13.6541217750693	5.72038696729012	31.0125780827533	18.4593504535554	0.285917560277528	5.36492215228528	25.3518251773075	0	0	0.376533042673352	0	50.1614516139009	11.8026008756892	1.56900634828489	8.43970405116199	22.2102144155199	0	5.4798534816343	8.83137787089452	8.54220162764758	33.1250413291677	13.8043	1.17532	10.1062	22.0059	0	2.43373	7.62068	4.7542	38.0997
Callogorgia gilberti	2.79495525639208	0.188652330208432	25.6686565654068	28.224023469596	0	0.180550758884225	18.4339936961781	2.0297359427294	22.4794319806049	0	0.15821867600933	22.3759803145001	7.01681446495011	0	0	19.548755618355	0	50.9002309261855	3.10501694423708	0	22.5507458980807	30.9526330968944	0	0	16.7217313432525	1.67857799438988	24.9912947231454	1.96666	0.115624	23.5318	22.0645	0	0.0601836	18.2348	1.2361	32.7903
Callogorgia gracilis	8.97852449728743	3.73343767787073	17.6942909042446	34.9690920534904	0	2.24197240264284	15.056891554292	1.47535935857872	15.8504315515932	3.27538574037591	1.68196932062236	15.2667891253651	41.9587768632901	0	9.42603843051122	1.46659672759972	0	26.9244437922356	6.58063463451482	2.99471109681836	12.6049183736176	42.7902010206772	0	5.81449595217066	11.5766719696802	2.30254799832236	15.3358189541989	6.27818	2.80337	15.1887	39.906	0	5.8275	9.36672	1.2593	19.3702
Callogorgia linguimaris	0.585858460850372	1.60810385792605	45.9969523294024	34.2347355931696	0	0.176859089350962	9.52072971491294	1.31277338458113	6.56398756980653	0	2.10284089609664	25.9605860414517	45.0354897415202	0	1.28622318837944	3.64165289647175	0	21.9732072360803	0	0	73.0708544591116	26.9291455408884	0	0	0	0	0	0.195286	1.23698	48.3428	35.3998	0	0.487694	4.38746	0.437591	9.5124
Callogorgia lucaya	14.6299434136576	3.88801057293792	8.72228289543674	24.8874528281278	0	4.1512527635027	18.4752626451971	4.40397413875721	20.8418207423829	12.7592141225937	2.26876304800588	1.98153000380175	14.4317980181494	0	0.894500745585384	47.0095140278863	0	20.6546800339776	17.4925060540343	5.54427902908512	3.32699263493692	22.4720906778835	0	6.90157599095116	17.0619251678463	6.04926331988898	21.1513671253737	14.9606	3.90035	4.67694	20.5971	0	3.98244	27.5156	3.48441	20.8826
Callogorgia robusta	3.44124747383559	3.29096855126436	22.0280680191352	30.9792415004794	0	1.4590224402172	29.0716189291265	2.38080759930749	7.34902548663425	0	0	0	0	0	0	59.7911168205099	0	40.2088831794901	4.20482399363031	2.61614322848425	10.5319552347715	13.1575513663062	0	1.10963981347575	28.250622355053	0.263794436877063	39.8654695714019	2.54869	1.96904	10.8533	14.7123	0	0.856221	39.0378	0.881534	29.1411
Callogorgia tuberculata	4.26173041931671	0.893648965895591	21.1266719407695	20.5507884129754	0	2.51537281418128	16.6908631576289	18.3262676720604	15.6346566171723	0	2.42485499639677	7.75387905691145	18.9276603333849	0	0	31.4650947650208	0	39.4285108482862	3.67556422971155	0.611061984925689	15.1844895890633	24.2745504719419	0	0.671029354084849	20.1524116452371	19.7398079492779	15.6910847757577	2.64576	1.30986	14.6883	21.251	0	1.06213	22.7695	12.6887	23.5848
Callogorgia verticillata	6.17991227471613	1.6067573227001	6.8647397651282	24.1478637686672	0	5.18472017345981	13.1115099877571	19.9578039597151	22.9466927478563	2.28897471745952	1.43063355605971	3.11098903367159	42.2519959068446	0.327197998596682	5.0228289406244	0.781799764966211	0	44.7855800817772	4.04289632634555	6.32366451684112	7.20153677625783	16.5279530635398	0	4.85242209588642	8.5600355254762	29.5822140851609	22.9092776104922	4.17059	3.12035	5.72576	27.6426	0.109066	5.01999	7.48445	16.5133	30.2139
Callozostron acanthodes	14.9978401501843	1.56344100264388	15.2833147800863	29.6605612416436	0	13.1829895428732	13.6101401300046	9.42739623999901	2.27431691256514	25.0581697462566	0.599110798186798	1.54005477435949	34.6121084936705	0	25.5355830049855	8.66796075356	0	3.49385616827721	24.4781375046507	2.39822491767173	7.6204503146705	22.5376998115415	0	13.1606307249154	20.4870137150287	6.46717089221289	2.85067211930852	21.5114	1.52026	8.14794	28.9368	0	17.2931	14.255	5.29819	2.87295
Callozostron carlottae	9.45551934207563	6.66313976349076	27.0461498261236	23.3484859970494	0	15.5070919617024	11.1382427166972	2.5084215075671	4.33294888529397	32.3681459155048	0	30.9509293253822	23.3659731254158	0	1.4535660173273	5.63203623927959	0	6.2293493770902	0	0	0	0	0	0	0	0	0	0	0	0	0	0	0	0	0	0
Callozostron mirabile	10.5704652280499	2.19442114932784	21.0005429361879	14.480517945841	0	19.2625733555936	13.8743077266957	7.3519417857878	11.2652298725163	13.4888005810739	0	18.2864921935023	3.31015824853852	0	26.3049354607814	8.63198835653736	11.2802055277707	17.6686957740649	15.135597354927	1.77532138020708	14.6851165774272	5.67367798025145	0	15.0689953530759	12.8295591108832	13.6563838588314	21.1753483843968	13.065	1.32325	17.9907	7.82145	0	20.2122	11.7786	10.7628	16.7031
Calyptopora reticulata	2.62119319181136	23.5667858101244	12.6062111727653	25.435373761729	0	5.91975178237432	6.25765421579341	12.9835605165021	10.6094695489001	0.804671017646579	62.920365533799	4.12360119886818	21.1485605264401	0	0.87942312610314	3.38102483235542	0	5.76487986014522	1.80391632360532	35.1451230790695	9.18125061442309	22.7291997402851	0	3.29162620870772	4.09564343493896	11.4524315226396	12.3008090763307	1.74326	40.5441	8.63702	23.1044	0	3.3636	4.57811	8.14533	9.55839
Calyptrophora agassizii	0.878473844499243	1.59873906770562	35.8429294702086	28.124247933538	0	0.386109018785736	14.6877919681248	8.44810092465556	10.0336077724825	0	0	24.89897417976	0.660965852755976	0	0	73.1907824661228	0	1.24927750136126	0	0	0	0	0	0	0	0	0	0	0	0	0	0	0	0	0	0
Calyptrophora alpha	6.00188977895261	1.28892924630588	20.6556167352912	28.0574911414709	0	0.550547580232456	10.2496159026853	7.53993411086549	25.6559755041961	2.73554218434221	3.60384719864258	4.57733019178721	7.75217977111526	0	0	4.2226368406221	5.12369039831915	71.9847734151715	5.81715510599656	0	15.344285544482	21.3249043232937	0	1.81596299997183	5.84253844170637	13.258999934293	36.5961536502565	4.85153	1.63093	13.5257	19.0449	0	0.788837	6.7716	8.64087	44.7456
Calyptrophora angularis	3.36492921690789	0.240300012021705	26.9826731754424	21.4155856068808	0	0.0686226366834861	6.8398199616805	1.22194113899263	39.8661282513906	0	0	41.9381389535812	0	0	0	2.01224012511258	0	56.0496209213062	6.31356559005472	1.12723631302354	33.8892496675192	23.6234303388334	0	0.058339549099063	7.77616960686515	2.16217017304493	25.04983876156	3.22616	0.455845	34.27	15.013	0	0.0423207	5.54274	1.12804	40.3219
Calyptrophora clarki	8.82747410259622	0.335139185821309	32.8486984097383	31.500339897004	0	0.181249700270945	7.0581390576097	2.87740715184551	16.371552495114	0	0.351690886111643	13.8667941486789	10.2869069389907	0	0	2.424924440962	0	73.0696835852567	0	0	0	0	0	0	0	0	100	2.94249	0.228943	15.5718	13.9291	0	0.0604166	3.16102	0.959136	63.1471
Calyptrophora clinata	5.52714335267282	2.6236814618572	13.1872838312479	14.6750288267665	0	0.564836497523243	27.464314392274	8.08696466639269	27.8707469712656	6.69637429053911	3.56038750766348	4.29299562037816	9.63361017429212	0	0.976556936080985	48.7727966278044	0	26.0672788432417	3.72589611742623	4.59550788479005	6.10298474109734	6.7390582274959	0	3.18168306412575	30.8752304394473	13.1501293014383	31.6295102241791	5.31647	3.59319	7.86109	10.3492	0	1.57436	35.7041	7.07903	28.5225
Calyptrophora japonica	5.78219303695275	9.67264202617501	27.5598278866025	14.4553076452655	0	10.1889498140687	15.2776469406611	10.2455058841474	6.81792676612699	47.7638728640249	4.45354780275708	7.79655311695599	8.51996685506109	0	11.9755558374994	13.8927090935101	0	5.59779443019146	0	0	0	0	0	0	0	0	0	0	0	0	0	0	0	0	0	0
Calyptrophora laevispinosa	1.79522075446165	0.665706518524223	40.4578314005727	4.18467303384998	0	0.152251097402371	22.1962763156356	0.0866637401989656	30.4613771393545	0.944265143627373	0	20.0122973638901	0	0	0.312438119845173	20.7496169733367	0	57.9813823993006	9.43192156370349	0.748765779490418	28.3230444520609	2.35847988513488	0	2.20971249372005	24.9678050561804	0.191892338835954	31.768378430874	4.05714	0.471491	29.5977	2.18105	0	0.891467	22.6379	0.092852	40.0704
Calyptrophora microdentata	5.47773169643038	3.96009087647395	37.3266436863964	27.0378632947797	0	0.317949667256118	11.2813765491103	6.30609003351468	8.2922541960384	0	0	31.4099565899285	0	0	0	20.7608286039855	0	47.829214806086	0	0	0	0	0	0	0	0	0	0	0	0	0	0	0	0	0	0
Calyptrophora trilepis	27.9830444373764	2.0089418892535	20.7116376271464	40.0905733359144	0	0.449587312274721	3.48290505559688	1.02906147737237	4.24424886506534	39.9565496750399	3.99356429210285	11.9676507585488	42.4105704206596	0	0	1.12695440556508	0	0.54471044808377	31.2469178611537	5.00107816525265	15.280994457421	41.1366143288215	0	0	1.10343365915895	1.18642439211522	5.04453713607697	33.0622	3.66786	15.9868	41.2126	0	0.149862	1.90443	0.738495	3.27783
Calyptrophora wyvillei	2.00328101593257	0.624995720044779	12.8298891989186	9.34754321478706	0	1.20545514673764	7.62793973428114	0.977752506971142	65.3831434623271	0.108586028733483	0	0.242393869045451	0.038970996711499	0	0.681247077027433	0	0	98.9288020284821	3.96835154354759	1.08787996715721	11.8628080220288	8.64071609438949	0	1.62400079190807	4.83454065484643	2.88357052058402	65.0981324055384	2.02674	0.570959	8.3117	6.00908	0	1.17023	4.15416	1.28711	76.47
Candidella gigantea	1.25126350416576	0.0390516803540892	4.85084831404112	11.465433844899	0	1.16755957347926	1.36896208051213	0.236127536154814	79.6207534663938	0	0	1.43430199362073	6.36759829656167	0	1.21364954987135	0.00801402940472475	0.0132783789570602	90.9631577515845	0.5051824511523	0.0822164263105395	5.52751384787444	11.6062051790658	0	1.65982135413257	0.453403470722708	0.870492278093851	79.2951649926478	0.585482	0.0404227	3.93755	9.81308	0	1.34701	0.610127	0.373299	83.293
Candidella helminthophora	15.7671553101545	0.211804011511664	11.2541372276592	17.8740178126854	0	0.379580189456017	6.2397929807208	8.94067801768687	39.3328344501255	9.85337921303788	0.0793011657581684	13.6858173241284	10.1033105655348	0	0.471179057563022	2.73038427086259	0	63.0766284031151	11.8634912415493	0	14.2066108432061	18.9319444576201	0	0	5.77824641383156	11.9716789596878	37.2480280841052	12.4947	0.0970351	13.0489	15.6364	0	0.283586	4.91614	6.97079	46.5525
Candidella imbricata	10.1000046502962	2.63312189347963	9.53276328653469	32.6324453418797	0	2.08990485394217	3.67306793508471	8.25075159663314	31.0879404421498	3.33285859095329	0.0202963562477537	10.014123498163	44.3346654352819	0	0.977568238878333	0	0	41.3204878804757	8.18350382587231	3.41014695869957	7.59386353008387	34.9197357703165	0	1.23934523953767	2.41349418291291	9.74606226910655	32.4938482234707	7.20546	2.02119	9.04692	37.2956	0	1.43561	2.02885	5.99894	34.9674
Carijoa operculata	5.83578790629614	2.75561086419046	33.9861572715542	18.1759157252948	0.272304085064956	9.04192982841024	7.89612785899526	14.4905663553347	7.54560010485927	17.9583533142645	10.9843506275519	37.6110492984181	19.2171795308549	0	2.51497337966052	7.81725909122331	0.228467469151143	3.66836728887562	0	0	0	0	0	0	50	0	50	7.93138	4.57999	23.8657	12.4644	0.090768	3.8523	21.9045	4.90634	20.4047
Carijoa riisei	2.13062790150128	9.47262635122146	18.46595442581	20.4135195924745	0.570288644236338	25.9722291519273	7.2928204788825	9.4204497499452	6.26148370400143	0	4.01427188145543	9.06768968898573	27.1087329457795	0.101360282197712	46.289526424454	4.71204659847003	2.19646358319479	0.640386292508465	1.7039279705591	9.3605325070339	17.5354749436343	21.54248025987	0.509826996669384	30.9517664289485	6.76037182810007	6.27831876613175	5.35730029905304	1.27819	7.61581	15.023	23.0216	0.393825	34.4045	6.25508	5.96508	4.08639
Caryophyllia abyssorum	4.63153196831651	3.26377087519327	9.92727224250138	22.497226406643	0	4.27008220308309	27.7909281922053	8.51400102932596	19.1051870827315	0	0.344664621173728	20.8069163924682	22.5659283627392	0	1.02255944892257	23.8147492783055	0.131080372791374	31.3141015235995	3.36548518178267	2.05127498875944	12.1590213155306	29.7543371491069	0	6.17158835955993	20.7791473939431	6.15988232903026	19.5592632822872	2.66567	1.88657	14.2977	24.9392	0	3.82141	24.1283	4.93499	23.3262
Caryophyllia alaskensis	1.6079845400184	1.38809659206155	21.4432268626494	22.7349263706924	0	5.62623931876388	22.3921896120679	8.29454747842608	16.5127892253204	0	0	0	0	0	0	0	0	0	0.837958768374744	1.6439568321621	18.5650983869627	26.1906880961042	0	5.42870480233649	24.8352832552821	2.90670975051319	19.5916001082645	0	0	0	0	0	0	0	0	0
Caryophyllia alberti	0.593588767556181	2.79683907013273	10.2232085974501	17.5874835581944	0	21.916963425718	16.0442167104205	11.029964166042	19.8077357044861	0	1.66582107524279	5.83096919311411	17.8440925580889	0	32.3245339597937	10.4926494248522	0	31.8419337889083	0.23757581836128	5.32985061441274	4.19673777413723	6.12872080549077	0	21.0637986407778	16.5908305533391	20.2680558822965	26.1844299111845	0.277055	3.26417	6.75031	13.8534	0	25.1018	14.3759	10.4327	25.9447
Caryophyllia ambrosia	1.20343721503515	14.5624897653248	5.25142136360364	67.0271804440263	0	2.23293272616994	2.83361511427953	0.736908659138438	6.15201471242219	0	13.5950822813653	0.775132775778176	81.8806563566562	0	0.0599497905551054	0.582690667335663	0	3.10648812830957	1.55548777174656	16.0204349566682	3.37310627601937	69.6200585034303	0	1.42844382523812	1.85901450960322	0.522109115157937	5.62134504213627	0.919642	14.726	3.13322	72.8426	0	1.24044	1.75844	0.419673	4.95995
Caryophyllia antarctica	10.6134405575113	0.631933881196809	29.4781672441647	25.5105349399052	0	5.22379959349027	4.70186053919234	17.2940293126784	6.54623393186098	0	0	0	0	0	0	0	0	0	9.59744232181272	0.622525322499964	32.442099147273	25.7850813734622	0	5.14293525541362	2.56256476507911	15.615101492509	8.23225032195043	0	0	0	0	0	0	0	0	0
Caryophyllia arnoldi	2.06263545947127	6.7157833030485	22.5049385738949	35.6140025230651	0	2.67802301330141	8.28252621219211	3.83874013532193	18.3033507797048	0	0	0	0	0	0	0	0	0	0.714513148742116	8.20716304105776	21.6658717263864	33.0966545619204	0	2.30452802131849	5.68625585276855	1.28704937108511	27.0379642767211	0	0	0	0	0	0	0	0	0
Caryophyllia atlantica	4.91506576794199	3.69116199213797	16.0759879826317	24.941888618063	0	1.2860472624408	12.0335445631592	7.29146476453296	29.7648390490924	2.07460822956859	11.4292754020895	8.19912416167542	24.0698910614231	0	0	9.87163733310677	1.12957360009893	43.2258902120377	4.70879909640453	6.41266419429753	9.912436897194	27.0393841869631	0	3.39663843692247	7.81127354661901	7.76550682170354	32.9532968198958	3.89949	7.1777	11.3958	25.3504	0	1.5609	9.90549	5.39552	35.3147
Caryophyllia berteriana	7.88121441192264	5.11884289758754	23.1398573946089	36.4195638123823	0	5.1582513080587	6.65615306712733	1.09413991664796	14.5319771916647	1.05479365658229	5.39510350228048	23.8017744338192	43.4598359050554	0	10.380362324773	0	0	15.9081301774896	5.15770770613045	2.52193476283598	17.9277523456283	43.6089190191542	0	9.5844841413994	3.69411839010128	1.40612344614648	16.0989601886039	4.69791	4.34529	21.6231	41.1628	0	8.37437	3.45009	0.833421	15.513
Caryophyllia calveri	1.35586108327251	3.10831080143461	17.7157242358225	21.036229758018	0.00125484288610615	8.61553019620643	21.3517332781457	2.84458278935193	23.9707730148622	0	0.826501996235108	10.5953644104134	23.557913505058	0.147335725163703	5.33174576569196	15.60030980598	0	43.9408287914578	1.53818642222568	1.71797400475513	13.3647990434946	23.2193759392046	0	10.2406145993398	23.3212423240221	1.20084940319553	25.3969582637626	0.964683	1.88426	13.892	22.6045	0.0495302	8.06263	20.0911	1.34848	31.1029
Caryophyllia crosnieri	5.24725948432057	8.99234345550903	22.6278594366729	26.7470033369537	0	8.78973282222631	10.6994865681052	2.20679593724369	14.6895189589687	1.01505335408161	14.0822549171823	16.7700698799486	11.7851417047133	0	14.1738176229905	8.69420243500799	0	33.4794600860758	4.33320471674198	8.80789695703059	12.9408860596634	22.4419953441903	0	17.8477122435355	10.0100885800512	2.77359149920328	20.8446245995838	3.53184	10.6275	17.4463	20.3247	0	13.6038	9.80126	1.66013	23.0045
Caryophyllia cyathus	4.87260797669418	2.60881196755659	5.49642475426593	43.8669466385078	0	3.07522469370718	10.3158866221174	7.34011709488796	22.4239802522629	0.272427004173785	0	2.39348517042414	64.2046923365863	0	1.36597815372885	0	0	31.7634173350869	3.50732192929535	1.85260366560776	3.3954356364294	46.8554832623021	0	2.96835272738771	6.05041958365397	6.63862663267159	28.7317565626521	2.88412	1.48714	3.76178	51.6424	0	2.46985	5.45544	4.65958	27.6397
Caryophyllia diomedeae	0.230096579662347	26.8532124018104	3.730977513776	9.50402723284378	0	17.8356701681906	4.71327372381613	0.452752738277735	36.6799896416231	0	44.2533827402241	1.61534514743064	5.97286065939281	0	6.05547219241527	0.107303888811211	0	41.9956353717259	0.548701412448979	23.915034498137	4.37726233130829	8.52694367847704	0	21.7854882172193	1.17014179054152	0.598413641897439	39.0780144299704	0.259599	31.6739	3.24119	8.00128	0	15.2255	1.99691	0.350389	39.2512
Caryophyllia foresti	0.252938414935913	2.64430002782103	2.68449584501535	8.16259423530267	0	29.1330261928323	25.6242619135745	10.4723205166749	21.0260628538434	0	0	1.90746350917594	10.545712910076	0	37.7447912915625	34.9912167631036	0	14.8108155260819	0	2.74994904152636	0.259281210622173	5.02133587059234	0	27.8520185135103	20.5988682507621	24.1901364806886	19.3284106322982	0.0843128	1.79808	1.61708	7.90988	0	31.5766	27.0714	11.5542	18.3884
Caryophyllia hawaiiensis	2.27224103000662	11.1457259732826	21.4346247500192	18.6991545113583	0	6.73511419276502	7.92491428526987	4.61596522296592	27.1722600343325	0	4.17596335394654	16.2846218757332	10.2091611500055	0	11.3758916972506	0.685483253248156	0	57.268878669816	1.46318377096913	14.212003735167	17.2239844638711	17.0516898705188	0	5.96414314888011	3.1808123923733	1.25795997315978	39.6462226450608	1.24514	9.84456	18.3144	15.32	0	8.02505	3.9304	1.95798	41.3625
Caryophyllia inornata	0.534359386858485	16.6354141961033	5.85858086590493	40.0595968201814	4.05248723303173	7.89637210056566	6.18128138483336	10.1662165445857	8.61569146793549	0	12.2192602156417	6.93050936808053	49.4977527395447	5.36287486734387	6.73367729551285	3.38501046470888	10.2103568582086	5.66055819095876	0.107637632649427	16.5042638592366	3.30434096162956	42.0491097690005	6.3809787465473	9.4167693196734	4.7791066409744	9.64489495934523	7.8128981109435	0.213999	15.1196	5.36448	43.8688	5.26545	8.01561	4.7818	10.0072	7.36305
Caryophyllia japonica	9.03005291697948	3.50641697411947	7.81268091391127	18.3745815004437	0	7.33261453769323	24.5087521752372	2.49716331853061	26.937737663085	14.3209357627778	0	4.26695344396702	9.64496986048294	0	1.06991501269319	18.4919368400349	0	52.2052890800442	7.48827023018408	1.32891077823816	12.1752950152725	24.2051307827197	0	9.63518434782493	18.6409103742263	2.33831008502703	24.1879883865073	10.2798	1.61178	8.08498	17.4082	0	6.01257	20.5472	1.61182	34.4437
Caryophyllia lamellifera	1.81531405823188	8.863854436838	23.5953911160148	32.4308287503319	0	5.66739962374593	15.2300869246148	0.903124093413069	11.4940009968096	0	6.49415011159254	49.6382689789322	22.6770012886531	0	2.48070462625498	10.4912240255811	0	8.21865096898605	1.01768522982554	13.1091088490194	20.9309376221807	37.6540826291814	0	3.63845408227121	11.5233942676823	0.798225623772974	11.3281116960665	0.944333	9.48904	31.3882	30.9206	0	3.92885	12.4149	0.567117	10.3469
Caryophyllia polygona	2.82290324756125	4.30623080767573	28.5724907728779	41.2394618420375	0	0.972710299888903	6.49436555852599	2.59157015459751	13.0002673168352	0	7.55048344503567	8.21410534006838	62.0711942915389	0	3.85720955830241	5.28429164220824	0	13.0227157228464	0.716633032517451	6.42799548227616	21.7348250489298	47.7378615439844	0	0.979814750992273	5.58586693905307	4.76107638317704	12.0559268190698	1.17985	6.0949	19.5071	50.3495	0	1.93658	5.78817	2.45088	12.693
Caryophyllia profunda	1.64086957719243	28.8715035366039	16.9484957784317	21.8297276890744	0	5.75854329691635	4.64158788940718	9.40188069755219	10.9073915348218	0.102507059384098	55.5579949277037	15.1834171125554	18.1838393186315	0	3.19674869560259	1.84061094094081	0	5.93488194518186	0.504593052117728	36.7840107516325	14.5436383197323	22.8964601945302	0	3.64233075047419	2.03799845283044	8.91500682819368	10.675961650489	0.749323	40.4045	15.5585	20.97	0	4.19921	2.84007	6.10563	9.17275
Caryophyllia rugosa	4.67046375873186	5.98967705136577	34.306107243414	15.8424778009051	0	3.02677158333251	4.79467166527103	1.04547190638066	30.324358990599	0.474736949180708	2.59658431321152	62.7553967810956	10.3839761363019	0	0.129445446997344	0	0	23.6598603732129	3.46196096280882	4.9545444000191	40.9814063745887	14.0203990052906	0	3.48001479559471	1.56572210591751	0.629053025599034	30.9068993301816	2.86905	4.5136	46.0143	13.4156	0	2.21208	2.12013	0.558175	28.297
Caryophyllia scobinosa	2.67111316747345	14.0965367599347	20.4114249965574	23.4532804296179	0	9.13172424462354	10.5100986084512	1.4291751718377	18.2966466215041	0.0409610059053396	14.3016231764956	18.316693982722	22.2739205466822	0	8.21300313760253	2.2540168748977	0	34.5997812756946	1.80500080959201	13.7197260099624	20.6074621023479	21.9973553530839	0	9.34173356886002	7.91059665666385	0.813237077383946	23.804888422106	1.50569	14.0393	19.7785	22.5749	0	8.89549	6.89157	0.747471	25.5671
Caryophyllia seguenzae	1.67747700225406	4.26642710573396	5.03523474911099	57.0052741378021	0	2.93800753770042	16.8556659367718	3.81184631664358	8.41006721398313	0	5.81939686777941	0	74.2196427442866	0	0.7972990614495	12.2326967511798	0	6.93096457530469	0.988484040013923	10.2044077478844	0.479291640448919	62.332239282485	0	2.87125052549337	13.300855186113	3.37100965790935	6.45246191965206	0.888654	6.76341	1.83818	64.5191	0	2.20219	14.1297	2.39429	7.2645
Caryophyllia smithii	2.46442732034223	29.1390435295259	10.3380355771176	13.836297403104	24.2686451283701	0.471905330980643	1.07452578644075	14.0173143141336	4.38980560998516	1.74859153684084	17.687135071253	16.4566280533716	22.102618920663	28.2557991503278	0	1.24366658090436	12.5055606866395	0	2.42968567489519	33.1755501355981	12.1857265582484	18.0385026850658	19.4400014715517	0.166865667707673	1.67206959471906	10.4200655046369	2.47153270757711	2.21423	26.6672	12.9935	17.9925	23.9881	0.212924	1.33009	12.3143	2.28711
Caryophyllia solida	13.9343869167088	1.00166368890991	33.300708210158	33.0068944863948	0	0.337028868885621	2.65837026083832	3.12118393945203	12.6397636286525	26.2287766208087	0.1862511255557	20.1167859522684	9.80695133907269	0	0	4.98585390672767	0	38.6753810555668	25.1916340353364	3.49522145620047	24.499486016842	23.0185838478932	0	0	9.14462997449267	1.38521266231018	13.2652320069251	21.7849	1.56105	25.9723	21.9441	0	0.112343	5.59628	1.50213	21.5268
Caryophyllia valdiviae	0.436797862822722	0.702709400345571	55.5591466710832	36.7086208052773	0	0.11322181688853	0.114944527193249	6.19659513667767	0.167963779711765	0	0.534361564476727	88.6340321721359	10.1806493044135	0	0	0	0	0.650956958973905	0.18800101382668	3.82078858575871	51.781683168482	37.0367047355376	0	0	0	7.17282249639505	0	0.208266	1.68595	65.325	27.9753	0	0.0377406	0.0383148	4.45647	0.272974
Chironephthya agassizii	6.58966661098042	0.50488790522892	36.4314206139927	46.8803398926442	0.00317786633475096	0.716736941231541	0.6722265635261	5.6342190367287	2.56732456933262	3.81383856614909	1.91007204414922	53.9230028765557	34.6943141056135	0	5.65877240753253	0	0	0	7.05469204147244	1.4438574055993	33.583793040747	44.9975299809125	0	3.7787997181867	0.458826557375071	8.11458829264596	0.567912963061003	5.8194	1.28627	41.3127	42.1907	0.00105929	3.38477	0.377018	4.58294	1.04508
Chrysogorgia agassizii	1.01823802463804	8.57468788207759	8.2105729710662	3.6604903705088	0	17.4986772041243	25.4731072340252	11.3895620184089	24.1746642951509	0	0.466971914813465	2.94980220980203	1.4451246619916	0	10.0701878133356	61.4527227025022	2.40882119492358	21.2063695026316	4.92936120175288	5.82419383150537	12.1299192516731	12.1914057545505	0	20.1884802555882	13.3137568349227	8.80517472996832	22.617708140039	1.98253	4.95528	7.76343	5.76567	0	15.9191	33.4132	7.53452	22.6662
Chrysogorgia arborescens	8.08451083521853	0.383209764821428	27.1087461712328	30.2860065364812	0	0.315008753712584	25.1904375534497	5.74205226851752	2.89002811656618	3.03885990151143	0.0833220793933593	10.8478294730345	42.295177656249	0	0.529066301388763	42.240148770688	0.96559581773504	0	0	0	0	0	0	0	0	0	0	0	0	0	0	0	0	0	0	0
Chrysogorgia chryseis	5.23783552152042	0.226366701440314	33.6410119523318	9.48569722911969	0	0.0393753935485447	4.04516379054531	0.596518913338232	46.7280304981557	0.909821837027254	0	42.8546198606461	1.65828313236248	0	0	0	0	54.5772751699641	8.24534463746264	0.653302417016175	37.6096130877789	6.43947328874897	0	0	1.66392691739461	2.53395655585398	42.8543830957447	4.79767	0.293223	38.0351	5.86115	0	0.0131251	1.90303	1.04349	48.0532
Chrysogorgia desbonni	7.98363339966363	1.74820526106412	7.22334988674502	51.8869177240625	0	0.443891180936732	8.73393416492217	0.850411706849833	21.129656675756	0.887383581788622	5.1994258413613	0	67.4874754784495	0	0.0615601880644259	1.11107781221438	0	25.2530770981218	5.73114832356024	5.63540865280008	5.68943092020345	49.7523830833272	0	0.450603776265974	5.03953232130884	0.872953584597328	26.8285393379369	4.86739	4.19435	4.30426	56.3756	0	0.318685	4.96151	0.574455	24.4038
Chrysogorgia elegans	7.26622055923684	10.7380259839823	24.9058093800706	41.3200879083974	0	0.215288106097976	2.56072945263187	1.64945772328753	11.3443808862955	3.45862411367873	17.9967456654494	9.15202901529552	54.1079096456468	0	0.165853843951739	0.330989400794453	0	14.7878483151833	7.57805394548031	13.6399724723103	19.1664675230019	45.0891261334806	0	0	0.979036869825404	2.05805592321076	11.4892871326908	6.10097	14.1249	17.7414	46.839	0	0.127047	1.29025	1.23584	12.5405
Chrysogorgia fewkesii	5.59279302144442	2.39689558715903	31.7846460280205	41.9665279249436	0	0.91312874391228	4.78509992657768	2.2407834711519	10.3201252967906	0.487018042102504	6.89667057649404	4.27940717611881	45.4298148401615	0	0.858660611796307	4.69244886933599	0	37.3559798839909	0.310211448464453	1.26181562513778	14.6804120372161	16.6938681028241	0	0.681966644201527	41.4691277788368	0.495215026808687	24.4073833365105	2.13001	3.51846	16.9148	34.6967	0	0.817919	16.9822	0.911999	24.0278
Chrysogorgia flavescens	6.83252632330627	0.297541365818235	27.4149651662108	18.5505141302538	0	0.16541588040393	2.71829666070563	0.796523835402875	43.2242166378985	2.31981511963855	0.245575987722935	20.821378103968	5.41039124747531	0	0	0.625553056605914	0	70.5772864845893	7.25764536700592	0	25.8240330412746	12.8375184298737	0	0	1.12106374498096	0.305007199770744	52.6547322170942	5.47	0.181039	24.6868	12.2661	0	0.0551386	1.4883	0.367177	55.4854
Chrysogorgia geniculata	6.07387852187416	1.41293422554327	8.82158224643323	4.39938608903867	0	1.48657877231709	1.36291084314996	0.116857640459957	76.3258716611837	1.44313330661356	0	2.99577436693966	0.0861475073257983	0	3.05569808037043	0	0	92.4192467387506	4.44985603895881	4.95758823950194	7.56056941483882	3.71459757184534	0	3.98552561055438	1.72597865310314	0	73.6058844711976	3.98896	2.12351	6.45931	2.73338	0	2.8426	1.02963	0.0389525	80.7837
Chrysogorgia monticola	16.1130708967832	0.311648708907082	50.8246922341435	11.447076554567	0	3.08130421121536	8.85514962728021	5.0001678777068	4.36688988939683	16.7723415465492	0	26.3309580003096	0.582244220342209	0	0.0743406643070233	7.42916721285834	0	48.8109483556337	0	0	100	0	0	0	0	0	0	10.9618	0.103883	59.0519	4.00977	0	1.05188	5.42811	1.66672	17.7259
Chrysogorgia multiflora	7.52777206136921	3.93016749623997	22.6868703733117	36.0659546324201	0	1.70584062521663	8.52013505227084	2.70104878236237	16.8622109768092	1.85301617418175	9.39464157955367	8.73171895402406	37.1004835324225	0	0	3.69229230194381	0	39.2278474578742	8.48581328589284	7.50352679342291	25.360049340303	32.6379330567261	0	1.43587623884869	4.22655762637294	0.698640233990267	19.6516034244433	5.95553	6.94278	18.9262	35.2681	0	1.04724	5.47966	1.13323	25.2472
Chrysogorgia octagonos	6.74219558673461	2.99919805422013	26.8506857980134	26.3693654059258	0	1.68368948114419	15.5843212905052	14.6802358734685	5.09030850998806	3.10040197341238	16.7801148227617	4.53278810477407	22.8202042733573	0	14.5467855033427	36.1126511291234	0	2.10705419322847	9.46758796324785	5.16808295164442	9.80125947389777	30.6468959590121	0	5.14604726135566	13.6726202597242	18.3900964387582	7.70740969235991	6.43673	8.3158	13.7282	26.6122	0	7.12551	21.7899	11.0234	4.96826
Chrysogorgia pinnata	3.0340084183213	0.365935529188863	38.0934533273541	30.545104712358	0	10.618768049411	4.44134947526844	8.35918849297805	4.54219199512023	3.27286794363401	0	32.2284441589374	9.15533869246074	0	42.791714932356	4.97187977493242	0	7.57975449767944	0	0	0	0	0	0	0	0	0	0	0	0	0	0	0	0	0	0
Chrysogorgia quadruplex	2.07618678838234	4.13778736878409	5.6121493615263	34.1657276082836	0	24.0996113371386	14.8807669427528	0.811205557825463	14.2165650353069	0	0	5.36417133142058	33.3895614491015	0	44.2490613170819	7.65247647728795	0	9.34472942510808	3.90243222729599	5.76406457037975	7.3814168586297	29.1623088962751	0	20.01639486896	13.5588801248612	0.942643953241367	19.271858500357	1.99287	3.30062	6.11925	32.2392	0	29.455	12.0307	0.584617	14.2777
Chrysogorgia squamata	2.94721477779134	2.06204617861799	27.5903242144943	35.3734094373573	0	2.08924122150294	8.4763270211033	2.60115709509288	18.86028005404	0	0	13.1160913062597	34.3777063730592	0	10.1669060933685	0.184598723763202	0	42.1546975035493	0	0	0	0	0	0	0	0	0	0	0	0	0	0	0	0	0	0
Chrysogorgia stellata	7.35342084033103	0.148677248458657	26.1152345532843	7.69618335710534	0	0.0115372242418639	7.33211927851167	0.931069396316038	50.4117581017511	6.17305994025588	0	20.7015568292915	0.652329216757508	0	0.732297032305285	2.25235467696824	0	69.4884023044216	9.8566071458802	0	22.6192784779021	10.7095417223113	0	0	4.84140626683944	1.30015926130006	50.6730071257669	7.79436	0.0495591	23.1454	6.35268	0	0.247945	4.80863	0.743743	56.8577
Chrysogorgia thyrsiformis	14.018357857546	1.08146932197617	6.82794719664107	39.1452022261991	0	0.219113582493258	19.4410408674015	1.16385676116689	18.1030121865761	8.39038346082237	5.63033563571651	0.886066464709886	43.4177422571938	0	0	19.4716414405078	0	22.2038307410496	13.3631476181002	4.42695466745809	4.70827822751528	38.8825495369657	0	1.31272741045376	19.0668978387714	1.79985464671903	16.4395900540165	11.924	3.71292	4.14076	40.4818	0	0.510614	19.3265	0.987904	18.9155
Cirrhipathes anguina	2.46605576017359	3.85601776981	19.5714160309675	12.4046968964364	0.000932204527841021	3.10225017226266	17.8134769740751	3.7796327023631	37.0055214893838	0	1.61864390139749	9.95520305256889	7.32626437593274	0	0.233394499680406	6.69364023932743	0	74.172853931093	2.18080340181889	5.38166132936693	14.5688650890584	14.376618008476	0	4.7004998119751	7.20231083636217	4.57592450624516	47.0133170166973	1.54895	3.61877	14.6985	11.3692	0.000310735	2.67871	10.5698	2.78519	52.7306
Cirrhipathes spiralis	5.58822786332259	3.35221842783197	16.4342532793245	17.9715045262088	0	5.90043637549173	18.4222435399382	4.64072890090061	27.6903870869815	1.13120269712371	0.958817032165568	14.5161075920318	25.8060406879775	0.0873347955756019	2.18863383412129	12.120237932378	0	43.1916254286265	2.73291213873272	3.22582839922103	16.8424820895481	24.1414996189233	0	6.0466915053527	14.8328765151725	4.78049610631907	27.3972136267305	3.15078	2.51229	15.9309	22.6397	0.0291116	4.71192	15.1251	3.14041	32.7597
Cladocora debilis	9.33913424007565	1.70412338493471	16.5157422109676	48.3529610913235	1.15409590235873	4.92285292742853	6.79976129583259	2.93992836757173	8.27140057950694	8.61812370261165	0.675300394144804	10.2931777112749	64.7244823766486	5.16154537329169	1.33386802548137	0.0313217041858771	0	9.16218071236108	7.61060873257988	0.820223233552443	15.7561198273297	49.7989137863409	1.42379749183728	3.85670168174656	11.0468157957884	2.53033336719244	7.15648608363245	8.52262	1.06655	14.1883	54.2921	2.57981	3.37114	5.9593	1.82342	8.19669
Cladopsammia echinata	4.11807476203775	4.89114642905319	26.6796539754002	26.6348127524281	0	4.67342528104687	11.515461441724	8.3326085167493	13.1548168415606	0	0	10.1370476058241	10.626408802152	0	0	15.2581614303035	0	63.9783821617204	3.12095483108119	3.75421731526726	21.0477448806086	24.1019858857745	0	5.91571587903643	18.1398969858684	10.280985978909	13.6384982434546	2.41301	2.88179	19.2881	20.4544	0	3.52971	14.9712	6.20453	30.2572
Cladopsammia manuelensis	12.5292663209285	2.05610813350898	45.347452286531	27.7860107060205	0	5.27555616602703	1.71785943781391	4.3782217857772	0.909525163392837	11.5819365269872	1.29412984346285	34.044222143649	48.2130747908889	0	4.86663669501207	0	0	0	10.345762415928	1.82475359003755	57.0884680188829	23.7374947591512	0	5.19848837753901	0.867505772618079	0.783055102051647	0.154471963791672	11.4857	1.725	45.4934	33.2455	0	5.11356	0.861788	1.72043	0.354666
Clavularia grandiflora	3.28774048486926	0.771482967813301	10.8398787139838	22.6573530262098	0	0.22394542947911	4.92734701348212	5.24993035878365	52.042322005379	4.37883405617478	0	0	0.405300008698679	0	0	0	0	95.2158659351265	2.25194627708577	0.848908862027377	9.13621925569438	30.2483992253829	0	0.775743396047364	1.25599192183462	4.47934700158933	51.0034440603383	3.30617	0.540131	6.6587	17.7704	0	0.33323	2.06111	3.24309	66.0872
Clavularia modesta	2.34577901126292	0.208598674266371	23.5399193578313	30.7507424029184	0.0673619481098868	0.125870213641677	5.02482344382156	32.2761528947381	5.66075205340985	0	0	27.2759939266236	49.0116347298424	0.255657429196324	0	0	23.4567139143377	0	3.09430712978467	0.432746715828165	29.6976390256792	26.6951771990181	0	1.18446010401293	4.46000861041115	28.2645624285759	6.17109878668998	1.81336	0.213782	26.8379	35.4859	0.107673	0.436777	3.16161	27.9991	3.94395
Coenocyathus parvulus	5.06979878646947	2.95918073044585	33.1139617105163	30.4528007343318	0	5.84093305575186	10.8809740569592	0.861305807015114	10.8210451185104	0.0804218447890833	7.013650409909	47.3747109770651	28.8430627991261	0	4.27698374345297	3.45231170462665	0	8.95885852103111	2.39510823622142	4.99823091797814	20.6162769968807	48.6757030192874	0	4.03160254890819	7.3794551390062	0.830541970499072	11.0730811712189	2.51511	4.99035	33.7016	35.9905	0	4.71651	7.23758	0.563949	10.2843
Colangia immersa	2.56034392682573	4.04069997079809	1.52840807828324	7.67715799298818	0.00433290686546366	5.41952835153968	14.4935188175729	3.11298771230221	61.1630222428245	0.703839223027426	8.71820193546012	0	10.4142087005152	0.438434370101792	1.80277515061413	0.719988406814713	0.615977947242596	76.586574266224	1.83259861690891	7.21276949245341	2.77194851792589	6.51785227854421	0	6.13990141383059	7.61341614951261	5.28665964418588	62.6248538866385	1.69893	6.65722	1.43345	8.20307	0.147589	4.45407	7.60897	3.00521	66.7915
Colpophyllia natans	2.00071041099354	9.51681864604537	2.33172023438621	25.7899301892806	1.07461102262905	19.7253021462987	20.6257986729414	0.853148138329126	18.081960539096	1.31407983381845	0.49685766506816	1.42082314329737	35.0073539450291	1.12951130507832	16.7204152834286	20.3874870419119	0	23.0261725039083	1.77945757296104	6.4697066089282	1.53378327764343	24.6722698648156	0.771872428880431	22.5866261643705	21.5215699198265	0.502875014998294	20.161839147576	1.69808	5.49446	1.76211	28.4899	0.991998	19.6774	20.845	0.452008	20.4233
Conopora candelabrum	2.04278126536278	14.5384181281601	11.6790404481212	30.5479882636634	0	10.1582081134583	6.96176666086639	0.620563898064783	23.451233222303	0.771657311120928	21.7905045381394	0.614897560574232	23.7341264403258	0	6.33548649559075	0	0	46.7533276542489	1.39401700458626	13.5741230735425	7.03467684267764	23.7267269989207	0	13.6828364191093	3.71034991912071	0.307681048567373	36.5695886934755	1.40282	16.6343	6.44287	26.0029	0	10.0588	3.55737	0.309415	35.5914
Conopora laevis	1.26681679397724	25.5136133715312	8.97454974981216	11.312452758099	0	9.20244482807616	10.8998369205349	1.16992760479222	31.6603579731771	0	32.4354120380195	7.06555834723728	7.95647850876151	0	5.37360486911689	1.20624667268138	0	45.9626995641834	1.70658095528608	28.4749202264272	8.95148066795354	14.7385216775952	0	6.78618562082552	4.27705006659769	1.65581407403212	33.4094467112827	0.991133	28.808	8.33053	11.3358	0	7.12075	5.46104	0.941914	37.0108
Conopora verrucosa	10.7518985596034	7.37008522998773	3.46260317872602	41.2326288797528	0	4.85973079937945	10.7320051672698	5.48857433559839	16.1024738496824	4.6185472754832	13.0078323038097	1.73854062399055	51.0815349499254	0	4.71757530782629	4.45649706577778	0	20.3794724731871	7.63686648368585	11.9751976915098	6.39070743085556	37.9855239727119	0	5.85670194893711	10.442181703764	4.07194964237929	15.6408711261565	7.6691	10.7844	3.86395	43.4332	0	5.14467	8.54356	3.18684	17.3743
Conotrochus brunneus	0.535677103939213	4.19322192860805	16.101205453615	29.6868552304684	0	16.160650306975	9.26478108363778	1.29543648937657	22.76217240338	0	1.90338107803936	13.3936637648208	25.7974284762357	0	16.5559107777068	2.49600153890316	0	39.8536143642942	0.286971469992027	4.27507819711754	9.83614183377743	31.1648447202536	0	17.0457344761135	7.37198941766932	1.4372596152199	28.5819802698566	0.274216	3.45723	13.1103	28.883	0	16.5874	6.37759	0.910899	30.3993
Convexella magelhaenica	4.09649801596928	4.37161750835102	16.0431398028924	21.9306779222319	0	0.343045462914387	5.06407180411263	43.9645882384785	4.18636124504998	0.702972158019882	10.2615418976905	3.35151233428742	69.7920867894069	7.19759959694844	1.46215339132252	0	5.54631405779364	1.68581977453069	3.3477662206225	6.76411028802131	15.9940998285705	22.3533408810729	0	1.09559771730133	3.92456944011333	41.9814936638262	4.53902196047202	2.71575	7.13242	11.7963	38.0254	2.3992	0.966932	2.99621	30.4975	3.4704
Corallium medea	22.2069969900583	0.923607263169207	31.082039554348	35.4076707415759	0	0.530463374879234	1.70941038128357	5.57490094810592	2.56491074657993	33.1347478329864	0.429553035277656	15.1048816190969	43.8595294981889	0	0	1.8111272197321	0	5.66016079471796	0	0	0	0	0	0	0	0	0	0	0	0	0	0	0	0	0	0
Corallium nix	1.39216448877166	20.1271648653764	21.1089139090828	6.74987840160534	0	32.3285884645906	6.75351626534874	2.83424075354534	8.70553285167913	0.0358733899808715	10.6281470250288	15.2856946848461	0.66496793950561	0	49.7022347432333	3.11752615639267	0	20.5655560610127	1.61932437576994	19.8762735055921	19.0565208974434	2.81164010269671	0	35.8446833220706	5.49841777701055	1.32586887041637	13.9672711490003	1.01579	16.8772	18.4837	3.40883	0	39.2918	5.12315	1.3867	14.4128
Corallium rubrum	0.215950252537428	2.13015352298218	8.77968185684938	22.8480896806716	0	62.1020294196773	0.734930123234215	2.67263223709189	0.516532906956008	0	1.40589468403917	8.555214600717	35.6704522623322	0.054822746899627	53.621485512417	0.631708998856795	0	0.060421194738149	0.0281323020340386	3.91024056098432	11.6852381126541	28.9476576077553	0	52.7869806095813	0.632271678900216	1.46770070966241	0.541778418428358	0.0813609	2.4821	9.67338	29.1554	0.0182742	56.1702	0.666304	1.38011	0.372911
Corallium tortuosum	2.54657296767405	2.54205084884895	20.2923456906341	12.0645500296148	0	5.59677823162849	6.85506714706116	29.4071461225325	20.6954889620059	0.462338022714623	0	13.5760658747726	32.5972962226252	0	1.82665783118823	0.706409290698695	12.9384499097446	37.8927828482561	2.77801624632068	2.34390451874669	19.8103487203334	13.8684121707339	0	5.08917094467459	4.25552194637754	30.5759994253381	21.2786260274751	1.92898	1.62865	17.8929	19.5101	0	4.17087	3.939	24.3072	26.6223
Coronephthya macrospiculata	1.97066999141337	0.725130631020817	13.1650537392136	31.2600267482174	2.39106399780458e-07	4.72941992103815	7.69623164482998	24.5569925072916	15.8964745778687	0	0	23.9186933967676	37.8239147522201	0	7.02870535682301	2.0898019913445	0	29.1388845028448	0	0	0	30.9543618385537	0	0	0	32.4941676162593	36.551470545187	0.65689	0.24171	12.3612	33.3461	7.97021e-08	3.91938	3.26201	19.0171	27.1956
Crispatotrochus rubescens	1.43652335791418	3.86809826546099	24.8109385418956	22.3192371108202	0	2.65591835363686	11.8174398730767	11.2279285915941	21.8639159056013	0	4.96093160681181	28.2281155675984	15.2844967975365	0	0.459382339535722	15.3955715259396	0	35.671502162578	0.753623928838172	8.09442331678602	16.7576198645745	18.7870422427146	0	2.01209779936397	8.19307553126377	5.63274740349436	39.7693699129646	0.730049	5.64115	23.2656	18.7969	0	1.70913	11.802	5.62023	32.4349
Crispatotrochus rugosus	2.06151409155608	14.8426909588334	14.1267925478745	25.1029341327056	0	9.80625670702126	10.8901936820082	1.15299269499464	22.0166251850063	0	22.4436996829369	12.0771263556326	16.4200501674731	0	9.15318386313687	0.641670835327885	0	39.2642690954927	1.03004228218154	15.7068098160686	7.43207558661453	22.8834673229346	0	13.448829527246	11.3038993172009	1.2460838430576	26.9487923046962	1.03052	17.6644	11.212	21.4688	0	10.8028	7.61192	0.799692	29.4099
Crypthelia curvata	5.60653034492899	5.32676576437061	17.9627859193328	22.9563209363999	0	7.68764131542604	4.89194088611984	11.4749965040871	24.0930183293347	2.02720544185645	6.86754888306327	1.49069660725654	45.0319614085169	0	19.0820170353867	0	0	25.5005706239201	0	0	0	28.5889378748989	0	15.5583374878406	0	16.3580920961953	39.4946325410651	2.54458	4.06477	6.48449	32.1924	0	14.1093	1.63065	9.2777	29.6961
Crypthelia cymas	5.00614636802318	2.99054708355225	35.5687226275599	33.705290411365	0	1.50274824910878	3.82241168212502	3.60238147652631	13.8017521017396	3.63454104556328	0.643120553861985	27.235369840643	38.241060292336	0	0	0	0	30.2459082675958	2.67529773855916	2.82500202141303	30.979945645239	39.4332053284326	0	1.09528316598743	1.12743725620615	5.94081951746095	15.9230093267017	3.772	2.15289	31.2613	37.1265	0	0.86601	1.64995	3.18107	19.9902
Crypthelia fragilis	21.0862701916149	4.7699448254457	9.61413394960622	4.68653936588877	0	3.60421570893644	14.0921684685719	30.7558955857311	11.390831904205	22.4271441929491	44.6087718768129	10.7753548067745	0	0	8.17899679418549	10.2416708361682	0	3.76806149310987	23.2113292194862	4.10606704892855	7.87721402749016	3.71287209938616	0	1.30369513185892	10.1256990782272	33.127390267444	16.5357331271789	22.2416	17.8283	9.42223	2.7998	0	4.3623	11.4865	21.2944	10.5649
Crypthelia polypoma	2.99572608139723	14.496189755544	20.8200584357692	22.7590638495117	0	13.958789835081	9.01242837917679	0.383367266547998	15.5743763969719	0.35048756401691	4.97131735797615	6.79625156253625	3.53053279228351	0	37.7704973942551	1.86194119058639	0	44.7189721383457	1.43769744389813	25.6615497572775	12.2006878635456	13.7192105287198	0	18.6462246333382	15.6507200516005	0	12.6839097216203	1.59464	15.043	13.2723	13.3363	0	23.4585	8.8417	0.127789	24.3258
Crypthelia robusta	6.160813526442	5.02341837472337	17.7838579777649	30.918717044916	0	20.846917049658	11.3443033974834	1.77810219211186	6.1438704369005	5.21612769414373	8.22679201864841	3.85619301887222	37.844373350348	0	31.7712782953568	6.2851724340858	0	6.8000631885451	4.82422239281473	9.74968974620168	7.17217532724898	26.7561257394301	0	24.9007204477898	10.3466390552297	0.472972341861012	15.777454949424	5.40039	7.66663	9.60408	31.8397	0	25.8396	9.32537	0.750358	9.5738
Crypthelia stenopoma	5.26422477142713	4.64517301045009	11.4561937837651	23.2687225701864	0	9.28747301448241	10.0829134541339	16.6202166365119	19.3750827590429	5.59602611785468	23.239678533778	4.26251677169216	17.0824414728682	0	18.4593077188956	0	0.0841613510549661	31.2758680338564	4.58622498644564	6.27665199550199	6.723422765807	13.9569948180461	0	8.58879100713999	7.61243769153984	20.1610592756203	32.0944174598992	5.14883	11.3872	7.48071	18.1027	0	12.1119	5.89845	12.2885	27.5818
Cyathotrochus pileus	1.72866695264949	5.32943325662618	27.6817757157586	23.3015083567602	0	6.65793247355148	14.3047857594436	6.98833546975569	14.0075620154547	0	4.41946016020085	47.9649425279347	18.4275821329203	0	4.21806114065131	9.30219614051687	0	15.6677578977759	0.931535764261958	4.83584494224811	26.6672158041171	21.7140022957041	0	8.13217184848333	12.7727623379736	4.81645454405495	20.1300124631568	0.886734	4.86158	34.1046	21.1477	0	6.33606	12.1266	3.93493	16.6018
Cycloseris costulata	4.01115504572116	6.40476884747734	7.39692353924208	9.38083753366724	0	29.1069066646985	22.4029176217357	6.91439247370811	14.3820982737499	0	0	3.46367730242062	1.35516464088369	0	23.2694497263609	23.5124351042807	0	48.399273226054	2.04598455607514	6.79052856381675	9.19438361759467	13.3194997208571	0	20.3915488464016	23.9374651315692	9.36154337413801	14.9590461895475	2.01905	4.39843	6.68499	8.0185	0	24.256	23.2843	5.42531	25.9135
Cycloseris mokai	3.08448727383952	7.55259657062677	20.0918548982681	17.1322480962211	0	15.6006283698157	9.66649249887489	18.4219100710359	8.44978222131793	0	0	4.75471255605532	26.4609347923774	0.439638273325795	22.3938257084888	10.2595498469077	0.66290935881913	35.0284294640259	3.60721624358389	13.1690466374787	6.6143057421491	18.5531359344283	0	11.0336254358725	9.78088922558492	20.9989443702524	16.2428364106502	2.23057	6.90721	10.487	20.7154	0.146546	16.3427	9.90231	13.3613	19.907
Cyphastrea serailia	10.6520267048283	4.3965113784526	4.63208490983707	21.5666525684204	0.864764603764994	16.0128266591828	7.07502805368633	6.07802535804412	28.7220797637834	10.1227461347678	2.17643262879605	2.22535508681302	27.6489381235634	3.79678897610684	14.6026706547199	0	3.21282258397767	35.5993510853693	8.09994139591813	3.76469772793975	5.68080721035251	21.6200821894902	1.95210857508169	16.050068950963	4.9132578024543	7.94980907950822	29.9692270682922	9.6249	3.44588	4.17942	23.6119	2.20455	15.5552	3.9961	5.74689	31.4302
Dasmosmilia lymani	7.16056095222478	1.57333258067665	19.2646416387272	32.1118966239672	0	8.00803633041433	15.9101082779152	4.42112059624584	11.5503029998287	5.26890570880547	3.63478067804532	16.7985167619352	48.5883503725032	0.39607000076665	6.47661467262257	13.6843636025435	0	5.1523982027781	6.27767272059377	1.0977466663068	16.1574981144089	35.1431676850917	0	9.0181205104377	19.2538497188826	3.42396012965808	9.62798445462046	6.23571	2.10195	17.4069	38.6145	0.132023	7.83426	16.2828	2.61503	8.7769
Dasystenella acanthina	5.83173982798421	10.4796777231317	7.85482931063162	19.3354521900296	0	31.2955475438726	13.8279527926399	3.75450729640913	7.62029331530122	0	0	0	0	0	0	0	0	0	6.47432549408969	11.4611584682354	8.69740033477658	17.1876269129363	0	30.3449155290057	14.8409690347556	4.12526091568287	6.86834331051779	0	0	0	0	0	0	0	0	0
Deltocyathoides orientalis	1.26708262196894	1.16075864918156	13.951897275535	19.0078237000614	0	3.85226334143885	18.9276890419758	13.3691485416463	28.4633368281921	0	0.648483734641022	49.834568813211	29.2621210840522	0	0.448794050149142	4.62860223384643	0	15.1774300841003	0.957489396813973	1.27160266930455	15.3711483196007	21.127452246188	0	3.17127637505906	15.2959049047439	7.97112202834902	34.8340040599408	0.741524	1.02695	26.3859	23.1325	0	2.49078	12.9507	7.11342	26.1583
Deltocyathus calcar	5.97230433456512	8.45377609026731	19.4956749772014	35.9952290446335	0	4.1171628478793	6.19840237130498	0.30283449281365	19.4646158413347	2.15938872384895	11.3861572333588	19.4489168635262	39.978054270216	0	2.24034773590269	0.324927057588113	0	24.4622081155592	4.36925347603068	7.95656008127455	17.490697631087	41.0552184271491	0	3.58142292455307	3.75178364577643	0.262819167927031	21.5322446462022	4.16698	9.2655	18.8118	39.0095	0	3.31298	3.42504	0.188551	21.8197
Deltocyathus cameratus	4.30127650607614	6.13600030095903	15.9955091243625	36.1974854750551	0	8.97465368272757	7.87070718585599	0.349408320074429	20.1749594048893	1.59108338588709	4.07220026663433	6.44124711743364	48.195876658138	0	12.2539557428298	0.565588104688564	0	26.8800487243887	3.74004637804289	8.32595703462935	10.6719566387115	37.0814000316549	0	6.60884006574174	3.79776091547764	0	29.774038935742	3.2108	6.17805	11.0362	40.4916	0	9.27915	4.07802	0.116469	25.6097
Deltocyathus eccentricus	3.71324191873236	6.91645635016474	11.956232529377	45.3364793533331	0	2.93023457440781	9.19856510649458	0.357250669651795	19.5915394978386	0.411881243435309	8.64271264734699	9.53002553072092	54.1167219066935	0	3.4901284592762	1.35275562200793	0	22.4557745905192	2.69463470707761	6.01326444785037	9.4787473111572	48.6614025058207	0	4.61920820226557	9.34154754896815	0.579498508516108	18.6116967683443	2.27325	7.19081	10.3217	49.3715	0	3.67986	6.63096	0.31225	20.2197
Deltocyathus italicus	1.59029013978431	21.8720959346892	9.17294145210053	42.0529207096367	0	2.52970864234615	4.16762185003766	4.02804714347652	14.586374127929	0.00564515193444003	29.8520587868608	2.54131763138874	52.5965192816273	0	0.290613422738131	0.497422478107531	0	14.216423247343	0.799506248127523	23.5998263905454	5.42252882124907	42.4789088207333	0	3.62010692430751	2.1739481627803	6.37668856701553	15.5284860652413	0.798481	25.108	5.71226	45.7094	0	2.14681	2.27966	3.46825	14.7771
Deltocyathus moseleyi	12.0502014995787	4.7530128959436	8.59934302164441	23.2070499336605	0	2.01404943337404	11.0650588452302	8.2795154295307	30.0317689410379	9.52717999116781	1.52551423903986	2.38511143098278	25.2280012017754	0	4.18801354820066	1.47547567479181	0	55.6707039140417	12.2004591181768	4.3440903797103	5.75409885028068	22.8477976486214	0	2.39680944016352	6.40197024186388	9.10198397054651	36.9527903506369	11.2593	3.54087	5.57952	23.7609	0	2.86629	6.31417	5.79383	40.8851
Deltocyathus ornatus	1.75912923517105	7.65587967634598	36.3204511349041	26.9339230327142	0	9.78437643970155	9.19499067020073	0.862609174386246	7.48864063657612	0	12.8726675013942	27.2049712943382	9.70879167886131	0	11.368302022231	15.8053889788127	0	23.0398785243627	0.562804022736853	11.5726249654691	28.1378215523565	26.1886554305084	0	8.42781078672372	14.7807969662994	1.15484077635773	9.17464549954831	0.773978	10.7004	30.5544	20.9438	0	9.86016	13.2604	0.672483	13.2344
Deltocyathus pourtalesi	14.9516952793312	0.465578900238055	3.70719580605281	59.1798473066348	0	0.0674723868122085	9.48913832438763	0.411541100527508	11.7275308960158	15.4195559798963	1.15007106404728	0.750665751188674	70.8818174644117	0	0	4.71562654925158	0	7.08226319120446	16.7075521454278	2.29494749323772	5.36519279477667	51.4011805601863	0	0.347222791981856	10.8820256373114	2.80705438372844	10.1948241933498	15.6929	1.30353	3.27435	60.4876	0	0.138232	8.36226	1.07287	9.66821
Deltocyathus rotulus	0.732158556635127	1.49051329182797	25.1049262178971	42.276205844945	0	3.30301675118703	9.78600407411035	1.68749557994921	15.6196796834483	0	0.344185421191752	43.0181431475244	19.3113026256093	2.73253024095431	0	13.1089151380236	0	21.4849234266966	0.649768497104839	1.7540663269418	23.0448698320225	42.5240683168869	0	5.54161414022774	4.58769976480679	1.81117291075435	20.086740211255	0.460642	1.19626	30.3893	34.7039	0.910843	2.94821	9.16087	1.16622	19.0638
Deltocyathus stella	2.58106582730294	1.79499235308558	25.2648994429862	40.8382309450821	0	6.26764422511875	5.43012509726643	0.371692189934604	17.4513499192235	0	0	9.0674970638001	14.5684909735256	5.81222847597335	44.5491775975582	0.151469579172013	0	25.8511363099708	1.6352439115963	1.40210989288956	19.6886309822787	43.8324462065422	0	6.01696626172311	4.34801662528488	0.476823981086225	22.5997621385991	1.40544	1.0657	18.007	33.0797	1.93741	18.9446	3.30987	0.282839	21.9674
Deltocyathus suluensis	2.02226038131862	21.5563892151547	12.5026259905139	9.34732578815598	0	13.9691297009644	22.097451467008	1.11770545432451	17.3871120025599	0	24.4105751271094	27.6471780563221	3.74067805634578	0	2.98955179867683	20.3350759910456	0	20.8769409705003	2.62402099858221	23.3851107770953	14.9649897096982	11.5735358440291	0	9.27066078931897	24.919211915745	1.48013714324909	11.7823328222821	1.54876	23.1174	18.3716	8.22051	0	8.74311	22.4506	0.865948	16.6821
Dendrogyra cylindrus	42.1417286585344	4.68556258752413	6.2348330415125	11.9319464129419	2.52355159202588e-07	9.03505995842973	12.0073078955259	6.20037349451487	7.76318769866148	85.103543461697	0	0.882143271454876	3.35877272586724	0	2.8914113172743	0	0	7.76412922370659	100	0	0	0	0	0	0	0	0	75.7484	1.56185	2.37233	5.09691	8.41184e-08	3.97549	4.00244	2.06679	5.17577
Dendronephthya alexanderi	2.4478212248306	14.3977903115327	30.0439252102795	9.54596331923063	3.28135795084903e-06	3.83416569859404	11.8783072502615	6.69227141515333	21.1597522887598	0	17.9718475421908	25.3975898872367	0.652423144140352	0	0.235675890975592	1.47585785660976	0	54.2666056788468	2.26971025740007	24.4765864137264	24.8568228227836	3.11590710945676	0	1.77747029394856	11.2486364795923	4.77403118766686	27.4808354354254	1.57251	18.9487	26.7661	4.4381	1.09379e-06	1.9491	8.20093	3.8221	34.3024
Dendronephthya cervicornis	6.77473223384231	1.08970534189112	30.5019426853535	8.33026220103268	0	6.40945007129085	23.3979451791153	11.0871850609447	12.4087772265295	0	0	26.512762472158	0	0	0	54.15104293107	0	19.336194596772	4.72422045805362	1.93107159431617	19.345543399591	6.68830040238379	0	2.44453614488297	33.8896020939313	2.76416391230133	28.2125619945398	3.83298	1.00693	25.4534	5.00619	0	2.95133	37.1462	4.61712	19.9858
Dendronephthya hystricosa	4.89673346487094	5.05280014871298	39.1022635542792	27.5712260969191	0.00621271193253189	2.73798888728932	0.69924305493667	19.5937784192439	0.339753661815385	7.95968457838552	9.52560382659735	56.3446487814746	24.8032650825133	0	1.36679773102918	0	0	0	0	0	11.0807203055774	44.5779336807278	0	0	0	44.3413460136947	0	4.28547	4.85947	35.5092	32.3175	0.0020709	1.36826	0.233081	21.3117	0.113251
Dendronephthya vervoorti	23.6539334992888	0.369534526452451	47.7998991689345	17.9092863023539	0	0.722908995560346	0.976433563509989	8.40497347796114	0.163030465938873	29.0588037574035	0.576614079958047	34.9344321794613	29.4398391931946	0	0	0	5.99031078998261	0	15.0254601835874	0	59.440147847987	16.0910979796607	0	0.582658294663689	2.23141609972032	6.62921959438088	0	22.5794	0.315383	47.3915	21.1467	0	0.435189	1.06928	7.00817	0.0543435
Dendropathes bacotaylorae	4.71645037068789	0.633240054449446	25.0780996273693	31.9084288906589	0	0.300625383490227	16.7435505978179	15.7907012717891	4.82890380373721	0	0.702813265063594	18.7025222711876	50.8602068649569	0	0.0435149313674999	27.7876875881863	0	1.90325507923813	0	0	0	100	0	0	0	0	0	1.57215	0.445351	14.5935	60.9229	0	0.114713	14.8437	5.26357	2.24405
Dendrophyllia alcocki	1.03626118891705	28.6981835098671	5.56703208170011	13.4796509619937	0	5.68694309675652	6.57443178909284	0.21604901148651	38.7414483601862	0.00877606013194702	35.5428151909124	4.46062292492457	8.11816913613726	0	0.322238743018288	1.39988644491043	0	50.1474914999651	0.996029669015675	31.9942479716052	4.92530389781632	12.1818382607365	0	5.79811844002694	1.74042986786562	0	42.3640318929337	0.680356	32.0784	4.98432	11.2599	0	3.93577	3.23825	0.0720163	43.751
Dendrophyllia arbuscula	3.01641153265968	5.78475398504974	16.4165108953229	17.9510573526271	0.0104613256884139	7.93256851930202	13.8323263585385	16.2391801578868	18.8167298729248	0.0596986305825628	3.47294391100326	13.1832425376725	23.8355236299495	0	4.84948172586481	5.54288590680231	17.2980619629266	31.3362335580089	2.28097975248317	4.9562268495995	11.0360928952546	17.1129390202777	0	7.54269868314992	15.9171973463142	20.1627502343513	20.9911152185696	1.7857	4.73797	13.5453	19.6332	0.00348711	6.77492	11.7641	17.9	23.7147
Dendrophyllia cornigera	1.47210016846494	7.35108834209892	29.681177304503	26.2718668878242	0	4.09863450702214	10.9374183677083	6.08906523787141	14.0986491845072	0.263646198909144	9.42029469320373	22.1326709624417	37.9211024810695	0	1.78316075860326	6.71915783805203	0.378414338135529	21.3815527295851	0.922478816605026	6.29336284528331	31.3581434044077	30.2178298313681	0	3.33457946030262	6.3936424572356	2.77327763860574	18.7066855461918	0.886075	7.68825	27.724	31.4703	0	3.07212	8.01674	3.08025	18.0623
Desmophyllum dianthus	3.2658959878634	8.09171411723595	14.6737699962589	37.3249823713541	0.157097434250846	2.22499944765111	5.86734224988577	9.56969281653869	18.8245055789612	2.43311654362564	9.94504013721818	11.6697991772068	52.9888719393206	1.10923555724408	0	0.199164576037464	0	21.6547720693472	2.6012943676128	8.63309235654818	9.69117679688786	44.9727084132653	0.550875380518325	0.99299284109051	5.05180537783325	7.58711009292274	19.918944373321	2.76677	8.88995	12.0116	45.0955	0.605736	1.07266	3.7061	5.71893	20.1327
Desmophyllum pertusum	1.85615016814068	3.14152593593744	13.031530417148	66.9216648484418	0.540432167146055	3.80088575627832	3.39222903015582	3.49466802052087	3.82091365623108	0.592627656310086	0.176602512399164	10.5684830831524	78.8900585435379	0.737836282972942	6.94416875619998	1.55025311564674	0	0.539970049780781	0.858409899184742	1.8891378966486	11.8385223955066	73.1120658271887	0.52693614340262	4.6489243413395	3.17503118218147	1.15904453963854	2.79192777490921	1.1024	1.73576	11.8128	72.9746	0.601735	5.13133	2.70584	1.55124	2.38427
Dichocoenia stokesii	0.652543367005997	10.1957193350433	1.90632020932889	23.2608311457999	0.725821321291039	10.8604179285692	19.5983810564815	3.14119642426746	29.6587692122127	0	2.44280497530034	0.676301531557212	24.2486291397583	1.44717719942106	18.0943006677033	10.9262073883441	1.47981135298136	40.6847677449343	0.362749345620239	4.90730115115997	2.03830038755345	25.4337919174799	1.22274447510235	13.3346425998638	18.3090412846405	3.19705130604706	31.1943775325328	0.338431	5.84861	1.54031	24.3144	1.13191	14.0965	16.2779	2.60602	33.846
Dichotella gemmacea	1.05951140637748	4.73117146229558	6.14536192017829	45.4826068793011	0.254248989379478	25.3447638902155	4.34411233506623	3.7851392686822	8.8530838485041	0	3.40210312896943	0.684855165192564	60.3184079785004	4.11008640175613	23.3788652265492	0	0.230484193134711	7.87519790589753	0.601490293095797	4.04394403431846	5.87538260046223	50.0010500476941	1.7022164953647	22.149985072707	2.60015245780141	2.64555370043862	10.3802252981177	0.553667	4.05907	4.2352	51.934	2.02218	23.6245	2.31475	2.22039	9.03617
Diodogorgia nodulifera	1.20976694535141	2.89379341650425	32.7546142383617	35.8608997352994	0	19.9757488798515	1.90767335393893	3.28059078658753	2.11691264410531	0	2.32362232337376	23.2303102513498	52.7038708528856	0	21.6491758759567	0	0.0930206964341706	0	1.59171793477937	1.03908852112667	33.4108305410105	36.3055950253827	0	18.5207549394073	2.96552548006295	4.28933929099313	1.87714826723731	0.933828	2.0855	29.7986	41.6235	0	20.0486	1.6244	2.55432	1.33135
Diploria labyrinthiformis	1.49954694454337	5.7291595046096	2.01561248629758	30.051704073934	0.153938403099718	12.4813004425559	16.1614362824911	0.915288605612794	30.9920132568559	0.222155744053419	2.16962062021693	0	37.5303493022982	0.683908504110561	6.66849294195912	5.08644234918009	0.731788838154411	45.3119318005002	1.05989096618348	3.75239600470006	2.03028072556823	29.5063053912335	0.336019357782154	15.636477257527	14.3566800062534	0.468555701044108	32.853394589708	0.927198	3.88373	1.34863	32.3628	0.391289	11.5954	11.8682	0.705211	36.3858
Distichopora dispar	6.61819390781394	27.383917328075	19.4719639667184	19.5474794806249	0	4.82369273736005	6.31114375000606	3.01900500536316	12.8246038240385	1.89149710319314	38.4734729006818	13.9198919840417	18.7498635525162	0	3.08846171230579	4.2218761746716	0	19.6549365725897	0	0	0	0	0	0	0	0	0	0	0	0	0	0	0	0	0	0
Drifa glomerata	3.23998018404657	1.06185427382129	10.228246573457	10.7549175865238	3.25037552642877	0.945382230588596	8.79567859412432	40.7995945156363	20.9239705153733	0	0.0867488775661804	17.3677271212369	8.22944633072632	24.2202586116649	0.72718243320149	2.33056356060488	36.2615723692861	10.7765006957132	3.33186533420687	0.779731098240403	8.97377762506643	11.5081900471871	5.21007348506412	1.12282166587129	5.42234677988249	43.395237285215	20.2559566792662	2.19062	0.642778	12.1899	10.1642	10.8936	0.931795	5.5162	40.1521	17.3188
Duva florida	14.3333604858997	0.0242483092465926	4.03336091847534	55.8598646484972	0	0.1340479561137	8.79220038815339	2.7332785526705	14.0896387409435	9.0415544584112	0	1.87117709623835	73.8262090311552	0	0.227142096680507	0	0.055196319751532	14.9787209977632	9.99451548342214	0	5.84071093502085	56.0622319069063	0	0	11.4725398567151	4.45801933332958	12.1719824846061	11.1231	0.00808277	3.91508	61.9161	0	0.120397	6.75491	2.4155	13.7468
Echinisis armata	13.5976501313126	10.0296672959052	19.8681455877062	22.5550426691117	0	5.89999531127116	8.87432618383182	2.326162358787	16.8490104620743	18.6237225746019	22.9959751009662	13.0983395253015	11.0358354643069	0	3.98558673941641	0.982534626764787	0	25.0044133744483	0	0	0	0	0	0	0	0	0	0	0	0	0	0	0	0	0	0
Echinisis spicata	7.85234191671323	2.81631084681668	15.4967407407631	24.6657178722178	0	13.8092901244557	17.7190587439749	10.6376238405134	7.0029159145453	21.1258809291675	0.181323543376594	3.70787786870092	17.3116909185615	0	23.9304513147868	22.6028529086374	0	11.1399225167693	5.5412475343609	3.42341614571443	8.32393037847907	17.7876261074499	0	24.1665710315307	18.5061740053492	9.87515213866427	12.3758826584516	11.5065	2.14035	9.17618	19.9217	0	20.6354	19.6094	6.83759	10.1729
Eguchipsammia cornucopia	10.8230723978999	3.72457517363735	31.5288962537777	26.6769831430194	0	2.49141271492487	11.0010052982213	4.44526684414008	9.30878817437944	4.83135962691079	0.557420348150501	29.7296839937733	28.760285525926	0	11.8862451378298	12.299522984908	0	11.9354823825016	8.1151023539052	1.83771429414848	28.6679894166494	33.4952157231547	0	5.38337122139784	10.0049681399808	1.24377453408747	11.2518643166761	7.92318	2.0399	29.9755	29.6442	0	6.58701	11.1018	1.89635	10.832
Eguchipsammia fistula	7.05378758347408	1.18961538072467	14.9278273904686	32.0689576691664	0	2.25755034195163	16.6682163530185	7.11582431172806	18.7182209694682	4.26110978299931	0.443433641983317	3.70423877470821	30.033783325122	0	0.17562061289086	13.2629493502787	0	48.1188645120176	7.31503229751812	2.29688118292518	10.3357459278578	30.9226832981076	0	2.23974258732996	13.9759827022272	8.13935748166494	24.7745745223691	6.20998	1.30998	9.65594	31.0085	0	1.55764	14.6357	5.08506	30.5372
Eguchipsammia gaditana	5.76454951501966	7.21559542791052	19.2729893645881	30.2225230759602	0	6.07698544791538	4.6376206077001	2.72233049132482	24.0874060695812	0.503860260002471	4.57139803895351	17.080433953746	28.4676434326656	0.184873656695501	11.0559580691565	0	0	38.1358325887805	4.92152171499376	8.66062463107513	18.1813359671881	31.5115112624745	0	5.42248318718297	4.40012485813573	1.46416635506818	25.4382320238817	3.72998	6.81587	18.1783	30.0672	0.0616246	7.51848	3.01258	1.3955	29.2205
Eguchipsammia japonica	5.39257584977453	15.5491505620213	11.1376566132815	25.0301501589961	0	5.84052618340995	20.2252300836691	3.43957003919707	13.3851405096505	2.13531146882887	25.3691012637588	6.77074288360053	26.4013652422832	0	0	22.4778945462582	0	16.8455845952704	4.60362679902521	20.4879513139085	4.8068002780298	22.7364869326828	0	9.64644977966811	19.8376703821318	2.65037290687988	15.2306416076738	4.04384	20.4687	7.57173	24.7227	0	5.16233	20.8469	2.02998	15.1538
Elatopathes abietina	7.58826015415172	2.05509928547154	35.5796025205806	42.3366381343674	0	2.31083861826709	4.73134643167601	2.960682275733	2.43753257975268	1.35178004567647	5.8636344758351	29.43518780417	58.3094588268123	0	4.80358042613859	0.236358421367513	0	0	5.41806597554944	1.80011745412978	36.781837737432	39.6002316609715	0	6.01126036867809	3.80866449047463	3.35622294558923	3.22359936717528	4.78604	3.23962	33.9322	46.7488	0	4.37523	2.92546	2.10564	1.88704
Eleutherobia rigida	4.79463638826545	3.39315389600661	32.406451640894	17.3955351177719	0	13.1641110680193	7.98070098689351	2.48806136522537	18.3773495369239	1.70773750041755	0	36.4282860515188	26.5035686679355	0	19.6651712559551	0	0	15.6952365241731	0	0	0	0	0	0	0	0	0	0	0	0	0	0	0	0	0	0
Eleutherobia rubra	24.5184143044538	0.436975865071701	26.7254401772253	18.1973857487851	7.1553080330251e-05	6.59085610924752	6.2246092450052	10.3775247520748	6.92872224505615	40.9597664181201	0	25.7815474612354	29.5031073176382	0	3.33782030297245	0	0.0172886156799763	0.400469884353827	20.1959991205952	0	42.8446366016198	15.743103051386	0	9.04158846479428	1.62670289731938	6.47207901888845	4.0758908453969	28.5581	0.145659	31.7839	21.1479	2.3851e-05	6.32342	2.6171	5.6223	3.80169
Eleutherobia somaliensis	15.4961362554334	5.00468310508504	30.0347761651176	21.930675949078	0	2.79591874619306	8.11427454273568	15.2822223643053	1.34131287205195	17.6112756950707	0.0999390464893968	58.5255872337178	14.3320082794972	0	9.43118974522489	0	0	0	22.8998446677628	0	8.02005042261706	14.7690306098672	0	0	30.4158968603449	23.895177439408	0	18.6691	1.70154	32.1935	17.0106	0	4.0757	12.8434	13.0591	0.447104
Eleutherobia splendens	0.95555775725584	1.39282523698985	39.3505992668953	25.1548018911754	0	2.43331514596348	1.60129700340289	26.8406198936148	2.27098380470253	0	0	0	0	0	0	0	0	0	0	0	52.8089699474209	0	0	0	0	47.1910300525791	0	0	0	0	0	0	0	0	0	0
Ellisella atlantica	8.00371830465765	9.07142923285975	37.5232986815343	30.8758661028826	0	7.90615053281524	3.48595160764001	1.9000243008878	1.23356123672255	3.81673540393703	17.8556777050654	51.1595143710098	11.8173277442949	0.0475732797028486	15.2951689186118	0.00800257737820796	0	0	8.99618776502859	8.94253246992756	35.0410480706832	30.089565423862	0	7.89195963363181	4.89603682237744	3.49152073426436	0.651149080225052	6.93888	11.9565	41.2413	24.2609	0.0158578	10.3644	2.79666	1.79718	0.628237
Ellisella elongata	7.6901617128435	2.58951184992059	12.082680719857	36.2419433190061	0.171352670855864	17.2585888608078	8.28079980779231	0.634766655759425	15.0501944031574	1.60578799450907	1.38595826200487	3.90134695095744	47.1257647271331	1.93609230877802	22.9630599250884	0.214565677456937	0	20.8674241540721	8.4751812118463	2.81963827039141	10.3312858724209	31.6584244678511	0	21.1411341996997	5.03252727322407	1.01271212241203	19.5290965821544	5.92371	2.26504	8.77177	38.342	0.702482	20.4543	4.5093	0.54916	18.4822
Ellisella flagellum	2.06724968030611	4.91230279699016	19.280173108951	7.88190135247701	0	13.4391591344259	20.9283635017224	5.57988555636368	25.9109648687637	0	0	0	0	0	0	0	0	0	2.7933822155759	2.64882101468675	15.5470992984132	9.28118318362348	0	16.0709200791027	13.8265436430139	5.29967942946334	34.5323711361207	0	0	0	0	0	0	0	0	0
Ellisella funiculina	3.33386025701604	9.96474435085602	37.0815632769117	21.7538451427468	0	7.22819947181285	3.03831301222142	12.9967953853663	4.6026791030688	0	1.95964718236791	78.2782695729346	0.686627365279098	0	19.0754558794184	0	0	0	0	9.26832462932483	41.4680228843347	27.7213792508243	0	11.9585181884362	0	6.3577510622027	3.22600398487727	1.11129	7.06424	52.276	16.7206	0	12.7541	1.01277	6.45152	2.60956
Ellisella grandis	11.8955446240739	0.597277797568218	15.0108182858057	20.2817529376578	0	5.30818981373642	28.3885488711146	5.64611644668512	12.8717512233582	4.88490115577755	0.794482982671569	10.5908345050731	14.1385894478095	0	1.92177359745786	48.4225032742933	0.124102177286661	19.1228128596305	11.4409114608158	1.32679215539722	16.1217288903715	20.5130207237399	0	6.41626815310907	27.4685002515143	1.78004471389727	14.932733651155	9.40712	0.906184	13.9078	18.3111	0	4.54874	34.7599	2.51675	15.6424
Ellisella schmitti	6.7911800703053	8.87287834721656	14.5638239906798	19.2237759212511	0.0192923962636631	20.9262239091811	14.7462139786826	12.5910534111889	2.26555797523102	7.10810503001074	10.5132033556917	26.2456197042427	22.8928084256692	0	7.54357504456571	25.6966884398201	0	0	0	0	0	60.2357489689353	0	0	39.7642510310647	0	0	4.6331	6.46203	13.6031	34.1174	0.0064308	9.48993	26.7357	4.19702	0.755186
Enallopsammia profunda	19.5773351651892	2.73938015888739	10.4748079804437	58.6337093697397	0	0.226430917791338	2.59716198935201	4.33113234083588	1.42004207776081	17.1294555330515	5.15164277823435	4.65471860631008	72.8070448197385	0	0.0280950805798829	0.196841022003577	0	0.0322021600820791	19.5815964678992	3.61109024406307	7.54956828664582	60.9302523954382	0	0.218699298127139	2.54481854732341	4.55027953049067	1.01369523001248	18.7628	3.83404	7.5597	64.1237	0	0.157742	1.77961	2.96047	0.82198
Enallopsammia pusilla	7.0514217357958	2.56451324666125	14.716410190761	18.6711921488897	0	4.09877534630292	13.5309583619937	24.0071370075805	15.3595919620152	2.55108162532749	1.31221907179626	4.13330534219082	8.42571695163985	0	7.40162375169448	66.1569186678109	0	10.0191345895403	0	0	0	0	0	0	37.3458301959972	20.3673364027798	42.286833401223	3.20083	1.29224	6.28324	9.0323	0	3.83347	39.0112	14.7915	22.5552
Enallopsammia rostrata	4.07176412864137	8.21846185466046	14.3329038822633	21.0571710994575	0	2.49034177120343	6.92092130051085	15.8627066899873	27.0457292732759	0.83564655766299	21.991632551143	8.48797087922556	27.9917235158706	0	0.874682777906084	0.0117621442386195	0	39.1577241073579	2.45019595809445	10.1159459351126	13.4792470406135	21.8026666667183	0	2.73213627618324	4.58968575101245	20.5240156573873	24.3061067148781	2.45254	13.442	12.1	23.6172	0	2.03239	3.84079	12.1289	30.1699
Endopachys grayi	2.6334279762822	4.38357338798785	24.5451371573978	23.1153636598556	0	10.1870099884629	10.9092320177123	4.53916977656022	19.6870860357412	0.200756493607906	1.14241853527566	30.5455667795924	28.3256797337162	0	6.36953335409065	3.71499129111307	0	29.7010538126041	1.96151753582073	3.18267819411142	22.3957710681657	24.3221583000636	0	11.0034161857163	10.7131297619758	2.52647384261738	23.8948551115291	1.59857	2.90289	25.8288	25.2544	0	9.18665	8.44578	2.35521	24.4277
Epizoanthus paguriphilus	7.54497580334725	1.94501651648735	4.40170169862446	18.9690372708045	0	6.46766109650272	18.4954881661704	25.0352816165268	17.1408378315365	6.453504267642	0	3.89579871127001	19.9719563936749	0	6.04243355448119	36.1360715609334	10.9631250708284	13.2385020869445	10.1173467519169	0.372736240030492	4.34362896280587	21.1359925488379	0	4.99173342939803	15.8272694209792	29.4368787536894	13.7744138923422	8.03861	0.772584	4.21371	20.0257	0	5.83394	23.4863	21.8118	14.7179
Epizoanthus papillosus	5.3712833853546	0.148454230866405	3.1954828962028	29.3269558020845	0	16.1501228882304	8.84876723771077	18.2243191446638	18.7346144148867	0.803456588983797	0	2.67411428451566	43.4973125948486	0	31.0653735620629	0.170490828563983	0.341172953524231	21.4480791875008	3.91092259202836	1.01090113954458	4.48570947379799	28.3538114557536	0	16.3013778919159	7.35394845258144	22.381242441413	16.2020865529652	3.36189	0.386452	3.45177	33.726	0	21.1723	5.45774	13.6489	18.7949
Epizoanthus scotinus	1.9518584277841	5.02694330168286	30.4758580784214	44.4298725867509	0	0.163226247323287	3.2884278425433	13.0585775827666	1.6052359327275	0.325974736231777	0.117926676579509	17.376419925886	65.0296692088483	0	0	0	17.1500094524544	0	0.880479860267383	3.27952272626396	27.9509223084008	48.4558475765067	0	0	5.17174248133344	9.89926913202051	4.36221591520717	1.05277	2.80813	25.2677	52.6385	0	0.0544087	2.82006	13.3693	1.98915
Errina atlantica	0.745587454595738	2.18102429514344	5.6922416798549	7.26659778876116	0	18.8470434776605	6.85612551937523	23.1978607412191	35.2135190433899	0	0	4.13315750638092	6.5327551825777	0	26.1154750936995	0	0	63.2186122173419	0.760979012450758	2.08959568693675	5.92979965522654	6.5804266948844	0	11.8786069235552	0.980685041241799	32.9874916621862	38.7924153235184	0.502189	1.42354	5.25173	6.79326	0	18.947	2.61227	18.7285	45.7415
Errina bicolor	3.52982248977416	15.160137113567	33.2701627243818	29.4275328876492	0	4.74749944345603	4.29858278631223	3.56165109131858	6.00461146354095	0	31.2696818791589	21.8608565941253	12.2042371115643	0	1.09482623580832	33.5703981793431	0	0	1.20721488706562	21.1111814647066	23.793362884586	47.3003927457423	0	0.744136444689053	0.134533453614632	3.68698063520791	2.02219748438787	1.57901	22.5137	26.3081	29.6441	0	2.19549	12.6678	2.41621	2.6756
Errina chathamensis	0.280996385666459	2.6759626690961	43.0865113195453	36.7057744057065	0	3.56788638940493	2.48434171914829	9.26407028639812	1.93445682503426	0	13.3706629951978	27.343961919626	57.1475404832457	0	2.13783460193048	0	0	0	0.260799265802859	4.86772281196967	38.5413465684835	26.3125118409144	0	3.41386773975834	5.225672101322	17.8865219851926	3.49155768655666	0.180599	6.97145	36.3239	40.0553	0	3.03986	2.57	9.0502	1.80867
Errina cheilopora	3.76224687499428	14.4648080729077	27.0960551965705	29.561057658626	0	3.76574675331094	2.90127159045054	11.531843585821	6.91697026731897	0.062623102677083	38.8830638754166	33.1674532349058	21.1741726180834	0	2.31693104795177	3.54883234688295	0	0.846923774082416	2.23268815644577	12.8939749444901	25.0490332933573	29.9526474377145	0	6.51931748187692	2.30254099967342	14.2198199124504	6.82997777399165	2.01919	22.0806	28.4375	26.896	0	4.20067	2.91755	8.58389	4.86462
Errina cooki	2.08919839342416	6.77530996342201	38.4705999344494	34.8009813648643	0	2.71312269443178	2.84368656416775	9.84752045057444	2.45958063466616	1.05790034200795	14.7702435824562	32.0074750718264	47.3159359276692	0	3.30952566403884	0	1.53891941200144	0	0	0	72.5884887208518	27.4115112791482	0	0	0	0	0	1.04903	7.18185	47.6889	36.5095	0	2.00755	0.947896	3.79548	0.81986
Errina dabneyi	0.147681765960064	3.77843543450805	14.1245148494307	16.2166629587668	0	24.156885761989	2.54532966605557	6.98458239591654	32.0459071673732	0	0	10.8256792327714	15.9229703617362	0	37.7291071305852	0	0	35.5222432749072	0	2.29324775128605	11.354298870718	12.0617454589743	0	25.1452136331067	2.48957375485166	8.57258264392549	38.0833378871378	0.0492273	2.02389	12.1015	14.7338	0	29.0104	1.6783	5.18572	35.2172
Errina dendyi	0.432065705548735	17.4423931318326	26.7745369282885	13.2927078673607	0	9.43469348790397	7.34780929087984	9.06784615570884	16.2079474324768	0	12.6942537094887	20.1674089002586	15.9467086580368	0	20.4280234071101	3.98902955044487	0	26.7745757746609	0	21.5005141669546	32.2746996872693	4.56281703948553	0	1.65919415116414	0	24.7657560561007	15.2370188990257	0.144022	17.2124	26.4055	11.2674	0	10.5073	3.77895	11.2779	19.4065
Errina gracilis	46.8996505298026	3.5159817679546	20.1288801415371	10.8289770545365	0	1.64210154651163	7.22154669672487	3.2578309060201	6.50503135691259	0	0	0	0	0	0	0	0	0	38.9339440720767	4.06155385800342	26.6148994782688	9.51165346111112	0	3.62153178496144	5.27240770573677	4.51753874021546	7.46647089962632	0	0	0	0	0	0	0	0	0
Errina laevigata	27.5769720241769	10.7569394053116	20.6695075616985	18.7104755286397	0	9.27998541171763	7.84551378889508	2.66132873654114	2.4992775430194	30.5582659641743	15.9643068553985	13.5791842745342	16.6930769306608	0	6.6306751064329	14.9989714054957	1.26964973535523	0	10.2676002234892	9.20092041288525	16.8866452914241	10.6688109784033	0	50	2.2412270878431	0.0758737219847988	0.658922283970281	22.8009	11.9741	17.0451	15.3575	0	21.9702	8.3619	1.33562	1.05273
Errina novaezelandiae	1.64056739395138	11.3875360597111	33.737135875048	33.9476654449245	0	3.80874739365721	12.0963992885891	1.42381825956392	1.95813028455484	0.482629780299363	10.4206395354486	19.8302993121721	51.9330949077305	0	2.47311310530414	14.339053673457	0	0.521169685588358	1.79697494269922	11.9452267316902	39.6391667291041	25.7657076346012	0	5.78261268487643	11.2362447052254	1.43194626290777	2.40212030889565	1.30672	11.2511	31.0689	37.2155	0	4.02149	12.5572	0.951922	1.62714
Errina reticulata	7.838094044778	33.1560992543056	12.962077873675	10.6238575242524	0	4.30770258875223	14.6878874794055	8.53686022026196	7.8874210145692	0	69.6955966777018	1.89543802663687	3.60024513406259	0	0	24.8087201615987	0	0	10.8768259614909	25.389634249758	18.0828795010899	10.5090483398319	0	8.63969664584669	7.72674022564032	9.90024494002568	8.8749301363166	6.23831	42.7471	10.9801	8.24438	0	4.3158	15.7411	6.1457	5.58745
Errina sinuosa	2.84386291940744	11.6738261911582	4.92456528068893	15.3986061690085	0	7.77154193271629	10.0061401314486	17.7867072291608	29.5947501464113	0	11.2050308636535	5.13805432700257	0.884561517674341	0	9.78767382712321	6.1944079825948	0	66.7902714819516	0.749429404222055	7.34537672323937	9.44763392629394	15.2495792603303	0	10.5745373365802	1.25783948312192	23.395544062774	31.9800598034382	1.19776	10.0747	6.50342	10.5109	0	9.37792	5.81946	13.7274	42.7884
Eunicea asperula	2.30421556078976	5.94632575636738	6.12662257025467	34.299970179646	0.00899608746065112	14.7158918213156	7.03081235805054	15.4522255459903	14.1149401201251	0.385910823711423	2.41161294468814	2.85272128752505	46.1683043203106	3.18427593642688	22.5941641144107	0	6.67515878534184	15.7278517875854	4.3290516444132	6.05497633692534	7.60048997574983	33.9300343790348	1.39532566430963	20.7128073145135	2.96450789186956	10.0800513498223	12.9327554433618	2.33973	4.80431	5.52661	38.1328	1.52953	19.341	3.33177	10.7358	14.2585
Eunicea calyculata	2.45791030365698	5.64827608585772	3.88008209157377	34.5908236811444	0.595505338708226	18.0778577955708	14.9268649286132	2.10725794533674	17.7154218295381	0.21925108648419	3.05972522697782	0.818319597407917	46.8732772707463	4.15806243484065	16.5627965696951	3.63544790043678	0	22.3468380416996	1.60318356167305	4.37554351385064	3.36064649967499	38.301040803038	1.67520250456053	18.4285385838052	15.142472959307	1.43431679377283	15.6790547803178	1.42678	4.36118	2.68635	39.9217	2.14292	17.6897	11.2349	1.18052	18.5804
Eunicea flexuosa	24.7429943758238	3.57108074750683	4.35863198893839	17.2175887578112	0.143009894036914	17.0159462985668	13.9889408122479	5.69340370366927	13.2684034213988	35.4178966975861	2.11236923584975	1.05557331701812	20.4938939296275	3.66688702767368	16.4574165312679	3.50045918676908	0	10.4451299286253	18.3533148733169	5.84467549933415	8.77054971696944	16.8536440589299	0	18.6645011102919	13.9271261718696	5.8947814190733	11.6914071502148	26.1714	3.84271	4.72825	18.1884	1.26997	17.3793	10.4722	3.86273	11.8016
Eunicea pinta	19.5921981565997	15.3029844985227	5.43506212369201	22.0768192968469	0	13.308528986041	13.4964096202179	7.97072169354086	2.81727562453897	35.693366368698	6.745781987875	1.07991212326324	34.1084713427107	0	11.5981305375338	8.88431802153505	1.4347894078071	0.455230210577101	16.2455671852509	21.0787396266329	6.36367109300185	23.2231262820819	0	6.80984083632191	16.3503967696388	8.03773976330313	1.89091844376856	23.8437	14.3758	4.29288	26.4695	0	10.5722	12.9104	5.81442	1.72114
Eunicea succinea	5.17363104126859	4.76021379767029	4.17164696563349	37.9748011793373	0.014538753829465	15.94334420121	10.886563027406	4.54670432936624	16.5285567042787	2.26167077359048	0.115987568082894	1.36975725525636	57.6399521041308	0.0976332304192875	7.51760103222382	0	1.00011459064448	29.9972834456519	4.06971036299667	4.89915819008974	3.68733756249249	39.8751743000796	0	17.5846825994401	10.3797073163546	4.18258768114596	15.3216419874008	3.835	3.25845	3.07625	45.1633	0.0373907	13.6819	7.08876	3.24314	20.6158
Eunicella albatrossi	13.3999636220706	2.37217409604121	21.2987656847773	38.5659442063815	0	0.746002732238959	8.3072099628343	9.20990211786317	6.100037577793	15.500262353779	0.175751961207356	29.3084931741644	42.5078940712713	0	0.464269133222758	11.0293657997432	0	1.01396350661186	0	0	0	32.4989671870309	0	0	25.4967505662894	0	42.0042822466797	9.63341	0.849309	16.8691	37.8576	0	0.403424	14.9444	3.06997	16.3728
Eunicella modesta	14.0870614598375	1.82316923865534	29.338868390768	33.3719616126812	0	9.71486589789129	4.20323457273314	3.36658516860154	4.09425365883201	18.7210974925783	0.0388078355590995	10.4640329514648	52.046719474805	0	13.6119384677096	3.71005293889247	0	1.40735083899084	20.4406485310956	0.819544134962901	19.1401171637885	30.298516665275	0	15.3844693921743	6.70399465730576	2.18807047765751	5.02463897774051	17.7496	0.89384	19.6477	38.5724	0	12.9038	4.87243	1.85155	3.50875
Eunicella verrucosa	0.339874466592546	17.3204283504017	34.2986992177125	34.3167134854206	1.28232979514594	1.32573423452001	1.52575616854172	7.96811416800845	1.62235011365655	0	19.0974645887274	41.2397582841215	31.2249502634963	1.78894652622447	0	0.474630675515471	5.44545398510561	0.728795676809311	0.141007826303786	17.2795932724464	30.3777844210144	36.272493323292	3.14756799483426	2.95499964694437	1.33360813902763	7.25662527986426	1.23632009627298	0.160294	17.8992	35.3054	33.9381	2.07295	1.42691	1.11133	6.89006	1.19582
Euplexaura erecta	7.12479282679053	0.929948395904214	14.890549174221	28.0404423552446	0.000195069018278898	4.93396146662397	8.92197685600131	19.0200265884273	16.1381072677687	5.74591320928238	0	13.7426822733974	37.6340035557775	0	1.6800767471381	4.32596206784824	13.9340003860091	22.9373617605472	0	0	0	52.3930194889235	0	0	0	0	47.6069805110765	4.29024	0.309983	9.54441	39.3558	6.5023e-05	2.20468	4.41598	10.9847	28.8941
Eusmilia fastigiata	1.7181394524594	13.6164058242917	1.35791019565614	22.9902581605573	0.552551068343416	16.9286009686169	24.6606647666373	0.781416408354763	17.394053155083	0.928149784992017	0.17284393714882	1.34005799591471	32.2525985392194	1.19272485484116	17.3530942490043	31.0903798519221	0	15.2939998617939	1.66096524216077	9.4825723065594	2.81391099660955	19.6573167639089	1.14377360997083	21.0579166985828	24.684530555014	0.812345476641578	18.6866683505522	1.43575	7.75727	1.83729	24.9667	0.963017	18.4465	26.8119	0.531254	17.1249
Fannyella kuekenthali	21.5764445573315	1.22850395331993	2.05151866002457	70.620868410449	0	2.07931584614394	0.551917970537106	1.19139448529466	0.70003611689931	17.7525383322362	0	0.0219298760701032	77.3623178207228	0	2.8044011129584	0.225035500503995	1.55375590441232	0.280021453096136	19.2927472269811	1.95525533290103	4.01393815656983	62.6949563692773	0	5.38485885346418	1.18663786437229	3.11613073321847	2.3554754632158	19.5406	1.06125	2.02913	70.226	0	3.42286	0.65453	1.95376	1.11184
Fannyella rossii	9.52336212011602	6.36873333963568	29.7854520553098	27.7835307165305	0	4.61358357321256	6.19030199018399	7.14636809408985	8.58866811092161	0	0	0	0	0	0	0	0	0	10.6967411744464	8.10378669624174	28.3987488515981	19.3814904832143	0	2.92910153365521	3.31341177917597	4.9487094174687	22.2280100641996	0	0	0	0	0	0	0	0	0
Fannyella spinosa	5.45166865353269	19.3718865022079	12.4799911050928	16.4987252496978	0	2.52148306146275	17.404357345615	15.3659138260913	10.9059742562999	1.98358263663638	18.3812932589296	11.9683837748506	3.61164958832464	0	0	13.1240910989065	21.9209742870166	5.07771479671229	4.85426656767794	21.9278539370518	12.1631287688567	16.5798664661656	0	2.34869386101266	16.8110804041293	14.5686995565576	10.7464104385484	4.09651	19.8937	12.2038	12.2301	0	1.62339	15.7798	17.2852	8.91003
Flabellum alabastrum	1.2934264490165	2.79381660121886	2.04754396597622	64.600791868338	0	10.8718010390901	5.29813191124491	9.31206032517551	3.78242783993992	0	2.2844822491744	0.294161645961292	79.0508798742957	0	3.71784100293145	4.6117653683172	6.77082863959411	2.47193293944086	1.01801150622316	3.71547046112335	0.754457258396259	62.8993381159218	0	9.6289310408233	6.44314449261848	11.0520740525341	4.48857307235951	0.770479	2.93126	1.03205	68.8503	0	8.07286	5.45101	9.04499	3.58098
Flabellum angulare	0.174389354160064	6.55152434662828	2.06282844473909	20.6295181770762	0	39.5297681771507	2.27084492876036	23.6734726208849	5.10765395060041	0	19.6935343738939	6.56475222440703	25.6692643320615	0	38.7208115913733	0	9.12256204872232	0.229075429541899	0	6.585683483594	8.25861251586608	23.0411577970774	0	40.4396119362753	1.63534434534195	14.0470950890877	5.99249483275747	0.0581298	10.9436	5.62873	23.1133	0	39.5634	1.30206	15.6144	3.77641
Flabellum aotearoa	1.56269502012456	8.39303591290428	5.1423526715795	31.5382326484069	0	13.3663724148202	23.6779881566668	0.254604621615046	16.0647185538827	0.0504131756621377	6.5182824790228	2.47751220786045	36.9395325117206	0	17.2763112282896	23.9476028775518	0	12.7903455198925	0.483242752504171	6.50982039321246	5.76387013475211	31.4143737028727	0	11.1868250933914	22.9583421316011	0.415121040977075	21.2684047506889	0.698784	7.14038	4.46125	33.2974	0	13.9432	23.528	0.223242	16.7078
Flabellum apertum	3.06677307891863	7.85464296926663	25.8556077130791	10.3349121262509	0	2.34046961934394	9.21425810399108	27.8334706623688	13.499865726781	0.263718935000629	30.41053489005	27.6414480858555	4.89620807872537	0	11.9237541854068	5.43957038046592	0	19.0804108332943	2.01174566161593	7.77494724776818	25.6580473723351	5.86238096818477	0	2.79870733380945	7.87791263316072	33.8292010756094	14.1870577075164	1.78075	15.3467	26.385	7.03117	0	5.68764	7.51058	20.5542	15.5891
Flabellum areum	21.2264398859152	1.30716981446821	24.8125061698038	24.645421466529	0	3.28206395365776	4.40055453692946	15.1474005733225	5.17844359937416	28.204096567963	0	20.6995170751452	20.4599963159511	0	0.526613394481005	0.70376886551722	26.4678772278986	2.93813055304389	22.8425155434831	5.9921479988338	20.262398245527	25.0989538635323	0	0.148571929115168	3.85567187698801	17.9459205805957	3.85381996192487	24.091	2.43311	21.9248	23.4015	0	1.31908	2.98667	19.8537	3.99013
Flabellum australe	40.0771159306885	1.85989661116366	14.277670763277	22.54875014526	0	6.3310358069075	9.66408317267981	1.99034449602688	3.25110307399663	57.8763837394465	0.0417905265315056	12.5725065594487	15.7758543237836	0	8.13443882229548	5.16697750182076	0	0.432048526673446	40.7854474950221	2.16210902455394	11.1092187001034	26.6527880074298	0	5.23240351174432	10.3018551061833	1.36817296436348	2.38800519059964	46.2463	1.3546	12.6531	21.6591	0	6.56596	8.37764	1.11951	2.02372
Flabellum chunii	2.07653586114738	2.25471207707566	7.3533539999091	29.3048191091019	0	22.9221479309897	7.41371360817465	3.80692120304166	24.8677962105599	0	0	2.1705778798036	33.1162197548232	0	28.7681428430837	0.0446788063040538	0	35.9003807159854	1.99548707829758	2.93590185781269	3.68039590724004	23.4564830012876	0	26.2021498594967	5.25682459035713	3.9224715543487	32.5502861511595	1.35734	1.7302	4.40144	28.6258	0	25.9641	4.23841	2.57646	31.1062
Flabellum curvatum	7.72186670549408	14.0369980285995	22.8179840421253	31.726439870535	0	0.742123001773756	1.96908847073299	17.4490652678602	3.53643461287909	39.6326265225509	19.7807157876704	2.94691722038957	27.5209314397531	9.3823898702835	0	0.45877906322981	0	0.277640096122723	4.9877153637785	22.5157545053212	12.8740491828922	39.4377106687296	0	0.634014420415506	1.89706511899132	15.1674211741982	2.48626956567357	17.4474	18.7778	12.8797	32.895	3.12746	0.458712	1.44164	10.8722	2.10011
Flabellum flexuosum	41.8908079211357	1.80783801781013	3.48381267038452	29.3068031306516	0	2.77257895757435	4.21239462481638	11.3725837134619	5.15318096416537	54.2040794836767	0	1.07511574862377	39.740646896651	0	1.95289610719739	0	2.16405220632539	0.863209557525673	36.5941668834097	1.16728784766153	5.57206026685493	31.0661737311669	0	2.18621591700902	3.62907774981075	14.1232968563468	5.66172074774044	44.2297	0.991709	3.377	33.3712	0	2.3039	2.61382	9.21998	3.8927
Flabellum hoffmeisteri	4.28057947059178	11.6268819654198	25.4249681511744	29.9277922722709	0	6.05941463681199	10.9338790376021	4.11820927971508	7.62827518641398	0.150614701437434	13.0084730562602	43.0030580152553	28.8404563283336	0	5.31831291613432	8.883699428223	0	0.795385554356185	0.511155977860389	13.7600224677275	24.2387592708753	31.0784816527235	0	6.28899471049242	11.4401349602305	1.82983159145764	10.8526193686328	1.64745	12.7985	30.8889	29.9489	0	5.88891	10.4192	1.98268	6.42543
Flabellum impensum	7.40504084086	0.366708910218113	26.6974596799591	13.6434765834018	0	37.8839530296096	1.92532368743539	8.87052432043965	3.20751294807637	0.783203697727654	0	31.2459365488201	6.20290397674593	0	61.7679557767063	0	0	0	4.70501127004929	0.0807139317082857	34.6615921453981	10.329439849321	0	37.3533127297361	1.33625887445007	9.95352730269374	1.58014389664342	4.29775	0.149141	30.8683	10.0586	0	45.6684	1.08719	6.27468	1.59589
Flabellum knoxi	0.692030291213942	17.1169052156626	18.5159893842635	31.3693853163918	0	1.54553879721745	0.835495294155942	28.8842863283909	1.04036937270387	0.146591470464095	43.1723827350381	10.47081774385	32.3351769831014	0	0.0245967167060968	0.0683462857104368	13.7820880651299	0	0.532233159485355	22.1699696132855	13.482721311161	33.1619353723423	0	0.30907323677757	0.877030024388991	28.6607524924947	0.806284790064689	0.456952	27.4864	14.1565	32.2888	0	0.626403	0.593624	23.7757	0.615551
Flabellum lowekeyesi	0.0867673188310856	45.955576494176	12.2552249952352	30.790770749158	0	2.75690359228005	2.10240267622844	4.51465692626593	1.53769724782528	0	70.3190715119865	7.49775520417601	22.0129696288874	0	0	0.17020365495017	0	0	0	46.983627515324	12.4098914465673	28.2824231236615	0	2.46663898279246	1.38270648742912	7.32545069890918	1.14926174531645	0.0289224	54.4194	10.721	27.0287	0	1.74118	1.21844	3.9467	0.895653
Flabellum marcus	5.62528878018661	1.54074242183804	45.6722681864623	38.028042004565	0	1.93784921931883	5.1862810827165	0.248156373968029	1.76137193094461	13.4213844714067	0	38.1959128909697	41.2775773802307	0	0.854969354262275	6.25015590313057	0	0	0	0	0	0	0	0	0	0	0	0	0	0	0	0	0	0	0	0
Flabellum messum	1.8480998658324	7.01435116336696	37.313617387774	39.7047916329493	0	3.27042312636848	3.48297828319334	1.00157429745802	6.36416424305756	0	8.61193305579022	42.3806444582397	34.4956996034865	0	4.61153304204787	1.56847645113806	0	8.33171338929764	6.36521633848927	2.14114607980004	36.7966596164611	46.1629095310591	0	4.1074850347474	0	0	4.42658339944303	2.73777	5.92248	38.8303	40.1211	0	3.99648	1.68382	0.333858	6.37415
Flabellum pavoninum	1.75517976369608	5.71043567730382	23.0785366262664	27.988925637337	0	4.34162724146493	11.0502176978222	4.72562356916575	21.3494537869439	0	3.91478341108227	37.3330475404624	27.9097479768502	0	2.664961938844	0.756405394406179	0	27.421053738355	1.66784177410929	4.32016250034869	21.6752726562876	33.1309591059097	0	4.51908921021094	12.3366284747997	3.44275148081837	18.9072947975157	1.14101	4.64846	27.3623	29.6765	0	3.84189	8.04775	2.72279	22.5593
Fungiacyathus crispus	10.668112621887	1.79403984678495	29.5046591844478	33.7994963743015	0	2.86084079307111	2.97574008147166	2.4652112201693	15.9318998778666	2.61068684929346	0.22635973134293	32.0086729335797	33.3278153397323	0	6.50096157613736	0	0	25.3255035699142	9.59596730802255	3.01997667593104	38.9575577140369	30.4747122595555	0	2.46458050642458	1.37219608379862	3.54936264598974	10.5656468062411	7.62492	1.68013	33.4903	32.534	0	3.94213	1.44931	2.00486	17.2744
Fungiacyathus fragilis	2.45245864041944	4.30074024219837	16.0379396032004	45.3614954904616	0	3.29045203166554	11.1020504551381	3.24080329922638	14.2140602376902	0	2.68676374727292	9.17134560487691	60.2711963683344	0	5.60390886814303	10.9638461637016	0	11.3029392476712	3.57827258975042	3.45955496764095	10.4779850631425	47.3762585575533	0	6.81380403676152	9.22611982165742	3.0394729207064	16.0285320427875	2.01024	3.48235	11.8958	51.003	0	5.23605	10.4307	2.09343	13.8485
Fungiacyathus granulosus	2.48841382312843	7.82324384967732	37.2723476534032	29.1914962897845	0	5.95392958897026	5.61347272263043	4.03782135323521	7.61927471917062	0	3.93959694223818	77.9658267971791	10.954782490642	0	3.44353008209601	2.55758319042586	0	1.13868049741884	1.12444233410809	10.2991043820262	41.6391084107727	25.7486430693475	0	5.32881727652666	4.35249335037148	2.34409672272962	9.16329445411779	1.20429	7.35398	52.2924	21.965	0	4.90876	4.17452	2.12731	5.97375
Fungiacyathus marenzelleri	4.00471245244945	3.4022037769876	16.7322711705118	36.8117337463305	0	27.7683274388021	5.44926018772118	3.24971920478168	2.58177202241563	0	0	0	0	0	0	0	0	0	2.58231213487036	3.51696989575988	11.1348532649185	36.2198894059604	0	35.2106177998714	6.48297417038475	2.58708377851744	2.26529954971734	0	0	0	0	0	0	0	0	0
Fungiacyathus margaretae	9.2031158118211	7.29098455395101	29.4894258077658	29.4012405541947	0	11.2679202432838	4.19155088350746	0.609435968075561	8.54632617740065	9.29417505584607	6.31032038452218	23.8896569485602	14.4723411843735	0	26.8519584532096	1.87260452477912	0	17.3089434487093	12.0529108984831	10.2936730836061	26.6577200612452	18.151545567198	0	15.5184205080481	5.3477975124665	0	11.977932368953	10.1834	7.96499	26.6789	20.675	0	17.8794	3.80398	0.203145	12.6111
Fungiacyathus paliferus	0.31661378472734	4.60483606246018	23.5510620791957	23.7025259456787	0	9.89787916857945	7.68567344903849	3.19373985540597	27.0476696549142	0	1.26172286544469	33.5086155023889	24.0392176022574	0	10.4410906850113	0.411894625024872	0	30.337458719873	0.122416216983073	3.8193521867129	22.7255333429252	26.0062476954526	0	11.7181218726801	2.74646111652597	1.29353009846203	31.5683374702581	0.146343	3.22864	26.5951	24.5827	0	10.6857	3.61468	1.49576	29.6512
Fungiacyathus pusillus	14.151405033001	1.60530388160141	29.3381678249763	26.2746182951014	0	0.271013556034054	6.35986605063404	3.33216854938473	18.6674568092671	13.0317270575215	4.24254481317835	7.45129137060767	34.1678671833362	0	0.490705830273799	0	0	40.6158637450825	0	0	0	0	0	0	0	0	0	0	0	0	0	0	0	0	0	0
Fungiacyathus sandoi	8.21371514725446	4.73360726693988	20.7754062920603	22.6001678008112	0	8.32615673468171	4.09912169230063	0.760262567000124	30.4915624989517	0	0	0	0	0	0	0	0	0	7.71723104958317	7.35214573961452	21.5803881798899	28.8560934286239	0	6.61590854476637	3.01022243072245	2.15701245883794	22.7109981679617	0	0	0	0	0	0	0	0	0
Fungiacyathus stephanus	0.624191662940527	2.61946930772415	43.2263620096077	21.6452767616914	0	2.90956221604765	13.5879652584356	3.97824168100686	11.4089311025461	0	3.23573938206993	71.2658609987508	7.66073207710825	0	0.256962473417267	8.11832731776789	0	9.46237775088589	0.66338455001029	2.64094094131719	40.8533600695063	22.782008318584	0	2.17925970974618	12.8977960159181	1.6658633631801	16.3173870317378	0.429192	2.83205	51.7819	17.3627	0	1.78193	11.5347	1.88137	12.3962
Fungiacyathus symmetricus	0.915875684886577	0.503081046888025	5.7518808550504	77.0680950506888	0	1.17706987084261	7.76940765536731	0.251642138641237	6.56294769763502	0.034479164438425	0	0.228146150832197	90.4566263341752	2.01304536854127	0.119581998606734	0.932523691845225	0	6.21559729156094	1.02330922189507	1.63904388984624	8.87851113986056	65.6549766256264	0	3.94490805246622	8.54501055109025	1.8030958792845	8.5111446399308	0.657888	0.714042	4.95285	77.7266	0.671015	1.74719	5.74898	0.684913	7.09656
Fungiacyathus turbinolioides	2.58196125205171	8.60128050876694	39.9829614293296	28.7159945734045	0	2.52414339321283	7.21602712410804	5.63766989365962	4.73996182546683	0	9.44085743640105	82.3543314281102	2.91367795573457	0	0	3.57416824290644	0	1.71696493684774	3.40655051759138	9.72947674120605	34.6955472499488	22.7326829637361	0	3.5872144458148	7.39309098108155	6.92368102661091	11.5317560740105	1.99617	9.2572	52.3443	18.1208	0	2.03712	6.0611	4.18712	5.99623
Funiculina armata	4.91315617510476	37.9928621423804	5.59299852444179	17.8005631495382	0	2.77429275461254	12.7940602341301	5.16417952991447	12.9678874898778	0.674925856252817	54.0676667392213	5.54829096415229	20.1797164452046	0	0	11.1818799938578	0	8.34752000131127	4.25013427178014	24.7558078431647	15.7388336401111	18.0978983114384	0	3.17701639840122	8.24563576705506	10.4764025395212	15.2582712285281	3.27941	38.9388	8.96004	18.6927	0	1.98377	10.7405	5.21353	12.1912
Funiculina parkeri	1.36262742919491	0.973723469287625	32.261030998481	13.8171170839227	0	0.803193199123493	23.4400574611169	12.9985773992945	14.3436729595789	0	0	1.59882963066822	7.32260907117174	0.28206346232831	0	90.7964978358317	0	0	0	0	28.0514619501937	0.183565222468994	0	0	30.0669189852747	24.8241156009301	16.8739382411324	0.454209	0.324574	20.6371	7.10776	0.0940212	0.267731	48.1012	12.6076	10.4059
Funiculina quadrangularis	0.986901295429248	5.22782614674546	13.9745356815515	69.952109661042	0.432221679930599	2.49930306652576	0.500929209032794	5.79175156762936	0.634421692113309	0.308485583250291	2.26759415717288	10.2471524775417	83.6031311272136	0.573866051809203	2.96148206545627	0	0.0254868535628369	0.0128016839931451	1.29779466378295	4.41722482948647	14.2398641405511	70.1779832713701	0.518033504304405	2.88358232844453	0.255033587877576	5.18075500275741	1.02972867142548	0.864394	3.97088	12.8205	74.5777	0.50804	2.78146	0.251988	3.666	0.558984
Gardineria hawaiiensis	3.71068620803657	22.4588635782304	7.44805765227219	10.3997928473523	0	10.2460398918163	12.7261986347935	0.732372762204687	32.2779884252941	0.444306494388902	22.6259684570391	15.2333811678017	4.64318353125771	0	8.12071420312638	2.73382495489953	0	46.1986211914867	3.67095161160399	20.786102895628	13.5828748373017	11.0870689562183	0	13.2410623926485	7.62214619471775	1.95532069369978	28.0544724181821	2.60865	21.957	12.0881	8.71002	0	10.5359	7.69406	0.895898	35.5104
Gardineria simplex	4.06935556577179	4.77466740320228	24.931231332659	22.1512349695488	0	10.617979513105	15.9010856481793	7.17510546074123	10.3793401067926	0	15.95933259352	33.8407695868451	14.0285153895038	0	4.77812827883141	12.1879601595462	0	19.2052939917536	1.39728631395421	11.0994694292166	29.6151630823323	15.9286704846585	0	12.34940811496	17.7930611487768	5.04285696871214	6.7740844573895	1.82221	10.6112	29.4624	17.3695	0	9.24851	15.294	4.07265	12.1196
Gersemia antarctica	8.17841648264487	1.84213132676247	19.5766796971267	15.9824800655748	0	7.05579388079191	24.5913708476267	1.52544159397709	21.2476861054954	0	0	0	12.4080237848333	0	0	54.1895826962804	0	33.4023935188863	11.8655970511612	1.00193650723288	11.7231937864199	7.64012447178091	0	1.23641286456599	53.9938053487377	1.60043831997456	10.9384916501268	6.68134	0.948023	10.4333	12.0102	0	2.76407	44.2583	1.04196	21.8629
Gersemia fruticosa	2.7203874769235	11.2487522161447	10.0577094316986	16.7875799320577	2.2165884598394	4.37989588393055	5.32960577301087	28.9795358855159	18.2799449408788	0	7.85471900341317	14.515085409067	19.9271066626316	23.6789011428229	0.0319353685279669	0	22.4135630043215	11.578689409216	2.43088727549444	17.8922416036672	7.89221694381251	13.0057592036562	6.10499651060673	3.38258342617715	2.26653754878465	30.060197811774	16.964579676027	1.71709	12.3319	10.8217	16.5735	10.6668	2.59814	2.53205	27.1511	15.6077
Gersemia rubiformis	3.71384374201791	0.57802765501624	11.0354022568217	18.5109490655031	9.11927607250492	0.793005806589439	0.740677285464505	46.4318674308406	9.07695068524161	4.16022402583889	0	10.5870754874939	9.84588789678741	15.969702365588	0.00198104318710169	0.0227764259058024	57.7912478348839	1.62110492031499	3.302030411035	0.435817588296109	9.39477254063585	17.2676200891135	10.6956004743145	0.597288232988583	0.336426061482742	51.1057457329259	6.86469886920784	3.72537	0.337948	10.3391	15.2082	11.9282	0.464092	0.366627	51.7763	5.85425
Goniocorella dumosa	0.235217946913077	51.3930229859638	29.2063356561384	6.3447847039633	0	2.06136076430645	0.996431964154496	8.6058251921146	1.15702078644591	0	64.7385239741574	34.0489152202414	0.647935438015362	0	0.564625367585765	0	0	0	0.0917432995013348	50.218860695754	31.6950880842452	2.87762834082877	0	4.27819048207855	0.728375385747899	8.73716680146467	1.37294691037958	0.108987	55.4501	31.6501	3.29012	0	2.30139	0.574936	5.781	0.843323
Gorgonia flabellum	5.35507210127919	3.65537726784985	2.76078528707975	23.6105850284971	0.00344221284977727	21.5669366399772	18.2008918451477	3.6067864134189	21.2401232039005	7.47060483395029	0	1.32698769953153	27.6922599215141	0.943837294489941	14.1741008782432	5.4162758923516	0.122312234241157	36.0456823810914	2.96121914391737	3.90085884565951	4.6344742800162	22.9903783115741	0	19.1866235752375	13.8496840753829	7.78015894812593	24.6966028200865	5.2623	2.51875	2.90742	24.7644	0.31576	18.3092	12.489	3.83642	27.3275
Gorgonia mariae	3.94237027239884	5.38367692626248	14.6571266377212	23.2700455499817	0.000284144905590368	14.7578453666894	16.628720382719	9.29297843906466	12.0669522802571	1.1168143994286	0	6.77887655804054	27.1927105249999	0	8.48517080904347	21.2134780400518	0.18311157661298	35.0298380918227	3.90961824709843	4.71853476070015	12.8498837828563	19.5120331498598	0	14.4836044411417	14.4915771184953	8.55300979356337	21.481738706285	2.9896	3.3674	11.4286	23.3249	9.4715e-05	12.5755	17.4446	6.0097	22.8595
Gorgonia ventalina	0.832605748085292	4.39805716892863	1.9338507828722	42.9134305562321	0.291240971646837	6.76618993427688	13.3152068139481	1.7989030734417	27.7505149505683	0	1.68079020614911	0.101994662033404	55.091143285522	1.16247528878753	3.6794396573712	3.92575276227735	0.181209738819453	33.4009664603174	0.690878051427943	2.86051237840284	1.4880319312184	44.4364723261592	0.509909911523607	6.93367254235327	10.1805846333944	1.10302033852658	31.7969178869938	0.507828	2.97979	1.17463	47.4803	0.654542	5.7931	9.14051	1.02771	30.9828
Guynia annulata	3.3615981862501	6.24858179089782	11.5915629342146	42.890041115887	0.64937137639838	8.88178358679572	8.43701171073367	2.07224527441834	15.8678040244044	0.259072748808335	8.67784954350273	3.00980079849715	53.7970477128598	12.4933445415091	1.07079534676739	1.10631899059412	0	18.2509528581368	3.54256685649428	8.28191856239236	11.245093075399	39.1584601877167	2.84535504164642	9.78779316221039	5.91013656842477	2.15808788449654	17.0705886612196	2.38775	7.73612	8.61549	45.2818	5.32936	6.58012	5.15116	1.41011	17.0631
Gyrophyllum hirondellei	7.17409871394506	15.6749965824361	21.8612505223818	25.9639168477998	0	4.88036530566079	2.97909600981974	19.2164440661133	2.24983195184351	0.485609779811931	8.14614607580587	6.1877423624209	32.1193849194292	0	30.9000803852712	0	22.1610364772609	0	0	0	0	0	0	0	0	100	0	2.55324	7.94038	9.34966	19.3611	0	11.9268	0.993032	47.1258	0.749944
Halomitra pileus	5.54658003406673	8.07216548462879	13.2721430027524	11.8054682920528	0.215946642818091	10.361913911675	9.97555686679554	8.24784254113658	32.502383224074	1.3926531728558	4.28072273988379	7.24608335242417	11.3712392595635	8.33308062662563	19.558849832768	3.63496166617592	0	44.1824093497031	3.67896417121021	12.2990117053312	10.9428540467576	14.5958167450562	1.42774323202967	9.18244656719254	5.5978831154469	7.93120210174207	34.3440783152336	3.5394	8.2173	10.487	12.5908	3.32559	13.0344	6.4028	5.39301	37.0096
Helioseris cucullata	3.0691751280656	6.01940095152401	0.428906706253262	18.099567477799	0.160060998103908	18.5217710307378	31.6896809549132	1.95800297459278	20.0534337780104	1.29597034013093	0.901682572071722	0.0273738445697424	16.2426002417154	0.797532052562935	23.989642798091	36.1591932605204	0	20.5860048903379	3.67778445997627	4.73113264279031	2.85570754399507	20.0662924184833	1.53334795689971	19.4508037015711	30.8868890836664	2.01966645072861	14.7783757418892	2.68098	3.88407	1.104	18.1362	0.830314	20.6541	32.9119	1.32589	18.4726
Hemicorallium imperiale	1.25986885266012	0.0160206726258624	21.2163462509182	13.2828172825165	0	0.042987866881991	6.62308500738461	1.292986404924	56.2658876620887	0	0	0.572577930191245	0	0	0	0	0	99.4274220698088	0	0	0	0	0	0	0	0	100	0.419956	0.00534022	7.26297	4.42761	0	0.0143293	2.2077	0.430995	85.2311
Hemicorallium laauense	0.475344184123233	0.63533670596239	20.0869763917364	20.9244683035631	0	0.641174746450375	7.84610145935034	1.84091892752943	47.5496792812847	0	0	9.53605941707748	1.76456748950346	0	0	0	0	88.699373093419	0.489131260524327	0.488614548422528	20.9177422982076	22.4050217216195	0	0.873381959963783	1.93414994184383	1.76018984461985	51.1317684247985	0.321492	0.37465	16.8469	15.0314	0	0.504852	3.26008	1.20037	62.4603
Hemicorallium regale	4.82194871326352	4.27921745309835	41.9418711372225	31.6344466377818	0	2.36197570863708	5.98968646102112	5.73402921308923	3.23682467588647	11.4891152084666	29.5129871660483	29.8449707542324	4.03557244985967	0	6.3366581379169	11.4721403717141	0	7.30855591176204	12.5885305719868	4.17317184135664	28.9425991810653	40.6464407993789	0	2.20846514134908	3.63124363410178	7.80954883076141	0	9.6332	12.6551	33.5765	25.4388	0	3.6357	7.03102	4.51453	3.51513
Heterogorgia uatumani	1.65609485106418	1.61022041394779	4.29522571157953	1.45576535449168	0.00190072025753809	83.907990011033	2.57113918447916	2.96106636866342	1.54059738448367	0.353489790213261	0.543211390425766	7.61061573263417	0.231554271441212	0	87.7910280930072	0.272671099880484	1.89886300431691	0.465862742748891	1.98746644141215	2.91071205912838	6.90219931077205	1.59246966988278	0	78.1832355036985	2.30771205218634	3.95487312489426	2.16133183802551	1.33235	1.68805	6.26935	1.09326	0.000633573	83.2941	1.71717	2.93827	1.38926
Hicksonella expansa	23.015824270948	2.88713092159402	3.28821241386688	5.65402183194031	0	42.3730439639418	1.74168539221774	17.7299175163432	3.31016368914803	52.3437823704803	0	1.13663408405038	0	0	45.4281454150998	0	1.09143813036951	0	14.2539923460206	3.69512392049149	4.20367373266492	10.440717771224	0	33.1259671212901	2.88812305916563	27.5622988474748	3.8301032016684	29.8712	2.19408	2.87617	5.36491	0	40.3091	1.54327	15.4612	2.38009
Homophyton verrucosum	0.219596170497226	10.3259602854687	47.6145324431474	3.26338711032063	0	32.0743355681823	3.20048299617964	3.01862848272243	0.283076943481697	0	3.60919322523887	29.4890179786414	1.8441354713493	0	64.8593186928657	0.198334631904696	0	0	0	9.55498524815912	49.4670904041093	3.41932577115678	0	30.6644211502009	3.67179012043362	3.2059664096162	0.0164208963240879	0.0731987	7.83005	42.1902	2.84228	0	42.5327	2.35687	2.07486	0.0998326
Hypnogorgia pendula	7.62040586347284	1.12914225183354	48.6861619177999	35.3921022588784	0	4.96038396428825	0.380909053537214	1.35533909550997	0.475555594679987	1.79133770489354	1.53539622167665	32.6659425117808	57.3283951812647	0	6.61987831194687	0	0.059050068437479	0	5.16559702118331	0.199042911460695	48.5001354138525	34.5848994841951	0	6.8016788963029	0.99290148306324	3.14507832297939	0.610666466962894	4.85911	0.954527	43.2841	42.4351	0	6.12731	0.457937	1.51982	0.362074
Iciligorgia schrammi	5.23949133195805	6.62933322959647	4.97743721153957	33.4942780230197	0.0377216237977503	9.41149282475433	9.96211356650296	1.84862606765285	28.3995061211783	0.358393093872913	3.4038923524091	1.25770672385762	42.7051003541463	1.63389295614275	11.0502219002642	0	0	39.5907926193071	2.88675645464107	6.01969310316417	5.35726807920662	33.6564493596463	0	11.1435926995736	6.15748706222719	2.94152716442651	31.8372260771146	2.82821	5.35097	3.86414	36.6186	0.557205	10.5351	5.3732	1.59672	33.2758
Idiotrochus alatus	2.78330114153207	23.9811137194087	15.1073616251334	19.5678784821883	0	18.7344751905014	15.2507301951721	1.05248886934566	3.52265077671837	0	8.56688322408008	2.03955898154183	2.20653590179834	0	60.1196457035142	27.0673761890655	0	0	0.991670787157877	18.4948863332135	7.59354912738244	15.6902586453063	0	39.4872219841206	15.5620573539404	0.265887881736807	1.914467887142	1.25832	17.0143	8.24682	12.4882	0	39.4471	19.2934	0.439459	1.81237
Ifalukella yanii	21.6758509481425	2.71019989748811	17.8230788512738	7.73713110331248	0	12.6276593068132	27.6278262059653	6.16259350415211	3.63566018285247	28.2117233138059	0	3.85273901507845	0.695230885186267	0	4.55849943366229	62.6818073522671	0	0	25.8394641569698	5.86953375066296	12.9514918385396	6.55489766366812	0	12.0371351398069	28.0894267285953	2.94507412811597	5.71297659364131	25.2423	2.85991	11.5424	4.99575	0	9.7411	39.4664	3.03589	3.11621
Incrustatus comauensis	0.899150527479638	1.58893326734786	21.4708720764211	40.5653901385838	0	0.684563300865014	6.85294597799898	4.04387002795715	23.8942746833464	0	0	0	0	0	0	0	0	0	0	0.658140491717841	21.8072778035483	39.0267162551543	0	1.8274564683645	2.03241278265759	2.18924404307346	32.458752155484	0	0	0	0	0	0	0	0	0
Inferiolabiata labiata	16.121750478662	7.83106420230378	23.3803134560312	23.5348059357215	0	3.57931855863623	8.95167592910702	8.41307457990574	8.18799685963241	17.9914245648077	11.7806247600608	17.2183846580665	25.6621696014221	0	3.40393186861209	8.74171582282903	0	7.15469888499312	17.0510987326028	8.64262897296512	24.1535585647741	21.839000962048	0	2.59859143612145	4.77623445239838	12.0421158001252	8.89677107896487	17.0548	9.41811	21.5841	23.6787	0	3.19395	7.48988	6.8184	8.07982
Inferiolabiata lowei	7.82262602794583	7.33804931416876	13.2560620360018	39.1245340481605	0	2.03249736055854	5.79215333795903	1.01825352498004	23.6158243502254	1.54690696547655	7.76531620174171	3.08131750006841	45.9892346407865	0	2.12622593361785	0	0	39.4909987583089	3.25545703253114	11.6123068337081	10.3950687553551	43.9127702783791	0	4.01746640509638	2.95204960066724	0.195023792509926	23.6598573017529	4.20833	8.90522	8.91082	43.0088	0	2.7254	2.91473	0.404426	28.9222
Inferiolabiata spinosa	6.35176002759128	9.64408021876789	13.6352261073227	34.3379462333515	0	6.33624942922828	12.8239698486316	6.92103278744201	9.94973534766477	21.9993074178295	23.337604489812	0.663848822541395	27.3063013140597	0	1.93894745751332	14.6505501780124	0	6.55223542279998	0	0	0	40.1767313169344	0	10.0096756896219	0	0	49.8135929934437	9.45036	10.9939	4.76636	33.9403	0	6.09496	9.15817	2.30701	22.1052
Inflatocalyx infirmata	5.83446088645152	0.656897459391961	38.545413567243	29.106980496178	0	2.99435570960184	10.2389807468025	0.827678104209837	11.7952330301214	2.36952323114682	0	25.2226444430924	42.7204169977097	0	2.63740067450191	12.7568913959718	0	14.2931232575773	3.74676443411347	0.313236526039797	49.3524605758902	22.9831066481801	0	4.81364705628448	8.83911116582168	0.393129654842688	9.55854393882765	3.98358	0.323378	37.7068	31.6035	0	3.4818	10.6117	0.406936	11.8823
Iridogorgia bella	3.97473869550686	0.0319338438062454	13.7477466735059	14.9624852376608	0	0.020170080954779	8.0559975601432	0.988713254097051	58.2182146543252	0.11387492208028	0	1.21080500256045	0.99777217404911	0	0.783057578344656	0	0	96.8944903229655	2.31323250909626	0	6.12877332699147	10.3415779108458	0	0.720337706192661	17.6168551664838	1.54197123711312	61.3372521432769	2.13395	0.0106446	7.02911	8.76728	0	0.507855	8.55762	0.843561	72.15
Iridogorgia pourtalesii	1.76114772295208	5.2041331641497	15.8048968564698	44.6106809901189	0	6.21888746949225	8.59054513391726	1.60668839878121	16.2030202641188	0	0	2.46011551024324	42.0105068974092	0	0.78739524904135	1.91130301451695	0	52.8306793287892	0	0	0	0	0	0	0	0	0	0	0	0	0	0	0	0	0	0
Isidella elongata	0.263496738473452	0.67456190904313	6.82429745459009	53.6840687041213	0	4.87270621483594	10.445865002051	19.3245813446148	3.9104226322703	0	0	0.463368362957555	83.9782761390854	0	0.570333818704985	6.95259895763265	0	8.03542272161938	0	0.240217824981669	1.13953346737847	52.90777565105	0	0.439115973125037	9.94368450033117	27.8302803614954	7.49939222163829	0.0878322	0.304927	2.80907	63.5234	0	1.96072	9.11405	15.7183	6.48175
Isidella longiflora	3.63755129107464	7.13797726594078	12.5786971351843	47.4188442656663	0	7.4948934164806	11.7515824807772	6.54811547409086	3.43233867078524	0.951099321296169	3.60000865505401	0.532095245952668	76.9073099095905	0	4.25828593038031	12.4241613725284	1.32703956519796	0	4.94011483807455	8.9199295097055	5.68250621147025	37.0981940948783	0	10.0513165131829	20.6718003283714	7.87517006916708	4.76096843515005	3.17626	6.55264	6.26443	53.8081	0	7.26817	14.9492	5.25011	2.7311
Isidella tentaculum	13.6477938114699	0.409396394164348	6.2617441008798	35.3783043066211	0	0.9257593548874	32.8184468072543	1.86325858611338	8.6952966386097	7.42539286537504	0	0.872712022222621	37.2034977316107	0	0	54.4983973807916	0	0	16.1391680584296	0	6.58624732410742	34.7384477901766	0	0.948494915914582	28.2029042887969	3.87931915996856	9.50541846260631	12.4041	0.136465	4.57357	35.7734	0	0.624751	38.5066	1.91419	6.06691
Isidella trichotoma	7.56761674290078	0.204027408800551	7.75915854715926	21.2531232710046	0	0.116392124721653	8.49579010285537	1.11136517437272	53.4925266281851	5.45080573330938	0	2.33558890574113	15.0371715098785	0	0.434197103707128	0.0384973048449698	0	76.7037394425189	7.18837722963326	0	9.51902333622284	21.5088940124125	0	0	3.14011491397407	0.842990714943062	57.8005997928143	6.7356	0.0680091	6.53792	19.2664	0	0.18353	3.89147	0.651452	62.6656
Isophyllia rigida	9.22416833164993	4.1680772969871	4.48574873729529	20.3015420572316	9.17431632723163e-05	10.076412491912	28.9574006533876	8.26131798644482	14.5252407019284	4.08930445098403	0	1.52557921831998	30.2999511655729	0.123784703041212	3.92070980261215	37.2162484329825	0.0297300868007537	22.7946921396864	7.93760564929532	4.74647618112148	2.95971166677607	18.2379868392354	0	10.5445118495704	23.0187167723052	10.7596398269077	21.7953512147885	7.08369	2.97152	2.99035	22.9465	0.0412921	8.18054	29.7308	6.35023	19.7051
Isophyllia sinuosa	4.89821694377656	14.9849404741948	3.45618825660662	23.471222320598	1.52067372479604	9.7188134699938	23.3576416945361	2.22339141928441	16.3689116962136	2.89607745404242	10.8723129898726	0.833035254527751	32.5749551719759	3.97110170023919	3.7346693594902	38.1659491593837	0	5.27350474192571	3.57487523074062	14.1831999403956	2.91185063889933	23.9486632862378	2.55169054540685	9.19813625279001	27.3826193800227	0.978423961487771	15.2705407640193	3.78972	13.3468	2.40036	26.6649	2.68116	7.55054	29.6354	1.06727	12.3043
Javania antarctica	5.75085126269251	12.0639989007563	18.5796089846268	32.3464333189681	0	5.6509481314584	11.8053590511393	9.79024274077991	4.01255760957866	0	0	0	0	0	0	0	0	0	3.42711689217821	17.0343623205035	16.0526880542329	40.070588187835	0	4.59471565908754	9.05718415270284	6.3479467911666	3.41539794229339	0	0	0	0	0	0	0	0	0
Javania cailleti	12.6266413498539	1.21564659276107	19.2598736697329	39.9704490652587	1.14578330735641	2.5828372472053	4.2413914599042	4.07159657308689	14.8857807348407	6.51577531081831	1.88057124401426	11.9464944923257	55.1921228941839	8.599634602283	0	0.0733345076088238	0	15.792066948766	10.0408062862029	1.46410425179556	13.6380630167139	45.0954831011202	2.66467812398021	4.04180624647386	2.70281134606786	3.73428981868391	16.6179578089615	9.72774	1.52011	14.9481	46.7527	4.1367	2.20821	2.33918	2.60196	15.7653
Javania fusca	2.65699785135863	14.4236177099502	17.5051281530945	20.2847400923731	0	7.54302279332605	11.7534478019411	3.58635266835112	22.2466929296054	0	28.2236279091122	9.15142539469543	6.83778219506697	0	7.24591041937925	10.8255419444281	0	37.715712137318	1.37644513524042	20.3609090210395	12.9642332137533	19.4017586895519	0	14.965191303195	7.2491248164933	2.44823103587475	21.2341067848519	1.34448	21.0027	13.2069	15.5081	0	9.91804	9.9427	2.01153	27.0655
Javania insignis	2.78434440198038	1.97487710413837	16.4411391911281	26.9834349686308	0	4.73578223895196	6.68967610961406	4.48138032305672	35.9093656624996	2.15581968239908	3.14509527750041	19.971784416289	23.3282098973927	0	0.502720146703064	0.170776262199166	0	50.7255943175165	1.75813442184756	1.29235457052189	16.4605099156052	28.117700521422	0	3.44793717192028	5.5456636347908	2.22812411201324	41.149575651879	2.23277	2.13744	17.6245	26.1431	0	2.89548	4.13537	2.2365	42.5948
Javania lamprotichum	6.37046560849473	8.62909604444578	17.7512502635726	26.6614335837112	0	4.57647328560851	9.59985901810989	3.23507020393471	23.1763519921226	1.4503923464366	13.9247712867036	4.11915111290746	15.040266260134	0	0	4.12367043467569	0	61.3417485591427	4.7928300067167	12.6389260821686	11.0862245690714	26.5273974484424	0	4.52593643807891	8.48289002566612	2.98734714327366	28.9584482865822	4.20456	11.7309	10.9855	22.743	0	3.03414	7.40214	2.07414	37.8255
Javania pseudoalabastra	0.456585158221135	5.07709226189976	40.7450408010282	37.9804670173349	0	4.61204565121692	4.43137332730811	3.0709530642662	3.62644271872482	0	0	7.7851238980706	61.4391668360315	0	21.3500597203181	7.98105330249389	0	1.44459624308589	0	3.65406583001782	18.5245799037307	41.0202841813773	0	19.6298333122385	5.07700604074583	7.766424049364	4.32780668252587	0.152195	2.91039	22.3516	46.8133	0	15.1973	5.82981	3.61246	3.13295
Junceella fragilis	0.13502282830618	2.61735559809227	7.10645794249969	28.1790200722305	0.624182864923777	35.4114266409823	6.49499140560609	11.8999484898493	7.53159415750995	0	0.234114486523066	0.405768354353247	50.4387039102174	9.62828743864708	33.7122463427403	3.61923514963101	1.23755139986495	0.724092918022967	0.143358847335375	2.44361831984462	6.02754657864201	32.0489023203768	4.5121054539083	34.2163554776723	7.0807890283466	7.48470588488822	6.04261808898571	0.0927939	1.76503	4.51326	36.8889	4.92153	34.4467	5.73167	6.87407	4.7661
Keratoisis flabellum	3.17591933377736	3.47316863886092	37.2977219841475	28.0557066478428	0	1.96835572240231	9.87012015224854	11.1700784823389	4.98892903838161	0	37.5173666871042	14.4376082223591	1.93202551420633	0	3.81960311224689	23.070645292005	0	19.2227511720785	1.56456423440073	11.7672058724242	23.1284019872085	11.3490293317149	0	9.16332764217178	11.5367273621711	26.1857121728415	5.30503139706734	1.58016	17.5859	24.9546	13.7789	0	4.98376	14.8258	12.4519	9.8389
Keratoisis flexibilis	28.8249058234485	8.45699367158606	5.6698860260068	43.1073727883068	0	2.03226911019355	6.50144861438002	0.361665147984019	5.04545881809425	18.4532398748071	7.53546419228396	7.27255090038346	51.6204410455823	0	2.42642266884636	6.64446164828639	0	6.0474196698104	23.6191901979104	9.28937455637288	4.17864160273744	44.5358430098907	0	3.43200811574075	7.35325269057767	0.985585121276513	6.60610470549371	23.6324	8.42728	5.70703	46.4212	0	2.63023	6.83305	0.449083	5.89966
Keratoisis grandis	5.47278581340866	0.413543149480036	44.3685783408674	40.7501223493571	0	0.277548684778528	2.21340594053942	5.89838555148065	0.605630170088194	0	0	86.0492489792199	13.9507510207801	0	0	0	0	0	0	0	35.8255586718423	64.1744413281577	0	0	0	0	0	1.82426	0.137848	55.4145	39.6251	0	0.0925162	0.737802	1.96613	0.201877
Keratoisis grayi	9.36817709576536	12.1281389208472	9.60730634273887	9.08352674085448	0	10.1270162362713	12.8830227856836	11.7542549086571	25.0485569691821	11.8302079647865	13.3359084893159	5.8718556093387	2.07834065048883	0	10.3641595666227	12.1927834411558	0	43.4484522775415	10.2615926740107	13.9077688566071	5.1319469288304	6.85235403868033	0	13.6755819633432	10.8822971269338	9.74670686553191	29.5417515460625	10.4867	13.1239	6.87037	6.00474	0	11.3889	11.986	7.16699	32.6796
Kophobelemnon stelliferum	3.21552048246363	2.16097109523693	21.7974183460251	22.6659282699227	0	3.33859526294248	16.8711804706686	4.89904163050011	25.0513444422406	0.433044708250677	0	11.2212920798524	35.5105962292402	0	1.39869885769836	14.7333371816116	0	36.7030309433468	2.64858945409789	1.61960574376705	21.1028426870859	23.8977386972625	0	3.65877249847524	12.8164171131147	3.39834621241521	30.8576875937814	2.09905	1.26019	18.0405	27.3581	0	2.79869	14.807	2.7658	30.8707
Labyrinthocyathus limatulus	2.18305255578425	9.9227795412944	17.3025129340836	35.160836883802	0	4.57100760342168	10.9360677615214	0.845014201247274	19.0787285188453	0	12.0324858182011	3.48222529086136	24.395496520304	0	8.26359200095643	4.69004312870705	0	47.1361572409701	1.14865322633223	14.3053321163989	13.69082811565	31.1009242631112	0	6.72996429545649	8.2901629777742	0.290296757617482	24.4438382476595	1.11057	12.0869	11.4919	30.2191	0	6.52152	7.97209	0.378437	30.2196
Leiopathes grimaldii	2.98578240974093	6.1490278530089	25.0186327444317	29.3263655951996	0	9.89029738805134	14.6190669203901	9.982945389645	2.02788169953246	0	0.371288204411509	19.6363028375687	27.7491200206094	0	29.364817671963	22.8784712654474	0	0	2.85728378976938	0.753926371286699	29.0304696679841	16.9997592674297	0	11.1600602105489	16.4101551552981	22.788345537683	0	1.94769	2.42475	24.5618	24.6917	0	16.8051	17.9692	10.9238	0.675961
Lepidisis caryophyllia	8.47026754943816	17.0484211529431	19.3717855657051	36.3753751729935	0	0.0826543623389009	3.53039303027375	5.94649086531882	9.1746123009887	4.36692152616939	19.9408458980841	21.7398021127648	43.398821667438	0	2.87929671631835	0.470454557718282	0	7.20385752150698	7.24671645009448	24.0892029896083	12.8727130803786	32.5964906393964	0	1.75816629369502	4.37509729438524	6.00618195868016	11.0554312937618	6.69464	20.3595	17.9948	37.4569	0	1.57337	2.79198	3.98422	9.14463
Lepidisis longiflora	14.5976678351583	2.0226237526241	23.973782361121	31.459281858573	0	0.55106583657862	12.9537189873234	1.33537959767695	13.1064797709446	9.40643075162988	0.165324317292655	7.84674359018302	34.4486061507969	0	2.25007606085974	7.11125748662542	0	38.7715616426124	16.15299486704	1.71067827464338	30.5982670707197	33.0144638352321	0	0	8.47369503497831	0	10.0499009173865	13.3857	1.29954	20.8063	32.9741	0	0.933714	9.51289	0.445127	20.6426
Lepidisis olapa	3.8152720942375	1.4919224300158	24.5600097318048	29.4489136600465	0	0.541106948956214	12.7573222304294	13.5085614015306	13.8768915029791	0	5.81613658206379	5.14284518632719	33.3777390171184	0	0.295470941110024	10.4418325085847	3.77531086756084	41.1506648972351	3.00149189703867	0.491646624548049	13.8673275738155	25.5729301876958	0	0	13.70660809127	21.2694807151208	22.0905149105111	2.27225	2.5999	14.5234	29.4665	0	0.278859	12.3019	12.8511	25.706
Lepidisis simplex	8.89061959105018	5.47944188560455	37.062634199736	36.8683748146755	0	1.73214458624464	6.14635770125243	1.73807134193232	2.08235587950433	13.7788851528881	29.1096547808045	37.8975038897094	11.3682483650337	0	0	5.77828249256889	0	2.06742531899539	0	0	0	0	0	0	0	0	0	0	0	0	0	0	0	0	0	0
Lepidopora cryptocymas	12.0363826056105	8.21880478790949	19.2851710837582	26.1474794682366	0	8.84785245084216	10.6629499728678	2.26994574575567	12.5314138850196	17.8477451085232	13.9997966368705	9.37273593990946	42.696500093474	0	3.73254747288913	1.04294235343365	0	11.3077323949	11.2490083113487	10.3912083328748	17.2829084037862	24.2401424819351	0	5.33136008637945	7.91632391140859	5.71251177093697	17.8765367013302	13.711	10.8699	15.3136	31.028	0	5.97059	6.54074	2.66082	13.9052
Lepidopora dendrostylus	4.29469488499724	10.5361626823789	33.5888133209561	31.2130018343526	0	0.495936414500384	6.12730242684598	7.88514786859242	5.85894056737635	1.57305672431538	25.2834353863895	35.6246479028374	23.6643987521872	0	0.122324205273278	7.30008835360114	0	6.43204867539604	3.4714118453891	15.4760164886063	21.2774782228684	22.9358010257999	0	0	31.9127584846586	3.86286761694951	1.06366631572814	3.11305	17.0985	30.1636	25.9377	0	0.206087	15.1134	3.91601	4.45155
Lepidopora polystichopora	11.1299903520851	14.1931303520613	11.7237143766764	34.4169667670305	0	7.66216224224167	9.14241012731437	0.831552183656961	10.9000735989338	13.4758973191267	22.615721760308	3.40444859439557	31.3221246907987	0	2.54129602338688	5.44925244773213	0	21.191259164252	10.4833321789661	15.9986855358221	12.9605615483064	24.963142992866	0	7.5098455552895	9.16006203180144	2.51441597102732	16.4099541859211	11.6964	17.6025	9.36291	30.2341	0	5.90443	7.91724	1.11532	16.1671
Lepidopora sarmentosa	3.74490766325946	11.2158040274256	36.3670747380767	17.2245098027592	0	7.77771901678976	4.96597726111799	7.30643078835028	11.397576702221	2.21936749235608	23.0731585057747	27.8491805783853	0	0	16.3096552490659	10.1177973819539	0	20.4308407924642	0	0	30.1934125848888	0	0	0	0	69.8065874151112	0	1.98809	11.4297	31.4699	5.7415	0	8.02912	5.02792	25.7043	10.6095
Lepidotheca altispina	0.153392206297972	5.19053453780101	4.97660734619439	13.9216639656527	0	11.9718168268836	5.39367631825535	28.4633919486018	29.9289168503132	0	0	0	0	0	0	0	0	0	0	0	0	0	0	0	0	0	0	0	0	0	0	0	0	0	0	0
Lepidotheca chauliostylus	8.56088543190342	13.4935167057469	17.0242335660098	30.6345346123627	0	6.34433100333352	6.26617803747285	0.73133177219705	16.9449888709739	6.60370080615154	27.4275290735726	7.88912905808258	28.5082947741378	0	0.766287544976038	1.43380325938032	0	27.3712554836991	4.16812523853507	17.0889345963368	16.0736863340126	17.3916093114431	0	8.12592800906123	3.25429571931678	0.187490943152498	33.7099298481419	6.44424	19.3367	13.6623	25.5115	0	5.07885	3.65143	0.306274	26.0087
Lepidotheca fascicularis	12.6208104463036	8.7540829632297	11.6807707323522	24.609599943135	0	3.69679322899889	12.5992517344819	7.21663311048851	18.8220578410102	16.3536785120824	18.4968243581467	3.70599384471843	23.9967991779041	0	3.01008556357848	9.64604952035332	0	24.7905690232166	10.260009335467	14.379506004155	9.17987299124194	25.2561383302847	0	3.78972803969763	5.48881866705272	10.9797627398067	20.6661638922943	13.0782	13.8768	8.18888	24.6208	0	3.49887	9.24471	6.06547	21.4263
Lepidotheca inconsuta	40.9576619864675	0.665221846336898	9.28578569441041	14.4344164822131	0	4.0994986196462	7.90594070382853	5.59002638639049	17.0614482807068	66.640764607238	0	3.7627715114757	8.17104798904183	0	0.516790262093608	3.26207621154477	0	17.6465494186061	45.0874948642641	1.23252283910202	10.8886717856342	15.4520254295833	0	2.09940050263916	2.70226032297702	10.2353300765192	12.3022941792811	50.8953	0.632582	7.97908	12.6858	0	2.23856	4.62343	5.27512	15.6701
Leptogorgia barbadensis	9.73205781868443	11.3120867121922	24.9928046374739	10.1497148701589	0.238853189322122	5.62182713267356	8.20181236390614	26.7525469397377	2.99829633585113	28.2998594999808	0	39.2690295917813	9.476225204737	0	6.62660818927086	0	3.7506641872218	12.5776133270083	0	0	0	0	0	0	0	0	0	0	0	0	0	0	0	0	0	0
Leptogorgia cardinalis	4.82859855578975	1.64703660205687	19.3492431171363	41.9074350752016	0.117668199124385	16.9375150880302	1.75128240453886	12.0965492100468	1.36467174807516	1.48141306697644	3.53399924122833	6.57012948965114	65.9893276461083	5.42044215593534	12.8925295106134	0	4.11215888948711	0	10.4432564183886	3.45926232428379	19.7139060484742	37.343230005715	0	14.2186958192632	2.52590234115417	8.29670785245633	3.99903919026462	5.58442	2.8801	15.2111	48.4133	1.84604	14.6829	1.42573	8.16847	1.7879
Leptogorgia chilensis	2.29077156639318	24.6959947500702	27.7470652830905	23.1282090919368	0.00555865313449672	0.791363674790175	6.51513449333361	1.05078323223594	13.7751192550151	2.61379208909646	15.3926840450754	31.0548645437623	29.113948199499	0.313109868669215	0	3.81773085877373	0	17.693870395124	1.97912777314282	25.3633621208435	25.0584553391977	28.0029329631982	0.318109975557243	0.520490554886904	4.50476087272817	0.365186941298597	13.8875734591469	2.29456	21.8173	27.9535	26.7484	0.212259	0.437285	4.94588	0.47199	15.1189
Leptogorgia euryale	5.02184510752253	9.81441801821707	15.2585662853502	37.9849634115102	0.0311843258609142	8.93822487964739	2.14695965044115	20.7420201742318	0.0618181472187262	0	0.27601345863561	2.38510831550629	84.3801979041769	0	1.49227499900302	0	11.4664053226782	0	5.84893423621646	12.0045561468519	13.8181631538123	36.2948556968918	0	7.98375267136478	5.80664705629405	18.2430910385688	0	3.62359	7.365	10.4873	52.8867	0.0103948	6.13808	2.6512	16.8172	0.020606
Leptogorgia hebes	3.7338574452313	2.12982712356764	1.96527394307537	20.9448258825876	0.951788676441362	23.621958915646	2.36770470041796	44.1766579876292	0.108105325403607	0.397845309861068	0.484735792827538	0.588919969393556	24.413080249572	3.62224551809925	22.189574837911	0	48.3035983223355	0	4.50203788699808	2.29929917086736	4.27987460979135	21.3941445392014	0.774163954147976	25.8421864446499	2.99299197901127	37.7887785013799	0.126522913952705	2.87791	1.63795	2.27802	22.2507	1.78273	23.8846	1.7869	43.423	0.0782094
Leptogorgia medusa	1.17712125097569	11.9810738529313	14.1270845769838	37.6790945276163	0.113732962675117	21.3199993535257	0.301074327148852	13.1920096879953	0.108809460147944	0.340099924204203	0.341343440127199	3.25178186858956	63.6795591701376	0.962641084120523	24.6680728994483	0	6.75650161337265	0	3.34499416615108	14.6296043098364	13.5769015980151	37.7326551242106	0	15.947560773942	0.529022188538723	13.750613629984	0.488648209322197	1.62074	8.98401	10.3186	46.3638	0.358791	20.6452	0.276699	11.233	0.199153
Leptogorgia punicea	2.49237616195935	4.49018842071294	4.88048729741792	22.0461495777976	7.69051295283797	18.4020415225021	7.71918303170209	30.9891546123875	1.2899064226826	0	4.5110853507291	0.298476813665269	19.1491200510427	11.1846995980993	19.207295808924	0	45.6493223775397	0	2.20745886814528	0.90932381951427	3.52475887290886	10.095037153024	5.08911525044588	18.4181251874877	14.0913974105314	45.4480315123739	0.216751925568603	1.56661	3.30353	2.90124	17.0968	7.98811	18.6758	7.27019	40.6955	0.502219
Leptogorgia rigida	5.97077321396503	0.734511918897977	8.05218029650666	5.08221706051378	0.409404782519876	0.349119677021018	25.2189885311529	33.0786818869386	21.1041226324841	0	0	3.01735206025043	8.0116847271825	1.29246557163971	0	15.309262597234	10.5416489022978	61.8275861413955	4.13417105026145	0.702738935364151	13.0280911281277	5.2624245932395	0	0	17.4404327586313	37.5713393793349	21.860802155041	3.36831	0.479084	8.03254	6.11878	0.56729	0.116373	19.3229	27.0639	34.9308
Leptogorgia setacea	2.52848866864658	3.76925264491143	6.58770262576469	14.6635011540993	3.10784029004147	35.2750366145466	1.27218211268846	32.0503669624152	0.74562892688623	1.57504975783521	0.759388008716223	0.421110287495278	21.8770614743099	5.62511632494623	40.5865082240568	0	29.1557659226403	0	3.40686529976701	6.21734570567186	5.58951516051842	18.0892093162317	1.47350420990018	34.1516784985655	2.13712874992559	27.9828991873556	0.95185387206406	2.50347	3.582	4.19944	18.2099	3.40215	36.6711	1.13644	29.7297	0.565828
Leptogorgia stheno	3.46201061530666	0.980911353335898	36.6918388455874	23.8926231226647	0.0116613126872104	27.4861090930501	0.971100654673162	6.11878637720243	0.384958625492442	0.712700851719237	1.66963540765434	28.6422910587765	44.0468592476932	0	24.9285134341567	0	0	0	4.82110522976441	1.04083491297813	38.6419563075762	24.8039632465078	0	20.9637525469575	0.306823165212386	9.42156459100363	0	2.99861	1.23046	34.6587	30.9145	0.0038871	24.4595	0.425975	5.18012	0.12832
Leptogorgia virgulata	3.05892614728677	3.98283989506538	2.02763191496598	12.7627280254825	4.3603750706235	20.0100419311012	1.02810174001486	52.7134982748161	0.0558570006436669	0.565210979889004	0.435553148182448	0	15.2664342814162	4.55803400318856	22.8320052899972	0.0334997894788991	56.3092625078477	0	1.82693652031473	5.30267539413214	1.27254652926732	16.0104852164878	2.83731123620827	22.3223818973516	0.878712998323443	49.5489502079147	0	1.81702	3.24036	1.10006	14.6799	3.91857	21.7215	0.646772	52.8572	0.018619
Leptohelia microstylus	8.3780660546804	5.44420150614726	16.1482566997811	15.7534471330238	0	25.8643584557298	17.4214872972984	0.948726538921336	10.0414563144178	2.66670504668625	0	0	0	0	35.1543285152528	30.9975492447116	0	31.1814171933494	6.59327614601915	2.76923312708254	15.3405763215803	11.6372500699339	0	35.0124494049857	15.6650545688792	3.12340137454936	9.85875898696995	5.87935	2.73781	10.4963	9.13023	0	32.0104	21.3614	1.35738	17.0272
Leptopenus discus	10.0445101578311	5.09571023800731	28.4259024297943	39.7532583289705	0	6.14751066872427	6.02524743567687	2.05995917517555	2.44790156582012	0	0	0	96.2340147134525	0	3.76598528654752	0	0	0	0	0	0	0	0	0	0	0	0	0	0	0	0	0	0	0	0	0
Leptopsammia formosa	3.95665961067951	16.3510770628362	35.0281608041868	6.99568958966663	0	20.9768385587591	6.75500396517421	7.17127058218914	2.76529982650836	0	15.2755592962882	29.5319251021609	11.8301906754485	0	35.9458002145023	2.9257452221632	1.31749842410702	3.17328106532983	0.906767143247808	10.5860164594534	53.4262068543774	7.09524092254047	0	18.5905537421049	4.23462374176493	2.29598756605451	2.86460357045656	1.62114	14.0709	39.3288	8.64037	0	25.1711	4.63846	3.59492	2.93439
Leptoseris mycetoseroides	8.55629579905768	5.31369939067485	9.06126069672012	23.1205878073503	0.082744899763084	10.1517127381257	9.55329168429819	5.97823665391657	28.1821703300935	7.39948303068807	0	0.993563555927107	30.1099491373215	0.423642199312671	6.87980267317946	2.80930339091312	0.474231239189525	40.843846956333	6.30956188028346	3.180714723894	6.17971218202805	25.6564296114976	0.413661618039145	10.3230346141768	7.07983741224976	8.28936194108433	32.5676860167469	7.42178	2.83147	5.41151	26.2957	0.306683	9.11818	6.48081	4.91394	33.8646
Letepsammia fissilis	10.2965534687744	1.08506166586024	34.8743044325794	28.7835312580295	0	10.463795471904	6.92459307299562	6.98611544987287	0.586045179984041	0	0	0	0	0	0	0	0	0	5.69161922829236	1.6595229154749	25.2322506709634	33.0099880612886	0	10.582040494065	5.73517322931812	15.4956740898223	2.5937313107753	0	0	0	0	0	0	0	0	0
Letepsammia formosissima	0.787665080723727	1.31590594817358	20.830430142153	26.4907263095059	0	0.914849723788208	14.9686220187895	4.50797358154083	30.1838271953252	0	0.163816908411826	30.5219459269374	24.7369313072913	0	0.0485875582640758	0.0534973491537306	0	44.4752209499417	0.765334906141686	0.926976445566875	21.4718731721613	29.841928183807	0	0.668058452725408	13.2205213530381	1.11024393509465	31.9950635514649	0.517667	0.802233	24.2747	27.0232	0	0.543832	9.41421	1.87274	35.5514
Litophyton cervispiculosum	1.83527209059619	7.02207019273722	5.68400639418234	4.40128706156933	0.0855842310321622	27.8131803223549	27.6579448079444	7.30193998431971	18.1987149152638	0	2.40624376357877	0	9.01003011851769	0.715296324709756	36.966693546718	21.7083974370386	0.773014578496842	28.4203242309404	0	50	0	0	0	50	0	0	0	0.611757	19.8094	1.89467	4.47044	0.26696	38.26	16.4554	2.69165	15.5397
Lytreia plana	8.07484366171494	1.33222910180153	35.5143829327113	20.671255444261	0.441166411209712	18.3433972832138	6.58335005060888	6.54500778618872	2.49436732829009	9.42733283081489	1.71075408508429	35.0206905594954	27.4390833051479	0	24.857672825035	0.334234682439564	1.21023171198293	0	5.98908234513374	0.293162393242626	47.8175942892653	19.9885267513837	0	13.9020388446746	2.84409789766186	7.32501607737042	1.84048140126776	7.83042	1.11205	39.4509	22.6996	0.147055	19.0344	3.25389	5.02675	1.44495
Madracis asperula	2.24693792611932	1.31346691611578	17.8157357798759	50.6276941465566	3.04291259550557	7.77238143630432	6.56281701839062	0.932907464284951	9.68514671684696	0	1.06269768414683	7.75676776533387	66.2356466340599	13.3519702323389	4.7026142751914	0.292199049315101	0	6.59810435961399	1.66368331905703	2.64215837895029	17.876940151567	47.6967662055628	3.38654035084352	7.8137338682309	6.60265686125184	1.72930612497245	10.5882147395642	1.30354	1.67277	14.4831	54.8534	6.59381	6.76291	4.48589	0.887405	8.95716
Madracis auretenra	0.932139531159941	5.25336980136361	1.03610213764521	25.391757725732	0.256139289938951	7.27771352377977	18.3242800883113	2.39206309539197	39.1364348066772	0	2.0006481598208	0.757844030394303	30.1564654295336	2.51339975769531	8.97998745254525	1.42987725384251	0.141613000227985	54.0201649159403	1.06551269105227	5.19447421067828	2.95408788460633	27.3919907430848	1.7301315527944	7.04656849361785	12.0439432788621	2.51037157649652	40.0629195688075	0.665884	4.1495	1.58268	27.6467	1.49989	7.76809	10.5994	1.68135	44.4065
Madracis decactis	0.476223160374472	8.3177836694402	3.90504914158297	19.0889751956361	1.567433927654	26.5572642744422	15.9346652664209	2.59999260019264	21.5526127642565	0	3.19817415904495	0.313983516667695	15.6975781754282	3.16179772311946	32.8824850001356	20.3682836215547	0.0320808191958121	24.3456169848535	0.155562347275814	6.60034830617178	1.49827173353372	17.4841544909866	2.03573628545604	30.873693486648	19.3804563005088	1.0770728759815	20.8947041734376	0.210595	6.03877	1.90577	17.4236	2.25499	30.1045	18.5611	1.23638	22.2643
Madracis myriaster	1.32823638626619	6.06376812642577	14.7918276673694	43.4867047366709	0.00119831518533516	8.49110277677215	10.1040645905095	0.496158390036964	15.2369390107638	0	6.96137655561634	9.02024481419288	53.6357094589965	0.87444586703594	8.19659677160198	2.0125200828476	0	19.2991064497088	1.38381397637251	6.66965158440424	13.9664086209135	44.8785343612433	0.0243973744250851	9.31831159638362	7.74298488486457	0.458322587162721	15.5575750142304	0.904017	6.56493	12.5928	47.3336	0.300014	8.66867	6.61986	0.31816	16.6979
Madracis pharensis	1.84685501704068	8.27353065212162	7.36668568167682	20.9534801806906	0.0620930419800278	12.2854586869687	14.847885552597	5.4226746471656	28.941336539759	0	3.89078191943365	2.63017087992311	28.2398179369961	0.834593222668208	10.4121413793936	5.43745450008509	0.60359382186463	46.7336149287746	0.938252927452001	6.3495528216541	5.69187147340891	24.5230036523851	0	14.6271775580444	14.7838553848187	3.60686141514264	29.4794247670941	0.928369	6.17129	5.22958	24.5721	0.298895	12.4416	11.6897	3.21104	35.0515
Madrepora carolina	8.21812270072297	3.27922359821739	28.8383919874723	41.6262501952123	0	2.47050665923182	5.4448068880923	1.5798582466287	8.54283972442225	1.66308700654173	8.24664000256694	30.4870521513035	53.4251802827629	0	0.221571792078465	2.32724794816372	0	3.6292208165827	4.95794270207166	3.31914709748669	32.0830118831033	44.6119123192948	0	1.7944776983683	3.89596632028897	0.598194367050035	8.73934761233621	4.94638	4.94834	30.4695	46.5544	0	1.49552	3.88934	0.726018	6.97047
Madrepora oculata	0.699302888304606	4.08623097768572	17.2094695571826	49.6372564549437	0.36445443625661	2.78592798508384	5.11041016224295	5.62961039809166	14.4773371402083	0	1.91942719496634	14.4012840977203	68.3917826189484	1.12206649875034	2.64868586509178	1.03381192999542	0.0133848786955654	10.4695569158319	0.261918200420683	1.88498322851432	13.9886607376518	55.8330190279311	0.509881698516114	2.54706763635904	2.58936124612055	3.94923301487938	18.4358752096069	0.320407	2.63021	15.1998	57.954	0.665468	2.66056	2.91119	3.19741	14.4609
Meandrina meandrites	1.66292694857069	15.3230751864755	3.18627001402611	21.3020543896672	1.63330236909083	13.2679399817577	21.0115336183949	1.56510563404206	21.047791857975	0.340495437048244	1.34139414815105	0.624811612769213	30.8240991507664	2.38655624754023	15.1258265636781	33.0494718561526	0	15.5900099220981	1.3470021144632	10.5983958822384	3.38521407336169	20.7889270745638	2.33855795951942	19.1617578739326	21.5447849927575	0.810270585461687	20.0250894437017	1.11681	9.08762	2.39877	24.305	2.11947	15.8518	25.2019	0.791792	18.8876
Melithaea bicolor	5.57338397603991	9.65093860954898	34.0421144878786	11.3465852309993	0	2.22711006685689	8.16853068694647	26.3017784080215	2.68955853370835	8.80257319048283	22.9183580167117	23.7691110397842	1.15045899023166	0	0	20.3393467185576	21.4517559863903	1.56839605784177	0	0	0	0	0	0	0	0	0	0	0	0	0	0	0	0	0	0
Melithaea ochracea	2.50638129993795	9.14176438713838	11.2249979066163	7.85724301821133	0.171565074148408	21.4348978846981	6.86675007869374	11.0544805446853	29.7419198058705	0	0.769991213144938	3.03528832274211	3.56028371344912	7.37877271877838	45.6779880870553	0.92840501397024	1.94771079206043	36.7015601387995	1.77363024758027	7.18732451350661	8.9578746760839	7.8607989162779	0.616503911005585	22.6811825542749	5.73916145657783	12.8099919399661	32.3735317847269	1.42667	5.69969	7.73939	6.42611	2.72228	29.9314	4.51144	8.60406	32.939
Melithaea variabilis	9.32503902744865	1.52964120862937	11.2282249743494	26.8846684749343	0.028774282859878	37.4807220305237	2.21004677109216	5.72142390737443	5.59145932278807	34.453236755253	0	0	20.0389594471903	4.49530428680292	40.1211465125506	0	0	0.891352998203177	13.7852223296781	0.522143556229157	10.2598787850687	33.1061703594994	0	29.5867894096638	2.43081437159769	4.19596612550839	6.11301506275473	19.1878	0.683928	7.1627	26.6766	1.50803	35.7296	1.54695	3.3058	4.19861
Metafannyella lepidota	6.99882558857654	0.782943618252212	8.68426587012621	11.107186654983	0	19.5738325018388	0.616183699133144	50.5838130424221	1.65294902466797	0	0	0	14.2213304897788	0	21.4394341802765	0	64.3392353299447	0	8.13233421616166	0.463433726672962	6.59338820563873	23.9342606771414	0	23.5445570314958	1.95320980509133	33.1451259258654	2.23369041193274	5.04372	0.415459	5.09255	16.4209	0	21.5193	0.856465	49.3561	1.29555
Metafannyella mawsoni	2.8909725730209	7.28920035564728	23.7810182367412	26.840443279286	0	5.62792438552955	19.3268183187458	3.7565578645286	10.4870649865007	1.13322146295624	12.42190804639	4.23112904856571	15.1996255600186	0	2.39238657703344	53.9179526619038	0	10.7037766431322	1.99422127712449	4.39429488508908	20.131970756538	13.6634842839291	0	1.40293835437987	34.6754244034343	4.33219779958162	19.4054682399236	2.00614	8.03513	16.048	18.5679	0	3.14108	35.9734	2.69625	13.5321
Metallogorgia melanotrichos	6.5007501217814	0.0913926298042169	10.2927913003054	9.23754797347527	0	0.884543003821451	4.5718485689333	0.343734501985687	68.0773918998933	2.91523573521719	0.0266119065820054	2.8141602440548	3.05717262133232	0	0	0	0	91.1868194928137	6.98259137494492	0.0981686533795046	9.32508387382409	7.42410521315158	0	1.31252322163661	2.49258864261799	0.26750666620782	72.0974323542375	5.46619	0.0720577	7.47735	6.57294	0	0.732355	2.35481	0.203747	77.1205
Millepora alcicornis	0.642473079149599	4.75522178361825	1.71901481411843	50.0516385315176	4.2725857300799	10.6125659961552	12.0557242699979	2.82103571722157	13.0697400781416	0	0.962046731037871	0.01906829131422	59.222019989736	4.68757726733975	8.55944173165707	6.8183996308419	1.33758440115928	18.3938619569139	0.804318844273695	2.48454905752388	0.590380382301249	50.3279639361916	2.43726429032497	13.0844758325999	12.6282488986126	3.22908305111481	14.4137157070573	0.482264	2.73394	0.776154	53.2005	3.79914	10.7522	10.5008	2.46257	15.2924
Millepora exaesa	8.69261719165847	8.33047723728619	15.9775681368617	6.85627134015154	0.0214929351054188	19.3241566140827	20.8042728346943	5.81914718276626	14.1739965273933	2.63819381115323	6.00120570117949	5.42922013345594	1.60594319333493	0.647507740805492	21.2252633034031	39.5989571487234	0	18.4942130277011	6.80210992311467	13.5136089618741	10.3116444049257	4.34929330942854	0	17.8089053006304	22.9624801627467	7.76006123062194	16.491896706658	6.04431	9.28176	10.5728	4.2705	0.223	19.4528	27.7886	4.5264	16.3867
Millepora squarrosa	1.80036769821761	9.08311371170191	9.83190503811543	19.9968836522289	0.00210945956948992	5.06920691356821	19.4100904621287	3.91721615594862	30.8891069085212	0.638025462816083	1.43686129808669	4.480349501216	28.464579023442	0	1.59640413109888	9.33078632864577	0	54.0529942546946	2.66352265635884	10.5167292084297	5.13173749950798	20.1615104512196	0	4.41923868014007	15.0289230649414	1.46474647878236	40.61359196062	1.70064	7.01223	6.48133	22.8743	0.000703153	3.69495	14.5899	1.79399	41.8519
Monohedotrochus capitolii	5.11969266142671	4.39167449169811	14.3975839793942	22.5283529741803	0	6.47641341237257	13.1027931579727	22.5354076522376	11.4480816707178	6.84064447322222	27.0082328003585	18.0740572592847	28.6240731300146	0	4.05181219951453	0	2.66337076389573	12.7378093737097	2.7780760935623	6.13764468738282	8.37716563304592	6.64211172839072	0	2.42585368057289	25.2306266687308	18.7712228907631	29.6372986175515	4.9128	12.5125	13.6163	19.2648	0	4.31803	12.7778	14.6567	17.9411
Monomyces rubrum	1.02492827808477	12.140670103148	21.7484690622292	36.6883808632997	0	6.2355391854297	3.3029774313847	16.9531202666496	1.90591480977431	0	15.0503473322484	15.8720647825339	51.1206904372984	0	6.50816342239512	0.192137226064575	10.8662665423478	0.0217174705057517	0.807534426254023	14.1539556200397	18.9318693549628	39.5766130055395	0	5.8676081873124	2.298913608285	17.0877190692805	1.27578672832601	0.610821	13.7817	18.8508	42.4619	0	6.20377	1.93134	14.969	1.06781
Montastraea cavernosa	6.79507691513553	2.13703264720281	9.5019225361768	20.2920595412324	0.257399626873195	21.4736206167474	21.2951981511923	8.96832627195018	9.27936369348935	4.37555430824116	0	0.510512029576512	41.4241591972534	3.84236622527313	21.1906156876485	25.2983649896425	0	3.35842756236476	6.45684864287705	1.66316091689313	6.67181561418456	15.1975903696814	0	21.8935945183997	26.6011928193772	8.33461612768895	13.181180990898	5.87583	1.26673	5.56142	25.6379	1.36659	21.5193	24.3983	5.76765	8.60632
Montipora capitata	5.54036359044276	18.3924150867868	21.0216188904004	11.2502184840199	0	3.77460612632289	16.0410055290412	5.89385712646166	18.0859151665244	3.98834612005043	23.4710978809085	21.3965158930007	5.91955934263539	1.62359693804338	0.126326182865263	23.5950719969645	0	19.8794856455318	4.90200950152809	26.2614609603379	12.9770641575909	8.27444270122646	0	3.40096963908573	21.5223531892417	3.54867108729437	19.1130287636948	4.81024	22.7083	18.4651	8.48141	0.541199	2.43397	20.3861	3.14751	19.0261
Mopsea encrinula	0.439617696208946	4.94846889209429	49.3492525807102	16.8356062327348	0	7.98666785227245	0.57123327827738	15.4780515696994	4.3911018980025	0	16.7201520616003	22.2132229533412	8.18287867172904	0	4.9286541744939	0	47.9550921388355	0	0	0	0	0	0	0	0	0	0	0	0	0	0	0	0	0	0	0
Muricea elongata	2.36216340430261	5.56741625186836	4.45017184915302	31.3697868808754	1.28606781141707	28.0858940026694	11.737208268321	6.06440205352013	9.07688947787298	2.56453282280456	3.91968293299329	1.63844058900628	47.4435595007473	7.68914811641418	23.5803135713752	9.11323177497114	0	3.1874290480405	3.74797285214711	3.21577512402352	5.58820536543715	31.2485817923792	2.64674578314306	31.2745974286849	9.4792906928344	4.68184153496992	8.1169894263807	2.89156	4.23429	3.89227	36.6873	3.87399	27.6469	10.1099	3.58208	6.79377
Muricea flamma	2.10719241488012	17.9697487441014	10.991668951032	29.0314253525857	0	15.9989816444512	10.6280847876244	9.68200688132853	3.59089122399662	0	4.34471189121933	21.0251166184496	53.190203479191	0	0.847545299686477	8.09519356855054	10.5678533013837	1.9293758415193	3.67773339270492	13.6861745080855	8.30836873144862	23.049976537669	0	26.2766739524505	12.3546037248589	7.56976800450631	5.07670114827628	1.92831	12.0002	13.4417	35.0905	0	14.3744	10.3593	9.27321	3.53232
Muricea fruticosa	5.5532641340138	4.86128465515849	23.3562851777081	25.9307427175554	0.271482630625864	0.782924552913229	8.29320203471439	13.7040256317983	17.2467884655126	0	0	6.0965770448441	51.3687542569083	1.48938810734896	0	5.03072280925124	2.39715220607351	33.6174055755738	2.65022477832203	5.34187716245504	22.1671909117264	28.9541718999161	0.945912516519913	1.17024877392292	7.56692687244466	14.4986281876184	16.7048188970745	2.7345	3.40105	17.2067	35.4179	0.902261	0.651058	6.96362	10.1999	22.523
Muricea laxa	2.70200224953548	3.0717258608295	13.119752779162	30.7393947497615	0.485028663615125	17.6962365827145	17.1477048226441	4.61351987484751	10.4246344168903	0	1.69761185092298	3.67361362241332	47.7188024746972	4.11250156535349	20.1457927933553	10.2325986906719	0.15692129590016	10.1510957327392	3.08028880533631	1.8594025014287	12.6111593664924	31.924640201321	3.5818033503896	19.504295627819	15.437946608434	5.45858853502654	6.54187500375247	1.92743	2.20958	9.80151	36.7943	2.72644	19.1154	14.2728	3.40968	9.0392
Muricea pendula	4.52179496316953	2.06900300420693	15.1638299498562	30.0179319735883	0.0948763093090913	39.3810906438403	0.466125356075726	8.24921737815171	0.0361304218022179	1.66950790455031	0.369975549172979	7.01822186515854	46.1766379126481	0.031454184730023	37.9391112561853	0	6.79509132755485	0	6.77464763222802	1.99359788942321	11.6431071553988	29.8686874781195	0	39.1344347591792	1.42262001462407	9.16290507102724	0	4.32198	1.47753	11.2751	35.3544	0.0421102	38.8182	0.629582	8.06907	0.0120435
Muricea pinnata	2.3035259317124	7.60378614884802	9.35403043796879	22.0486030107234	0.129132701808594	23.2460682861236	14.3461842350858	8.4398239654564	12.528845282273	0	4.37332697031594	1.83652919871421	33.3826299475832	0.134912088647357	17.6278210731977	15.4314884944972	0	27.2132922270443	2.24454122046487	9.32999254853779	7.58925108405548	20.7889194279989	0	26.5587860175992	16.0132636231015	4.13550632465045	13.3397397535919	1.51602	7.10237	6.25994	25.4067	0.0880149	22.4776	15.2636	4.19178	17.694
Muricea plantaginea	6.22150361106136	7.67457781196264	44.4862673430531	16.9159028964672	0.0152131956987116	4.71741107346192	4.27766858391312	12.2398940543338	3.45156143004819	0	0	53.1248849290564	0	0	0	11.6834929449134	0	35.1916221260302	0	0	0	0	0	0	0	0	0	0	0	0	0	0	0	0	0	0
Muricea purpurea	2.03098445757885	2.82271157622964	32.9833763064919	13.5554369212843	0	0.451665335051034	11.8618124042475	25.2787277644423	11.0152852346745	0	0	32.7531939657483	3.21736235629404	0.789283723900428	0	6.11123134790123	33.0838419562069	24.0450866499491	0	0	26.4711609604438	23.5448082983593	0	0	14.1722625247741	29.5502881706937	6.26148004572913	0.676995	0.940904	30.7359	13.4392	0.263095	0.150555	10.7151	29.3043	13.774
Muricea squarrosa	1.55414786410441	9.79735473727678	35.4862265191032	14.1606073025266	0	1.00380485594766	12.0665081144689	21.9447857530352	3.98656485353731	0	0	20.9491192830828	7.44159787981901	0	0	42.705742519434	1.2814773940028	27.6220629236614	0	0	0	0	0	0	0	0	0	0	0	0	0	0	0	0	0	0
Muriceides cylindrica	0.715442165208844	3.95812791995412	12.3056551761166	60.1997626537643	0	1.70658466132932	3.56055979989917	10.606553447944	6.94731417578359	0.195023753985354	3.03662988189914	3.97317181419914	81.6724890477851	0	0.748292345892598	0	0.548858634287368	9.82553452195127	1.22934250954396	2.42845304216425	10.3927595891952	63.9175899059	0	0.752219994573044	1.592223730639	11.6368816046489	8.05052962333564	0.713269	3.14107	8.89053	68.5966	0	1.06903	1.71759	7.59743	8.27446
Muriceides hirta	8.23388031553645	0.44057965490235	15.5697419514929	60.2035584325874	0	3.3893412795536	4.38392822764783	2.29806787445115	5.48090226382833	0	0	0.0231649450710793	85.563981888918	14.4128531660109	0	0	0	0	7.0655449725526	5.0318725198591	16.76118040864	50.2651853182189	0	8.34215285174084	2.77679172218457	4.39006831171965	5.36720389508432	5.09981	1.82415	10.7847	65.3442	4.80428	3.9105	2.38691	2.22938	3.61604
Muriceides nigra	1.11477902712439	1.83308237940502	6.97444049193237	78.9510898975751	0	2.08569427272621	1.95588957032304	4.05501213506962	3.03001222584427	0.323833744582242	0.91304495371248	2.94449381012143	90.4132374025344	0	1.32310633862582	0	0.798762955075769	3.28352079534786	0.606966123842855	1.0629961743838	3.85146801711717	83.2216223027895	0	2.07976230430553	1.01583378364597	3.89334398016317	4.26800731375201	0.68186	1.26971	4.59013	84.1953	0	1.82952	0.990574	2.91571	3.52718
Muriceides sceptrum	1.696731393965	5.10245125533936	20.800201100881	29.008782166335	0	3.97398956271134	12.3962507415074	13.3623675835105	13.6592261957504	0	0.414615930781504	19.1251388719255	34.6981300696105	0	7.252791170546	14.6403224271162	0	23.8690015300203	0.922761835373988	2.37005597779136	23.2886692320447	29.657148769554	0	4.63445908393668	8.68810959975076	17.8325133931203	12.6062821084283	0.873164	2.62904	21.0713	31.1214	0	5.28708	11.9082	10.3983	16.7115
Muriceides tenuis	0.092820789858102	19.7781892453503	18.6676821957749	21.961101490693	0	3.2868222259072	0.803705947188172	34.9379768112125	0.47170129401589	0.898209893971145	35.5617165841336	12.1590224442115	43.9102996108311	0	0	0	7.47075146685261	0	0.46047163508488	22.5665661702851	18.8916274768545	11.0018130849498	0	1.02379179063328	0.753217020983751	44.1242825775053	1.1782302437034	0.483834	25.9688	16.5728	25.6244	0	1.43687	0.518974	28.8443	0.549977
Muriceopsis petila	29.7204680415467	1.81652185347358	2.59646479142744	18.3435334581851	0	22.8407944581159	14.4694215134026	3.66879829140826	6.54399759244037	43.3092446332606	0	1.17481208772704	29.3183468347471	0	6.17156526611679	12.445377601114	0	7.5806535770344	29.3309590930363	1.93521119029422	7.24430684222665	17.1489120886267	0	15.1468703328482	18.4776275529248	5.86191472058046	4.85419817946269	34.1202	1.25058	3.67186	21.6036	0	14.7197	15.1308	3.1769	6.32628
Myriopathes ulex	6.09889888322624	3.36853520445924	37.5616610231826	10.4251577617085	0	2.62110119269435	16.2763162357868	6.55725756070902	17.0910721382333	3.4095641925309	3.50241190739741	33.8959149890698	10.8890898404559	0	0.852300364382026	19.3567871211269	0.19124723490651	27.9026843501305	5.84530094324472	2.11376416992102	31.9166927953656	13.7968449358177	0	3.76409985417066	15.138404916961	5.10925553394046	22.3156368505789	5.11792	2.9949	34.4581	11.7037	0	2.4125	16.9238	3.95259	22.4365
Narella alaskensis	6.44482955354629	4.5749956395868	26.3270019584715	17.4671898278364	0	2.10878063144932	11.4478352330854	0.833467907875197	30.7958992481492	0.487898257101966	0.735748225974547	9.7144432921553	5.03638612169104	0	1.15672001380394	0	0	82.8688040892732	7.00063193614125	4.98652965432028	20.2376277968679	17.9249721846344	0	2.14624434663519	2.83236294850011	0.528829743273489	44.3428013896274	4.64445	3.43242	18.7597	13.4762	0	1.80391	4.76007	0.454099	52.6692
Narella alata	12.1130682668788	0.244140861093497	24.5909098343652	30.3503359294428	0	0.25766653462308	8.1297041328566	0.988017727015507	23.3261567137245	13.2135208027955	0	10.5590029155136	20.8430397509747	0	0	0.593949016332695	0	54.7904875143835	13.3546661766889	1.76455207241899	15.5078262222613	25.604202974628	0	0	4.87849429831638	2.22204508172044	36.6682131739659	12.8938	0.669564	16.8859	25.5992	0	0.0858888	4.53405	1.07002	38.2616
Narella ambigua	6.14286104840991	6.06132197091383	4.95389451672464	29.1704462421675	0	6.37233403170694	5.5044255214734	12.555110951575	29.2396057170288	0	3.1277721922848	0.191390043339187	56.7242614541624	0	0.802501365233295	4.95123113932108	0	34.2028438056592	0	0	0	0	0	0	0	0	0	0	0	0	0	0	0	0	0	0
Narella bellissima	1.10367802761541	2.03195991590839	7.52779006594871	45.3318165712806	0	3.96325046436483	21.3972540690315	0.955863368880741	17.6883875169698	0	3.89430554269643	4.24347106827108	45.069893663865	0	2.69515758369727	3.20343789682355	0	40.8937342446467	0.404139535799663	5.29689432655428	9.48649646565431	41.4574792181725	0	5.60275570812786	18.5094663658523	0.410734322230038	18.832034057609	0.502606	3.74105	7.08592	43.9531	0	4.08705	14.3701	0.455533	25.8047
Narella bowersi	4.49704154650748	2.68895354894524	22.4727463553459	27.7390842454925	0	0.392626484790787	6.01033151709559	1.78980725033733	34.4094090514852	0	0.321671294515533	0	0	0	0	0	0	99.6783287054845	3.09072285083852	2.69761795219519	15.5158765472894	32.1356764198679	0	1.74869237857277	4.27417006078126	0.343537470465346	40.1937063199896	2.52925	1.90275	12.6629	19.9583	0	0.713773	3.42817	0.711115	58.0938
Narella clavata	0.276409480843305	4.90145237849876	16.950718293039	32.5566534413742	0	12.8549747275268	10.0838692008134	6.19062782075846	16.1852946571461	0	3.59635115022532	9.02303703894086	46.3286942894995	0	12.443828491033	0.0356373037589454	0	28.5724517265424	0	3.42160605770317	15.8569627401544	29.975818756241	0	4.31524990704085	8.16269311260772	7.11231083250472	31.1553585937482	0.0921365	3.97314	13.9436	36.2871	0	9.87135	6.09407	4.43431	25.3044
Narella dichotoma	5.09834800779838	0	0.829208981272548	27.6069240948819	0	0	2.74140354018351	0.348975792244157	63.3751395836195	0	0	0.109344557613367	20.1360212394972	0	0	0	0	79.7546342028894	0	0	0	0	0	0	0	0	0	0	0	0	0	0	0	0	0	0
Narella gigas	6.63152690820522	2.66948190377192	15.7394835168427	36.5956535710871	0	0.244093445715962	14.2746417026819	13.0719265398357	10.7731924118594	5.0440442672396	10.6016233912535	10.8155046690319	47.7811293742612	0	0	12.8848389638566	1.08564688033694	11.7872124540203	5.85375041093421	4.77422496134346	20.1414748111665	26.4916317128128	0	1.29206562878508	10.4439115073203	13.3838492608227	17.619091706815	5.84311	6.01511	15.5655	36.9561	0	0.512053	12.5345	9.18047	13.3932
Narella macrocalyx	8.08209863873399	0.403133783836972	7.00612017226944	15.0334259446669	0	0.0885355151266643	3.40252319753918	0.873960074020229	65.1102026738066	2.68799548517921	0	0.829160051528291	2.36278032490081	0	0	0	0	94.1200641383917	9.23806943538276	0.108325439361161	7.08858719970741	10.507555277191	0	1.31163840734453	2.26839161353851	1.06087382908968	68.416558798385	6.66939	0.170486	4.97462	9.30125	0	0.466725	1.8903	0.644945	75.8823
Narella muzikae	6.43383761666544	1.23624123961197	22.3566825291503	34.0497618830243	0	0.70458227105102	14.7390968195152	12.565942947622	7.91385469335979	6.07045209191908	0	6.47689809624257	47.6694430065752	0	0.246495344692182	18.1769977723037	2.84769296311652	18.5120207251507	4.81856697136566	3.70303483194624	20.6115145671079	31.0574381808231	0	0.109660541420764	20.5365098066035	10.9725254281808	8.19074967255205	5.77429	1.64643	16.4817	37.5922	0	0.353579	17.8175	8.79539	11.5389
Narella orientalis	8.39667838363226	0.235774559856905	36.430458166777	26.7886187128499	0	2.69255400746312	10.8566687701926	0.589604288089048	14.0096431111392	0	0	6.40064888186578	0	0	0	4.31926425663336	0	89.2800868615009	0	0	0	0	0	0	0	0	0	0	0	0	0	0	0	0	0	0
Narella parva	0.931327728411106	2.89896265315585	10.9244104632565	22.5288031422954	0	4.5839435495519	25.3956932678482	9.1934102824337	23.5434489130473	0	0	5.94584300070865	16.5083041574974	0	2.39951075620107	14.4110111141568	0	60.735330971436	0.416658786463147	1.62325309422913	12.2216980306123	17.3692470023431	0	2.16682959358716	29.9621667920964	7.29242788695286	28.9477188137159	0.449329	1.50741	9.69732	18.8021	0	3.05009	23.2563	5.49528	37.7422
Narella pauciflora	0.360385168828213	2.27966845182871	29.9300517081642	31.6542745034113	0	0.32529830435035	13.4069487069108	0.92989055393811	21.1134826025683	0	6.76087345596305	24.0837950467103	36.577291959845	0	1.07288469817602	11.9497578575797	0	19.555396981726	0.321963112262317	3.46171958720556	28.5117536370763	39.5355267167287	0	0.278380303770749	10.8875952905845	0.628191079065784	16.3748702733061	0.227449	4.16742	27.5085	35.9224	0	0.558854	12.0814	0.519361	19.0146
Narella studeri	12.882292551502	11.2518778993932	20.3780818688873	20.8475956059153	0	14.4472736587901	1.90663853407642	5.31017139081442	12.9760684906212	59.6393563404896	13.0263196389091	0	1.61818139077843	0	25.7161426298229	0	0	0	0	0	0	0	0	100	0	0	0	24.1739	8.09273	6.79269	7.48859	0	46.7211	0.635546	1.77006	4.32536
Narella vermifera	7.50582140876767	1.0210809898249	27.7984261224836	35.2230360226105	0	1.14786888712141	15.5854028416227	2.59227723011733	9.12608649745187	0.334538354159639	0	8.23318307664912	13.0330360487547	0	0	78.3992425204365	0	0	0	0	0	0	0	0	0	0	0	0	0	0	0	0	0	0	0	0
Narella versluysi	2.38603089801565	1.22920181132038	5.07287377095253	53.9218259176631	0	2.93681440170898	19.7486316890687	4.17388268386568	10.530738827405	2.02141784347309	1.40851603686278	4.9118727841385	60.9428869340572	0	0.619862814445312	20.5996228719367	0	9.49582071508646	4.27770318517662	2.03592990142478	5.66895987045663	48.5538953100923	0	4.86016877382248	16.8009043328065	5.21491973840015	12.5875188878206	2.89505	1.55788	5.2179	54.4729	0	2.80562	19.0497	3.1296	10.8714
Nicella americana	6.09733720188978	0.592802342083784	9.56735575071681	40.3367650507542	0	2.02341027676987	26.410395881886	6.76769250557123	8.20424099032833	0	0	2.07546074435717	43.248983889274	4.07596841145631	0	48.1740569749181	0.0435919208252708	2.38193805916923	5.72533841670053	0.976019107165143	8.87851581200989	40.328967065829	0	0.435886418189233	26.9297446949256	6.4703464584207	10.2551820267599	3.94089	0.52294	6.84044	41.3049	1.35866	0.819766	33.8381	4.42721	6.94712
Nicella carinata	1.55984438481937	1.5917452502757	55.6911510477257	9.58138728092837	0	1.14527936141999	7.18890131603339	17.3442476211463	5.89744373765115	0	0	97.3961818132884	0	0	0	1.09434366299536	1.50947452371626	0	2.25210925233292	2.34519762618062	53.1190677618224	6.14206211463884	0	0.675780465468102	4.34518450213708	19.0058032303447	12.1147950470753	1.27065	1.31231	68.7355	5.24115	0	0.60702	4.20948	12.6198	6.00408
Nicella deichmannae	4.83706241379755	4.8639264932916	24.9674653246689	28.6580925427379	0	2.91502352861353	8.51887819932111	2.59459644446254	22.6449550531069	0.31419526884251	5.41642171111021	24.1721925581457	31.1342876857795	0	2.75974073101847	0	0	36.2031620451036	2.48380737619202	6.78447205446608	19.1356378531119	39.5857054350909	0	3.83026906479875	2.81971753811923	1.52942676342487	23.8309639147962	2.54502	5.68827	22.7584	33.126	0	3.16834	3.77953	1.37467	27.5597
Nicella goreaui	5.56051380128319	6.52360776517797	17.667273691545	14.7776720936819	0	10.1861486210212	20.6706065607862	9.76792530214498	14.8462521643596	0.923165302363463	10.3737161646788	16.5419476969742	5.20439536291966	0	6.44516014065548	15.6765656111389	0	44.8350497212695	5.23380133640118	6.197031314821	16.1218095552404	10.3916153893131	0	13.4770600900886	20.4254085564768	4.58748506522925	23.5657886924297	3.90583	7.69812	16.777	10.1246	0	10.0361	18.9242	4.78514	27.749
Nicella gracilis	10.578522979581	1.25332732770215	35.5527254657372	23.773914973712	0.0913581359956727	2.04259679658354	13.0547229228614	7.76613308652408	5.886698311303	0.867078520539466	1.42541425924776	24.7607542805237	32.1437800002561	0	2.50182612476581	38.3011468146672	0	0	0	0	0	0	0	0	0	0	0	0	0	0	0	0	0	0	0	0
Nicella guadalupensis	7.95881532515201	2.05564930151632	6.55922241751924	67.72280630072	0	0.383398578149359	8.29075797375072	0.929305132276812	6.10004497091549	0	0	0	0	0	0	0	0	0	7.4051416294868	1.1442728070986	6.74690581147158	68.5888477756928	0	1.26160050859667	6.85696956816434	0.308043537571175	7.68821836191808	0	0	0	0	0	0	0	0	0
Nicella hebes	12.6219593034919	3.52286603012911	33.4491899871181	29.3387563517656	0	1.84058934823366	4.98316384529399	2.58866636788375	11.6548087660839	16.0784547653676	2.41208729946849	30.9449911886082	34.5820872186203	0	5.89126566469637	0.10674412553567	0	9.98436973770348	15.6175451025961	3.03709901006132	33.5201781089707	29.7777794135771	0	3.18483100515135	0.576860691689838	2.31811290128789	11.9675937666657	14.7727	2.99068	32.6381	31.2329	0	3.6389	1.88892	1.63559	11.2023
Nicella obesa	13.0845168941058	2.65083183470241	15.0444555139421	13.3795849602577	0	7.19899875639302	23.5814042717211	3.56003548229198	21.5001722865859	5.10959114678839	1.58521705263899	8.81651440734873	7.29457175086809	0	7.95266594977819	41.6438574380412	0	27.5975822545364	13.7773373927149	5.51454030674694	20.5004162057802	17.6816665312477	0	5.36994672292896	16.1271855676337	3.40296113148576	17.6259461414619	10.6571	3.2502	14.7871	12.7853	0	6.84054	27.1175	2.321	22.2412
Nicella robusta	8.44170747386364	3.86064638508347	34.5287558369488	28.0882545719512	0.00572598042213744	5.27324090133989	5.26430911263366	11.6177289892273	2.91963074852981	6.11137416043106	0	43.6556307709041	16.9630128114434	0	25.2061695222023	8.06381273501917	0	0	9.678288702334	0.855144357583623	19.840909700904	39.3446457083305	0	8.67222377048595	5.21993917873084	16.1488183376265	0.24003024400459	8.07712	1.57193	32.6751	28.132	0.00190866	13.0505	6.18269	9.25552	1.05322
Nicella toeplitzae	5.79547225882075	2.40495356575647	22.5318936029154	45.5386566171745	0	0.564327961972699	12.6622413816787	3.72775444420512	6.7747001674763	0.0771598236081305	0.331308707790839	18.7838698404005	71.0411956921502	0	1.56155201162644	7.75362233113265	0.0627603352700497	0.38853125802122	3.97554474386168	0.60423657352332	20.1310302599389	49.7470936493485	0	0	7.77218928224082	3.71978791671067	14.0501175743761	3.28273	1.1135	20.4823	55.4423	0	0.708627	9.39602	2.50343	7.07112
Nidalia deichmannae	2.35640485134495	6.06602079370833	39.120148988069	19.8297355990197	0	5.32141923962415	14.6111399026927	7.49585120698574	5.19927941855551	0	16.0608117581013	54.9469283367068	6.50026168453783	0	0.994810221598426	18.7267549859483	0	2.77043301310737	6.04308499196533	13.5487255321816	43.0231774442834	10.7070936269167	0	1.05444918526974	20.7510581955514	3.99731296989222	0.875098053939565	2.79983	11.8919	45.6968	12.3457	0	2.45689	18.0297	3.83105	2.94827
Nidalia dissidens	2.7763220714092	1.19175254265548	30.9524461750977	33.1802439233933	0	0.246589997304542	9.88832935891645	8.65547853237759	13.1088373988457	0	13.1967287499753	44.8808472036441	30.2908245447125	0	3.96779210241885	2.56603478801081	0	5.09777261123838	0	0	0	0	0	0	50	0	50	0.925441	4.79616	25.2778	21.157	0	1.40479	20.8181	2.88516	22.7355
Nidalia occidentalis	8.31189966774514	2.00729862541297	27.7777701605488	44.975943698951	0.00344618872105979	7.52522390169801	3.67594053819347	1.98323566873147	3.73924154999807	5.3655517975738	3.10001798170011	21.9217194342981	55.3467933182503	0	9.82664571106323	1.28658708410468	0.394529274521205	0.440581889099785	7.23836976866602	0.700968320991765	28.151455907763	40.7097956229998	0	12.2268263252313	5.0529066855145	1.78584226824937	4.13383510058422	6.97194	1.93609	25.9503	47.0108	0.00114873	9.85957	3.33848	1.38787	2.77122
Nidalia rubripunctata	1.76300683541109	13.4575569235394	37.4156200495378	14.1191883945992	0.0257629624507298	16.5314093368595	11.8548672079201	1.82046256610622	3.01212572357594	1.05162670629382	34.032194886764	44.5285054758329	2.97464917496241	0	10.0273252910377	7.38569846510913	0	0	0	0	14.4964393521115	0	0	77.567940111644	7.93562053624448	0	0	0.938211	15.8299	32.1469	5.69795	0.00858765	34.7089	9.05873	0.606821	1.00404
Nidalia simpsoni	0.586314476759268	0.718504081901093	59.6229305798271	15.2090308929922	0	1.62130586573479	9.76941596871437	4.38224027799551	8.09025785607565	0	0	67.0873671197737	1.15887763423399	0	0	11.9655668460507	0	19.7881883999417	0.496292704294426	0.129731203598195	59.7740836305711	19.1991116773857	0	0.301953875188052	6.84209959033015	4.44869745424389	8.80802986438853	0.360869	0.282745	62.1615	11.8557	0	0.641087	9.52569	2.94365	12.2288
Nidaliopsis violacea	7.85643113118687	0.219058856714694	21.7415841087071	34.6178429862349	0.0691903534215865	0.143912669911489	18.1557190145891	3.64948425003431	13.5467766292	2.96574111724033	0	27.8181238991534	50.947107677456	0.0894007434078266	0	5.79894779453933	0	12.3806787682032	0	0	0	35.4381661823199	0	0	56.6850257554436	0	7.87680806223646	3.60739	0.0730196	16.5199	40.3344	0.0528637	0.0479709	26.8799	1.21649	11.2681
Notisis elongata	11.3705052144927	4.32622897454521	14.4063269722159	30.0412319928318	0	14.7448971966235	10.7648787923233	10.3250186423061	4.0209122146615	0	12.8306301820413	11.6687707125178	22.0318546994959	0	12.2241648474698	3.57902839585257	2.83916937647421	34.0323379074785	0	0	0	0	0	0	0	0	0	0	0	0	0	0	0	0	0	0
Notocyathus conicus	1.06500438252337	3.59921054673245	13.8246531871441	20.2827213043327	0	4.03121545227019	14.662281042969	20.7681107192894	21.7668033647389	3.31223864044747	0.78529900588436	0	0	0	0	14.7677822103887	0	81.1346801432795	1.26118313626284	1.75800011096387	12.7695988890363	16.9250112263361	0	1.46427950182777	5.3303222844739	18.7669066331788	41.7246982179204	1.87948	2.0475	8.86475	12.4026	0	1.83183	11.5868	13.1783	48.2087
Oculina profunda	14.9531002027797	20.926230838143	34.0984644671361	13.928262576817	0	1.64743017583956	5.22015845268482	7.64647649692785	1.57987678967195	0	0	0	0	0	0	0	0	0	18.45720820752	46.4354920355251	35.1072997569549	0	0	0	0	0	0	0	0	0	0	0	0	0	0	0
Oculina varicosa	13.889698919024	1.68285630836189	7.18814338462331	23.8752406499722	0	41.769205735559	6.53521285566555	3.94664989207117	1.11299225472286	12.7808044516149	0.00675892708873807	3.73339133855038	41.7594305797791	0.0278616401429704	41.6458392798843	0	0.0459137829395818	0	11.0831538194516	1.10718496107729	7.77313626256497	27.2600349534501	0	37.813489208868	8.21478486011253	3.97661736131745	2.77159857315812	12.5846	0.932267	6.23156	30.9649	0.00928721	40.4095	4.91667	2.65639	1.29486
Oculina virgosa	6.43767964735095	6.94941284389191	27.1217174439945	25.4693248010646	0	11.6245043788209	9.50001335611783	4.10197036900404	8.79537715975528	0	0	0	0	0	0	0	0	0	2.57749284541067	6.02111625594989	25.8203520959846	33.307067549747	0	11.7575738164863	7.39871638377975	3.11084278216699	10.0068382704749	0	0	0	0	0	0	0	0	0
Onogorgia nodosa	17.5239907640584	3.09505862508398	7.91165053829738	35.7907125996105	0	3.95070123049945	5.65713974779326	16.9539660552438	9.11678043941328	0	0	0	0	0	0	0	0	0	14.3543664007437	1.0743737862307	3.96410711031898	38.2559472336751	0	10.5181386288561	1.96223916607282	21.7096374293054	8.1611902447971	0	0	0	0	0	0	0	0	0
Oparinisis flexilis	34.1641781864119	1.76139096453544	8.68344302283621	20.7053603634614	0	21.5710984874137	5.73912344486793	1.74655826933451	5.6288472611389	73.6999676119395	0	0.23705485766199	17.2418248913923	0	6.53129863652911	1.40874383841446	0	0.881110164062667	52.1815571743855	0	0	0	0	47.8184428256145	0	0	0	53.3486	0.58713	2.9735	12.6491	0	25.3069	2.38262	0.582186	2.16999
Ophidiogorgia paradoxa	4.446677178878	3.17971807305759	25.150500685146	35.4639321851653	0	18.9528891851316	6.82917422594589	4.89784286775361	1.07926559892202	0	0	9.24608072841348	58.0249281234159	0.0346111681232475	17.6720836468173	9.67459098640214	0	5.34770534682793	1.93219687865599	2.09676420837634	18.3540684144481	30.9813470300716	0	31.6237774376653	4.18823651348796	4.37085877452611	6.45275074276859	2.12629	1.75883	17.5835	41.4901	0.0115371	22.7496	6.89733	3.08957	4.29324
Orbicella annularis	12.218707754302	6.98192319023908	22.6145823333767	13.0234710391819	0.427766933800736	18.5149336817914	9.75389000703961	12.5115051254935	3.9532199347751	20.2492671775838	1.76156265654468	28.9973145782841	28.7483674041808	3.07456905292451	17.0097101421515	0	0	0.159208988330647	0	0	0	0	0	0	0	0	0	0	0	0	0	0	0	0	0	0
Pacifigorgia stenobrochis	13.9566659118824	2.33801074336942	22.062073334868	20.4875923960096	0.326885979055752	1.70469444812212	10.3540710266798	14.6963322829786	14.0736738770343	50.9233437433118	0	7.6871874367153	1.69256123315483	0.694125656483592	0	2.02448067674711	11.4617574380087	25.5165438155787	0	0	0	0	0	0	0	0	0	0	0	0	0	0	0	0	0	0
Paracalyptrophora carinata	15.5552303644015	13.1646462842318	31.3785912070491	35.2604157672865	0	0.680184140466925	2.65642237404393	0.716242904634341	0.588266957885791	67.0385495073049	2.78540453823729	16.874385118987	12.8772556082201	0	0.424405227250723	0	0	0	0	0	0	0	0	0	0	0	0	0	0	0	0	0	0	0	0	0
Paracalyptrophora duplex	18.3755533499909	2.45189245147203	21.8095366105773	34.511134967313	0	4.11322242626467	9.47174238541371	4.23569448056475	5.03122332840369	21.4346625935511	3.35706612179354	21.5779879793232	46.7394016110096	0	0.241894691857994	4.66984286611337	0	1.97914413635117	14.7932867355234	0.776480930989939	24.1183612871665	35.1527179841826	0	4.92347872886255	8.65839405200638	0.304711211511944	11.2725690697566	18.2012	2.19515	22.502	38.8011	0	3.09287	7.59999	1.51347	6.09431
Paracalyptrophora echinata	8.83870844758876	0.251316327435593	17.288998096395	30.3155524464979	0	0.115741760029495	4.3552603938031	10.7135354232547	28.1208871049953	8.48114745061338	0	3.19133540500506	22.124122424255	0	0	0	4.67190872964621	61.5314859904803	0	0	0	0	0	0	0	0	100	5.77329	0.0837721	6.82678	17.4799	0	0.0385806	1.45175	5.12848	63.2175
Paracalyptrophora hawaiiensis	1.50598165045044	0.202384420819967	7.4072834887118	20.1566873894255	0	0.390376324666918	14.2900024117752	2.43826252536948	53.6090217887807	0	0	2.34314350346983	7.9000602495054	0	0	1.91528777486428	0	87.8415084721605	2.72986505167461	0.560733643313023	10.6244988191666	29.6465824179974	0	1.28092171211831	12.1921551495063	4.9771002132542	37.9881429929695	1.41195	0.254373	6.79164	19.2344	0	0.557099	9.46582	2.47179	59.8129
Paracalyptrophora josephinae	0.560188313776868	3.24982491740181	0.864577739337857	22.847683511205	0	16.2878686680016	6.24873230993089	3.4740863982426	46.4670381421034	0	4.4609737499554	0.594611482550854	21.0953383537996	0	17.0482057568953	0	0	56.8008706567989	0.208096799486139	6.60708342269946	1.99067103547984	30.3578051372166	0	18.353588985104	0.198204532934369	0.410427714233631	41.874122372846	0.256095	4.77263	1.14995	24.7669	0	17.2299	2.14898	1.29484	48.3807
Paracalyptrophora simplex	11.1175185502062	2.50323139441596	33.7753033269993	43.4502839924248	0	0.1608640463179	6.36968766605452	0.633924116400726	1.98918690718054	0.447814382163218	7.97244333955239	12.9921691482905	77.9333702218426	0.622802738099648	0	0	0.0314001700516522	0	7.57383680829461	7.94594497545144	33.5292460695786	38.3684902032332	0	0	6.5666618413811	4.45363301424798	1.56218708781305	6.37972	6.14054	26.7656	53.2507	0.207601	0.0536213	4.31212	1.70632	1.18379
Paracis horrida	0.908818088902982	7.52216647886078	52.6893856345894	13.44359993643	0	0.876002156673783	0.456149958696023	23.9328246178771	0.171053127969885	0	14.6879943431046	37.5787146811306	47.6632571474955	0	0	0	0.0700338282693425	0	0.0152827140712799	4.76630224006125	63.7682249109137	11.9793718745391	0	0	0	19.4708182604147	0	0.308034	8.99215	51.3454	24.3621	0	0.292001	0.15205	14.4912	0.0570177
Paracis miyajimai	1.56987960059295	0.724285705418756	15.4952729239114	45.8079320218853	0	0.390583170329078	15.6136762914295	5.0476762781236	15.3506940083094	0	0.51524267847704	10.4611575222391	51.2805828511041	0	1.91356380906761	7.573418554881	0	28.2560345842312	2.7208928500948	0.222847526012305	14.8821986416395	37.0691587961416	0	0.325045329716235	14.1713574163384	7.82657131587509	22.7819281241821	1.43026	0.487459	13.6129	44.7192	0	0.876397	12.4528	4.29142	22.1296
Paracis squamata	1.13383163844946	2.98206515681136	33.9904062057177	29.8249949947871	0	1.42420930340296	10.4232345187247	8.00660788292691	12.2146502991799	0	0	0	0	0	0	20.5955929114319	0	79.4044070885681	0	0	0	0	0	0	0	0	0	0	0	0	0	0	0	0	0	0
Paraconotrochus antarcticus	14.4486788217847	2.201339196318	19.7193660219298	29.6789171659121	0	1.90665815602075	8.32543923064266	17.4124655768125	6.30713583057962	0	0	0	0	0	0	0	0	0	11.7987107874116	2.03168985311877	21.9182973415431	33.1911112708771	0	2.2144618468372	8.1384263515107	15.2106290528377	5.49667349586384	0	0	0	0	0	0	0	0	0
Paracyathus pulchellus	4.21372480129087	2.22091823000237	9.50474972602624	47.9474383919745	0.213682344892539	3.81886724945056	14.0191249899445	1.08190778520688	16.9795864812115	3.67317761987385	3.89838217285196	4.7061602103449	56.4791387722122	2.63043200589402	0.878355035724787	6.33407610356238	0	21.4002780795359	3.88788516681813	1.37660499493589	6.49218427331091	50.7493874469361	1.08336657117029	3.77765909175601	12.6686543763141	0.225477933954052	19.7387801448045	3.92493	2.49864	6.90103	51.7253	1.30916	2.82496	11.0073	0.435795	19.3729
Paracyathus stearnsii	2.27740912346181	7.82072611294959	20.2639407397816	63.1377794194869	0.445058250875982	0.636462747094129	2.23380446413356	1.22936019466148	1.95545894755494	1.10211725723651	2.88092799934294	11.3539893940902	79.6664616614271	3.13969616832983	0.31160634391573	0.540468904686642	0	0.115579204317675	2.71816388674592	7.80183050764029	15.9956234679982	64.0360448190348	2.99403590695425	0.575562458175719	2.64049076825005	1.24154512162379	1.99670306357697	2.03256	6.16783	15.8712	68.9468	2.19293	0.507877	1.80492	0.823635	1.35591
Paragorgia alisonae	2.52333483550198	13.8493511186412	31.872632495867	30.9632320786401	0	0.820256821173677	5.6392992076529	4.37495016811475	9.95694327440846	0	42.7463065735624	30.8615681520324	19.5577218662082	0	1.2715825842759	1.6517652285031	0.53754312614268	3.37351246927535	1.7456952157931	12.9082505354989	36.8588901532448	29.687718236092	0	0.274406540197707	1.64780179555862	6.29716515172436	10.5800723718905	1.42301	23.168	33.1977	26.7362	0	0.788749	2.97962	3.73655	7.97018
Paragorgia aotearoa	8.89666455539868	10.4234832350882	34.7836672871807	25.778473471219	0	2.68817937733807	4.37802089777813	8.917212779078	4.13429839691931	11.253489917716	61.6891381869435	26.0894620922979	0	0	0.967909803042558	0	0	0	0	0	0	0	0	0	0	0	0	0	0	0	0	0	0	0	0	0
Paragorgia arborea	2.5756787417721	0.440903625668053	28.4024736906689	30.6471685662753	0.907812653415895	1.14226838431014	1.0776138928995	17.825625427564	16.9804550174262	3.1891480772225	0.0193091144313154	29.4863895382452	30.5574305286141	3.75078818548731	0.0226716525356456	0	4.09514622062316	28.8791166828407	2.53974805169599	0.574908706243563	27.3460886961765	34.4695028626809	2.06505358359518	0.660226590909145	0.413234482053166	16.8042265697071	15.1270104569384	2.76819	0.34504	28.4117	31.8914	2.24122	0.608389	0.496949	12.9083	20.3289
Paragorgia coralloides	3.20571136751406	0.850348523464512	29.9202708897148	9.04549301780905	0	0.118327485613032	4.07216260831329	22.5299760005309	30.2577101070404	1.10654996922192	1.86182335238793	7.55416920228319	12.7389169765242	0	0	0	0	76.7385404995827	1.43793133879839	0.517405089562391	15.1443191525096	0.462919727394168	0	0	2.3072231649906	42.8708472246932	37.2593543020517	1.91673	1.07653	17.5396	7.41578	0	0.0394425	2.12646	21.8003	48.0852
Paragorgia johnsoni	15.2711514656984	3.62397385396877	25.3820432035365	28.1003443512597	0	3.53229712457524	5.65074121172775	2.83225867272578	15.6071901165079	6.49981397346422	6.37356014290457	14.9811034413752	53.1590766815465	0	0	0.319545946436362	0	18.6668998142731	14.551630606073	5.67199789057979	22.3603961885821	27.1590893437483	0	4.71359213376156	4.74813282983054	2.50264417293101	18.2925168344936	12.1075	5.22318	20.9078	36.1395	0	2.74863	3.57281	1.7783	17.5222
Paragorgia kaupeka	7.19671765633525	8.90857336984793	31.7616591624801	29.3258092905192	0	2.10837158486488	11.4921726132182	3.17138906206965	6.03530726066483	2.82453364033911	25.8987697609464	31.2986600081076	18.2878621583438	0	0	17.9552063251142	0	3.73496810714889	0	0	9.50833986708358	90.4916601329164	0	0	0	0	0	3.34042	11.6024	24.1896	46.0351	0	0.702791	9.81579	1.05713	3.25676
Paragorgia maunga	9.04642148490377	26.4628590069381	6.44527351481957	10.3116663049741	0	1.97370071605907	4.32300972903729	12.5153503405376	28.9217189027305	1.92272147245017	21.9647011738752	10.9528371911766	2.97079619557767	0	2.75208251921358	0	0	59.4368614477068	0	43.398993512451	0	0	0	0	0	19.8791819901827	36.7218244973664	3.65638	30.6089	5.79937	4.42749	0	1.57526	1.441	10.7982	41.6935
Paragorgia pacifica	0.15938862365689	0.371680656526527	19.1608846641706	53.7932185826486	0	0.988994470911923	7.54411472634815	5.42149306890893	12.5602252068284	0	0.260507455646063	16.0148737885016	72.5073043954983	0	0.253147482366587	1.96628176755776	0.0192729191034769	8.97861219132622	0.234767725972707	0.181936626406013	20.5565067686469	55.3897035244714	0	0.838050980610533	7.24630856906168	3.9760503491901	11.5766754556407	0.131385	0.271375	18.5774	60.5634	0	0.693398	5.58557	3.13894	11.0385
Paragorgia regalis	3.42234904715466	1.31410718641999	21.4753256871476	13.5415998598209	0	1.3412308117855	19.8727507928637	1.52163400669735	37.5110026081102	0	0.523517164268101	15.6315399223347	2.87422514158747	0	0.0456444428412767	0.024125086995176	0	80.9009482419733	3.05451456166711	6.72165365126688	18.1086004892167	10.9927854738258	0	5.1437103027316	27.907175795122	2.46603778422765	25.6055219419422	2.15895	2.85309	18.4052	9.1362	0	2.17686	15.9347	1.32922	48.0058
Paragorgia splendens	11.9506181868421	0.821566028617601	52.0719212658378	15.9261563651406	1.80671557868424e-09	0.549708785556273	5.24220397414321	4.07278378405004	9.36504160800566	15.8662201414803	0	57.2914135922122	6.19328230347135	0	0	0	0	20.6490839628362	0	0	100	0	0	0	0	0	0	9.27228	0.273855	69.7878	7.37315	6.02239e-10	0.183236	1.7474	1.35759	10.0047
Paragorgia stephencairnsi	5.95256266073689	0.561184144787374	33.3848780027721	25.4099791962312	0	1.00680621644201	9.31844935320802	12.5975685859416	11.7685718398808	1.69619271026098	0.102023353240108	41.3481144489212	26.6902642921233	0	2.63856203641406	7.54809219907801	0	19.9767509599623	4.13103455118181	0.324578288091339	31.8035837434902	27.2969257869309	0	1.62289505348236	4.54628421082207	10.9166404496941	19.3580579163072	3.9266	0.329262	35.5122	26.4657	0	1.75609	7.13761	7.83807	17.0345
Paragorgia yutlinux	5.39575370754846	0.0910465117847404	42.7943231551184	30.0329313807025	0	0.083788857205704	6.66420807866868	8.13411866905513	6.80382963991635	0	0	0	0	0	0	0	0	0	7.03974577452794	0	52.445866885234	22.9966135249668	0	0	4.1736433328181	5.87582130013057	7.46830918232258	0	0	0	0	0	0	0	0	0
Paramuricea biscaya	0.365099039325108	5.69081958939755	7.63539934134731	14.5965523253115	0	12.7507287471333	15.9050335583464	39.9213124622805	3.13505493685823	0	8.44648422834327	2.97746128264018	9.93354290726791	0	13.7334617507483	18.4483651173839	46.3684948509067	0.0921898627096912	1.60384834233115	5.77879401725082	3.80860247130124	18.3668835576352	0	18.0643523472609	17.5662898940477	29.3430868035256	5.46814256664739	0.656316	6.6387	4.80715	14.299	0	14.8495	17.3066	38.5443	2.89846
Paramuricea candida	2.45420880133544	8.17223903777272	4.63237689137648	28.6303073049176	0	11.8058907478217	18.8117013775485	9.37203875395789	16.1212370852697	0	4.18747460669588	0.80849849652695	29.647867053556	0	14.8428011865722	31.93077388456	13.6920778206703	4.89050695141863	0	10.6284056022154	0	15.8401680053587	0	8.37099836988634	18.3102196267055	10.6545752978695	36.1956330979646	0.81807	7.66271	1.81363	24.7061	0	11.6732	23.0176	11.2396	19.0691
Paramuricea grandis	15.2085887362003	6.09729826499674	10.0890547947395	20.4415753259866	0	10.167266724462	13.0895598661849	8.91876776256862	15.9878885248612	13.5744478297778	0	3.07987844786849	15.8212715612111	0.0507044135448782	15.4032552841379	43.4740905087147	0	8.59635195474512	12.6932249425273	8.71307159703473	6.60319697636456	16.6663053039742	0	16.067730344929	8.25564036866773	12.9473764762681	18.0534539902343	13.8254	4.93679	6.59071	17.6431	0.0169015	13.8794	21.6064	7.28871	14.2126
Paramuricea hawaiiensis	0.410739839120703	1.38629715584858	25.8168686221143	41.377843074653	0	0.404664126841363	7.01918331720596	11.5058013356486	12.0786025285675	0	0	6.38930655620658	63.0526762101404	0	0.665130705067594	0.895264341282419	0	28.997622187303	0.227893919083102	0.140094029979897	13.7126560308647	47.2265740420007	0	0	7.89553149711875	13.1347194326923	17.6625310482605	0.212878	0.508797	15.3063	50.5524	0	0.356598	5.26999	8.21351	19.5796
Paramuricea multispina	10.2714448710526	2.20262676578518	25.1209293957513	47.4092803766893	0	0.320838458586774	7.47528307668743	3.78208936944156	3.41750768600586	4.71961371994915	1.27933693112911	10.6727102755783	78.7341120597428	0	0	3.80212443828432	0	0.79210257531629	13.507921597577	1.14956119337275	16.9119849027087	53.5992364459899	0	0.226403076749466	6.59168142276404	2.58141000815856	5.43180135267959	9.49966	1.54384	17.5685	59.9142	0	0.182414	5.95636	2.12117	3.2138
Paramuricea placomus	0.664245225781134	1.21942041432208	16.9907035902185	43.8579897277425	0	6.17886995913273	10.3288187560601	10.9145994771281	9.84535284961494	0	0	11.5121214446065	80.2152709238702	1.78945089688486	4.03756236813618	0.422300604069327	0	2.02329376243293	0	1.53111402951583	13.7453507904813	44.6519107508913	0	4.36178559316138	8.73901919509487	13.7259252413565	13.2448943994988	0.221415	0.916845	14.0827	56.2417	0.596484	4.85941	6.49671	8.21351	8.37118
Parantipathes tetrasticha	14.4636973524954	7.12138162413187	7.42292126530644	29.5745285187541	0	1.70152718938009	15.7379799773942	1.29625806989106	22.6817060026468	7.39945713330007	8.45475175880668	8.40336471339343	34.2611362380187	0	4.81465179361497	25.6988523824876	0	10.9677859803786	12.0705703956607	9.2650945616971	9.45358830609127	32.3956327748773	0	4.00204181161719	9.74136300676648	4.20323551933799	18.868473623952	11.3112	8.28041	8.42662	32.0771	0	3.50607	17.0594	1.83316	17.506
Parastenella gymnogaster	3.26454455086775	0.0782937112679376	39.8233976072971	33.088334125402	0	0.125825925535355	7.45476225400894	0.570927174353073	15.5939146512678	0	0	34.2762981685846	12.5178100880822	0	0	0	0	53.2058917433333	0	0	100	0	0	0	0	0	0	1.08818	0.0260979	58.0332	15.202	0	0.041942	2.48492	0.190309	22.9333
Parastenella pacifica	1.42663232965514	8.4868388998721	18.5291024257981	22.4634394942683	0	3.92756726620131	18.5367069165246	5.61920215591945	21.0105105117609	0	5.15206636579157	3.56957304829418	6.59501122401456	0	0	23.0457985227764	0	61.6375508391232	1.54782624223322	13.7108456351852	7.6555993384455	21.7483810666431	0	10.5417408183546	15.2107140279833	13.0644850767256	16.5204077944295	0.991486	9.11658	9.91809	16.9356	0	4.8231	18.9311	6.2279	33.0562
Parastenella ramosa	12.2431044006538	0.186803307470736	22.5047813901676	33.9816797060299	0	3.37813168070038	8.72971832002207	4.37559411751265	14.6001870774429	0.694801031154921	0	4.60771960150794	18.3431365615552	0	4.44305319370695	7.89788500518098	0	64.013404606894	14.7908249007372	0	18.6078229016449	30.6722049738926	0	6.83719642431048	8.30498983044899	7.16419493928164	13.6227660296842	9.24291	0.0622678	15.2401	27.6657	0	4.88613	8.31086	3.8466	30.7455
Parazoanthus capensis	0.0659011346475873	7.24290576385851	43.723132642673	0.385517436715647	0	35.6989916417453	0.119379557442732	12.7084648567474	0.0557069661698557	0	13.7287033560443	30.4917758401299	0	0	51.1476946086401	0	4.63182619518574	0	0	4.43771591686214	35.0944852191363	0	0	51.7432583374004	0	8.72454052660119	0	0.021967	8.46978	36.4365	0.128506	0	46.1966	0.0397932	8.68828	0.018569
Pavona explanulata	6.26323335311138	9.22521294767525	7.7206714286132	20.098082609383	0.152103517280638	7.12384043696218	8.25988527498669	4.50827779313731	36.6486926388504	3.95643653097596	4.13249968924661	2.07017919112342	24.8658839192569	4.37047565607161	9.22031390382643	0.36634458940101	0	49.73650857463	4.52864418643079	9.27341996792592	5.14775305370494	23.1022617974487	0.625705224938	6.31951523362923	5.37850392353046	3.33161179885738	42.2925848135346	4.9161	7.54371	4.97953	22.6887	1.71609	7.55456	4.66824	2.6133	42.8926
Pavona maldivensis	9.19688981624277	4.35840771890344	5.41836177957005	16.9657057798544	0.204099538055382	6.52174379100396	14.6115995904714	3.60081187200673	39.1223801138919	5.56305433706067	2.51661619113502	3.40553311770607	15.728994487297	2.22132979360007	1.48189184468197	1.23137804151245	0	65.3260816111739	5.70508141846195	4.75578899707719	5.07996707342056	19.3977555296513	0.969712077787133	3.49517277691225	10.8510568482571	2.52212258551452	47.223342692918	6.82168	3.87694	4.63462	17.3642	1.13171	3.83294	8.89801	2.04098	50.5573
Pavona varians	5.86381888867204	5.14388941044295	11.1751482357297	16.9128045221511	0.168153817443562	7.85849140454268	8.96888757341562	8.91389695465929	34.9949091929431	1.60520348113367	0	4.46595418863537	14.9110115009647	2.61835382589569	4.9053128852409	0.286226404665557	0.237069621004526	61.4399443782548	2.92216353764765	4.58433345506717	7.52905175403795	14.957536429593	1.08487782799988	7.31785750304131	5.67585379811247	4.91025040527712	51.0180752892234	3.46373	3.24274	7.72338	15.5938	1.29046	6.69389	4.97699	4.68707	49.151
Pennatula aculeata	1.55028785544073	4.62042430363112	5.88920483856674	64.0802057894913	0	1.23211840660868	7.7800310912509	11.4312140470786	3.41651366793196	0	10.5590947467742	5.06722849619901	77.3259588212672	0	0	6.8327880979003	0.0878841478157412	0.127045690043572	1.07291401098903	5.05416969689201	3.95385059084118	64.9219489599408	0	1.37803741054067	7.53063504773305	11.9450574102854	4.14338687277784	0.874401	6.74456	4.97009	68.776	0	0.870052	7.38115	7.82139	2.56232
Pennatula flava	0.511692605168601	9.43120457503306	4.53590975248719	48.3175025792123	0	12.6258504818739	3.91061479278179	18.7811452292624	1.88607998418066	0	1.75720646004844	1.4545885936449	85.3849154732396	0	9.79854455298597	0	0	1.60474492008108	1.65755441731884	9.77291280800318	4.60001439788152	41.7137665584428	0	9.55402520233585	7.23320538187537	20.1860668847345	5.28245434940798	0.723082	6.98711	3.53017	58.4721	0	10.6595	3.71461	12.9891	2.92443
Pennatula murrayi	0.555441283408252	1.87842887602013	21.4115990821955	50.0654258300825	0	2.16445293633376	5.57390551161626	9.57165382348908	8.77909265685455	0	0	0	71.8475490510014	11.9907349398919	0	4.70673859804042	0	11.4549774110663	0	0	0	100	0	0	0	0	0	0.185147	0.626143	7.1372	73.971	3.99691	0.721484	3.42688	3.19055	6.74469
Pennatula pallida	2.16475573193143	0.163974927358307	21.869726008319	39.6307434661995	0	2.51933552428348	0.117027002958209	33.4438606331067	0.0905767058433758	0.294912937459304	0	13.8753859890543	85.6192834497764	0	0.210417623710022	0	0	0	0	0	0	57.1668036535631	0	0	0	42.8331963464369	0	0.81989	0.0546583	11.915	60.8056	0	0.909918	0.039009	25.4257	0.0301922
Pennatula pearceyi	6.00058255679088	2.49061140066563	7.32783652804637	38.2014408284456	0	1.45172535021894	18.9643430940829	18.1039165229613	7.45954371878834	0	5.45556756736961	1.93592692105784	56.3326776208411	0	4.14168648310772	17.1782246786143	0.0943375517932498	14.8615791772162	3.85904207106773	0	4.22849045341453	25.5885345157625	0	0	32.3386522673893	21.1854484159826	12.7998322763833	3.28654	2.64873	4.49742	40.0409	0	1.86447	22.8271	13.1279	11.707
Pennatula phosphorea	1.90266773865839	8.15926475574311	30.3967838900234	36.2445690393877	7.32469702015397	3.0068649191475	1.43705816403425	9.63150832892521	1.89658614392646	0.00305082094001915	7.20074862409239	27.1473853521368	50.9816093007154	9.61734829816047	3.36586925717869	0	1.68398834677622	0	1.50392530015953	7.65319334877299	30.9070603550531	40.5684501209423	8.38328789514581	2.17585513188819	0.767527848159005	7.35721808550123	0.683481914377824	1.13655	7.67107	29.4837	42.5982	8.44178	2.84953	0.734862	6.22424	0.860023
Pennatula rubra	2.583356099842	5.7353342797256	30.4895798317903	31.2077415769648	0.0738741081703438	5.37418395964505	3.91072315348318	18.6953391381974	1.92986785218132	0.992794816785924	1.08807320793434	25.2402582089883	47.9798632543352	0	13.529051974446	1.86083883787487	9.30911969963536	0	1.18283314877656	5.98593241999378	37.0774407124947	33.4282192672786	0	7.81246965571286	2.60772890639657	10.3924352861327	1.51294060321415	1.58633	4.26978	30.9358	37.5386	0.0246247	8.90524	2.7931	12.799	1.1476
Peponocyathus folliculus	3.52286500320855	3.81223828270021	22.2572718729445	20.2724808302061	0	2.20292455254978	19.4998169303551	9.09066311222281	19.341739415813	0.349782243669801	4.75039144461053	24.1025703478814	22.1289571621318	0	0	11.4012500489331	0	37.2670487527734	2.8151416867974	3.56519782319734	16.4615538113979	25.4536236487422	0	3.28680303616553	22.0153125281416	6.36042887097831	20.0419385945798	2.22926	4.04261	20.9405	22.6184	0	1.82991	17.6388	5.15036	25.5502
Perissogorgia vitrea	3.15345506209297	15.5851394546614	32.6877511611182	8.11158952968641	0	24.9883936945438	8.40672115989515	3.28565569645327	3.78129424154883	0	22.4276004394784	21.7471263108739	1.00194110008505	0	31.7510662586724	17.4104821332846	0	5.66178375760569	0	0	0	0	0	38.388838994078	0	0	61.611161005922	1.05115	12.6709	18.145	3.03784	0	31.7094	8.60573	1.09522	23.6847
Phyllangia americana	1.55772058927644	11.3126348125154	2.60504500180773	55.5066667403608	2.81013344182671	15.5575290038199	1.7813424331999	7.99599356518456	0.872934412008532	0.0875515745572955	5.92628919502079	0	64.1543716170966	3.88101485383429	20.8936723563722	0	4.99987074367686	0.0572296594419456	1.19711765679029	10.8887218717176	1.40840460937611	60.0566001894626	2.74249290654215	15.5909882674776	1.05275636812999	6.33047952787976	0.732438602623998	0.947463	9.37588	1.33782	59.9059	3.14455	17.3474	0.9447	6.44211	0.554201
Phyllogorgia dilatata	6.57682404678758	3.15042028162995	6.05035320913595	14.3212001268975	0.0246098192224845	44.2747734628839	9.01532424605366	12.7821246761971	3.80437013119178	1.20639809104318	0	11.7684348174061	7.04222055661282	0	49.330253409017	18.7246560660344	9.2594994666711	2.66853759321545	4.40299629743511	2.01205741219147	6.0997412543611	12.4105203459005	0	46.0987043777109	15.0846097878607	12.7074081244557	1.18396240008451	4.06207	1.72083	7.97284	11.258	0.00820327	46.5679	14.2749	11.583	2.55229
Placogorgia graciosa	0.815795663133632	6.37155849206532	34.5034563170896	35.0271673781656	0	6.00425913185101	9.42666119926499	2.35197498488012	5.49912683354968	0	4.67276205149967	31.8153063887473	45.6739639531132	0	11.1842516627742	6.4995066238283	0	0.154209320037268	0.354171127581444	5.04365799730723	39.9130845319062	36.6141031618708	0	7.15162271473085	5.47057553998417	0.181017410842473	5.2717675157769	0.389989	5.36266	35.4106	39.1051	0	8.11338	7.13225	0.844331	3.6417
Placogorgia mirabilis	26.6589689529324	1.8842153458007	26.7680559617716	22.9339015593245	0	15.2817118594653	1.33844221936342	4.0723557662077	1.06234833513437	26.2799851066672	3.4594303854932	25.7360803478946	30.4372357042712	0	12.9111920956696	0	1.17607636000432	0	20.2707205983712	0.521946832700687	31.8888035397506	22.8382773107831	0	12.1554318206602	3.63507411360462	5.59445533181311	3.09529045231641	24.4032	1.9552	28.131	25.4031	0	13.4494	1.65784	3.6143	1.38588
Placogorgia rudis	23.2724935540957	4.74801077616056	28.7659439764194	19.6429460005745	0	8.3387883462388	6.48795447297512	7.62003854506811	1.12382432846769	38.4208094252765	0.660973090910781	29.7969755791432	12.5590205723784	0	18.4738780403226	0.0883432919685036	0	0	0	0	0	0	0	0	0	0	0	0	0	0	0	0	0	0	0	0
Placogorgia tenuis	15.2428131494238	1.15286538349776	24.2025648149852	16.1934189520094	0	2.90066038541705	12.9621287393235	7.97436584827808	19.3711827270651	14.1633506413244	3.94162304131643	20.8261208815605	15.0987029004852	0	3.4440043013107	4.82578123976126	0.173479749046606	37.526937245195	10.7834668994859	3.4369376499596	26.9033827341614	16.6126420082718	0	2.89061565861464	9.06538083538831	8.63932210734674	21.6682521067717	13.3965	2.84381	23.9774	15.9683	0	3.07843	8.9511	5.59572	26.1888
Placogorgia terceira	9.86729618193013	0.423220210625764	5.72062910520412	38.195239779698	0	0.148035384755434	10.4198216207451	2.66715221233464	32.5586055047069	6.98521643422991	0	0.734259949400782	29.5335332721428	0	0	0.911481852790597	0.792468707258347	61.0430397841776	0	0	0	40.8932973341437	0	0	0	0	59.1067026658563	5.6175	0.141073	2.15163	36.2074	0	0.0493451	3.7771	1.15321	50.9028
Pleotrochus venustus	0.601278070549747	27.4253963119306	7.4358827572071	15.1395722736251	0	19.8763258361218	12.6950289795296	1.92334544039647	14.9031703306397	0	39.9007045014246	0.349630349304992	13.3297460199917	0	31.349786038719	1.25312152875959	0	13.8170115618001	1.26891516763487	24.8878454577685	10.3415135703364	18.8612829290329	0	12.9973089275596	13.465889313666	2.28216044778151	15.8950841862203	0.623398	30.738	6.04234	15.7769	0	21.4078	9.13801	1.40184	14.8718
Pleurocorallium johnsoni	1.51466816958219	11.3269447850413	2.05169708222802	25.287316701745	0	16.0502130948185	13.080171414325	10.4440959714498	20.2448927808104	0	9.43646523832067	1.07258165904624	28.9355695267001	0	20.5251990941448	10.9101814268536	0	29.1200030549346	1.93783025777808	11.487580834793	0.461794623364472	36.097836170894	0	14.6904683940858	3.37993457926749	10.0282837459701	21.916271393847	1.15083	10.7503	1.19536	30.1069	0	17.0886	9.12343	6.82413	23.7604
Pleurocorallium niveum	4.49353859766796	1.64071442652423	35.8145568556517	28.1284891859237	0	1.29198440486871	6.01817409774803	18.6441465851278	3.96839584648784	17.4967575348973	0	19.7316884535376	11.3467536093035	0	0	19.2488592756557	32.1759411266059	0	0	0	0	0	0	0	0	0	0	0	0	0	0	0	0	0	0	0
Pleurocorallium secundum	6.06246496639038	0.294888373821103	23.4486109588143	20.8562757063817	0	0.302493082945103	20.0056719602605	6.58993460563086	22.439660345756	0.162165773040175	0	13.7913881421549	12.409388742892	0	0	14.7867953446211	9.74453636888071	49.1057256284111	5.46238128306012	0.144063686329463	16.6723533760967	23.8361231827092	0	0	18.1561499663461	10.7109960209946	25.0179324844637	3.89567	0.146317	17.9708	19.0339	0	0.100831	17.6495	9.01516	32.1878
Plexaura homomalla	1.00277510895192	2.33312659231781	2.07386673590569	50.2961255209275	0.134818859069143	16.5656980578658	11.4248337494583	1.24421153822223	14.9245438372816	0	0.122555711963822	0.469555319495869	60.8332712881434	1.73009054396976	11.3237796639533	0	0.138240227092934	25.382507245381	2.47595075393653	1.10799827057699	3.21811331295387	43.210574420576	1.06959435892148	16.8883407693629	8.40382797616748	4.01853365710298	19.6070664804018	1.15958	1.18789	1.92051	51.4467	0.978168	14.9259	6.60955	1.80033	19.9714
Plexaura nina	13.7398007687917	15.271175316954	22.3103496358778	21.0809004263695	0.00299691841022207	4.10689212203799	9.43031617548095	8.46414990825044	5.59341872782744	9.87013883630265	10.1035219138599	33.1252584769073	27.7196732218012	0	1.62427556271833	6.46532372639442	0	11.0918082620162	10.1701608275256	22.4745260822037	20.9875557443703	21.7010346128551	0	4.90110983935113	8.81188653854659	3.58887720321355	7.36484915193404	11.26	15.9497	25.4744	23.5005	0.000998973	3.54409	8.23584	4.01768	8.01669
Plexaurella nutans	4.96169950570624	5.56087198070486	4.81725902088918	35.9160156274661	2.57888535771092	12.6940957503302	9.6735029607351	8.77093990505862	15.0267298913989	3.64880854660447	2.72663957253637	0	47.9752814488069	7.62937634127702	11.0243603240759	1.90401812458501	2.00994088060887	16.6281481237377	5.564172862509	4.1201618250794	3.86210426161952	38.2355635089721	3.95068233018142	15.2744330309911	8.61156103679214	5.57628584743159	14.8050352964237	4.72489	4.13589	2.89312	40.709	4.71965	12.9976	6.72969	5.45239	15.4866
Pliobothrus symmetricus	12.3079835268455	2.10500515224034	20.167124448788	29.5425309927049	0	6.43105305850568	14.2523758667276	1.86991395156863	13.3240130026195	7.75909721837357	2.33910823673092	12.1130030675304	40.1806985235329	0	9.27636928584374	9.95532571238735	0	18.3763979556011	9.79922819117392	3.28683283242975	20.0117999902799	32.256394064424	0	6.83890839630367	8.68545900420702	1.36026136915297	17.7611161520288	9.95544	2.57698	17.4306	33.9932	0	7.51544	10.9644	1.07673	16.4872
Plumarella aculeata	5.68692861217209	1.93833479826058	9.29080369512058	71.1722736193981	0	0.127761180429808	8.4384492191394	0.475390907263466	2.87005796821597	0.535237323735411	2.56578544541061	3.4049107022578	82.1900569359801	0	0	10.1265965936357	0	1.17741299898041	7.65351729132484	3.20486590500919	1.38572482504133	55.7905221608758	0	0	18.233799666726	4.44914428725878	9.28242586376408	4.62523	2.56966	4.69381	69.7176	0	0.0425871	12.2663	1.64151	4.4433
Plumarella aurea	24.3895309562678	10.1357050113952	11.3316760909412	50.7952491999611	0	0.286595168795244	1.76465568108799	0.153493040437326	1.14309485111402	25.0776792950759	8.27604501601928	3.99714687717548	62.5896502289468	0	0	0.0594785827825662	0	0	28.6755036961808	13.9657650680328	10.7847327238288	42.1645544886904	0	0	2.04031244633109	0.913968133205142	1.45516344373095	26.0476	10.7925	8.70452	51.8498	0	0.0955317	1.28815	0.35582	0.866086
Plumarella delicatissima	4.87713430442005	10.290432526945	23.9439779699102	15.3011193492826	0	1.05122356184944	4.22170610855815	27.8336474492224	12.4807587298121	0.412639621888291	25.4046086946921	22.6163342102651	0.576765316244615	0	0	0	6.65490678193054	44.3347453749794	0	0	13.2849691724652	0	0	0	9.23363165988876	57.5483415418556	19.9330576257904	1.76326	11.8983	19.9484	5.29263	0	0.350408	4.48511	30.679	25.5829
Plumarella dichotoma	29.5880107896409	4.82877392943588	20.5660312915318	40.8012208127007	0	0.1612524262742	1.8671564231767	0.667994457401371	1.51955986983844	28.2951939392815	5.97983226946154	15.0412315682046	45.9161152646902	0	0	4.4869442379136	0	0.280682720448548	28.3172241606258	10.262077941467	22.8159392576608	34.3649189439752	0	0	0.430960997174118	1.28410128968421	2.5247774094129	28.7335	7.02356	19.4744	40.3608	0	0.0537508	2.26169	0.650699	1.44167
Plumarella laxiramosa	31.2091544327493	0.273831350045271	14.4715709726721	49.5150837150738	0	0.0386370890861508	2.28087912708465	0.284678104422675	1.92616520886606	25.875569302246	0	9.84920177152255	64.257944596788	0	0	0	0	0.0172843294434366	36.2579413881671	0.292814173960705	15.7559856620803	46.3350326350446	0	0	1.00291312090802	0	0.355313019839301	31.1142	0.188882	13.3589	53.3694	0	0.012879	1.0946	0.0948927	0.766254
Plumarella longispina	0.720793500496933	0.128140936100309	23.7721640783381	23.7091103716421	0	0.599937227924951	10.8371258804052	24.4337214411229	15.7990065639694	0.0665113221177384	0	26.9602939937699	36.123761614851	0	0.769474770086845	1.41232932106661	0	34.667628978108	1.15692225144985	0.892097387354066	16.5289439256786	28.1046711946395	0	3.12672211256584	5.26281709385792	31.2473857938466	13.6804402406077	0.648076	0.340079	22.4205	29.3125	0	1.49871	5.83742	18.5604	21.3824
Plumarella pellucida	18.1748036494985	1.90704205675075	19.3431663423327	47.1327871384763	0	0.349543695278844	7.93716193032573	0.980298818736543	4.1751963686006	0	0	0	100	0	0	0	0	0	19.1520340177169	5.9658694450522	19.0268578770356	46.0114748467276	0	0	8.38421006000276	0	1.45955375346489	12.4423	2.6243	12.79	64.3814	0	0.116515	5.44046	0.326766	1.87825
Plumarella pourtalesii	23.2053343575379	11.7901326166159	5.00374597369122	51.8114009500606	0	2.56695604688976	1.51484002796691	1.38124517901608	2.72634484822165	19.1833680579154	10.7909171130765	6.42068236482981	60.2544246940017	0	2.93313538395261	0.258984809332152	0	0.158487576891863	20.8319429463646	11.3758788576906	5.54875028009828	47.4378487193781	0	4.45990976711134	3.05390264593967	1.95447816473332	5.33728861868406	21.0735	11.319	5.65773	53.1679	0	3.32	1.60924	1.11191	2.74071
Plumarella spicata	3.88918164007483	1.14159103096851	26.4208125906628	12.2767261450773	0	2.53146677830766	19.2807055340381	5.03914147731115	29.4203748035596	0.0756736727050555	0	10.4684448429137	13.0601659341942	0	0.60028585268121	14.0173831499128	0	61.778046547593	4.16944369894294	3.45555267359369	22.0638262173554	17.8359326673872	0	2.54893650268607	7.98599703522331	0.345411077429648	41.5949001273818	2.71143	1.53238	19.651	14.3909	0	1.89356	13.7614	1.79485	44.2644
Pocillopora capitata	2.45226171875468	7.89731877301767	13.3258351487522	8.40898948242894	0	0.258929886222602	16.6648663496206	28.5113118651263	22.480486776077	0	0.544723254774231	5.07209445195809	5.49989697046392	0.04020857909164	0	12.4992619360538	26.0599373802705	50.2838774273878	1.88060330241676	7.63721390658627	9.29381466630558	7.80011987257915	0	0.471747046366549	14.1791285763401	33.1847096989801	25.5526629304255	1.44429	5.35975	9.23058	7.23634	0.0134029	0.243559	14.4478	29.252	32.7723
Pocillopora damicornis	8.187362926895	6.12103297629388	5.58003572793099	17.9209420010371	0.668012476586522	6.87536958370277	6.29330662871589	11.1205449745512	37.2333927042867	7.75197897905878	6.15788099776454	1.00506524319861	20.080441194662	2.54867965256831	3.42435611564759	0	4.36708053810061	51.3947405430956	6.85270063605883	4.17011284073774	4.44769818192265	18.6111715617953	1.30333137685589	7.05750559344891	3.61424528643631	10.8760286217242	43.0672059010202	7.59735	5.48301	3.6776	18.8709	1.50667	5.78574	3.30252	8.78788	43.8984
Pocillopora ligulata	5.68606508599596	13.6009167083505	17.6427553548291	9.44219987291239	0.00943154937932893	21.9653366206689	13.5404917492391	5.48807057626921	12.6247324823554	2.41592871687609	4.03614354146389	5.81291473354203	0.799483107192336	0.740870550534267	38.9582905770448	33.0906595324948	0	14.1457092408518	4.26257676633837	19.2453694649804	10.3512517686645	6.53561640732206	0	22.8934243732351	12.0964001066309	4.38336676178265	20.2319943510461	4.12152	12.2941	11.269	5.59243	0.250101	27.939	19.5759	3.29048	15.6675
Pocillopora molokensis	0.015192280283295	30.1693082438401	6.09777603678474	21.3878266511848	0	34.0214260652664	1.14021097696779	6.86980448819643	0.298455257476377	0	0	0	0	0	69.2171185462058	0	30.7828814537942	0	0	21.1042982130368	0	21.926822894638	0	56.6608715657437	0.280463385554679	0	0.0275439410268453	0.00506409	17.0912	2.03259	14.4382	0	53.2998	0.473558	12.5509	0.108666
Polymyces fragilis	14.713221518681	2.35833553197659	20.7422521266084	40.6056798188553	0	1.72094632115356	6.13871852828959	1.9635098593141	11.7573362951214	12.1184249049912	5.43969256106883	22.5118229296948	51.355891254482	0	2.43836182070062	0.600718150077007	0	5.53508837898564	10.9746118267113	4.09979310115537	20.0790340124887	39.205260001765	0	2.90126998828371	8.22720058478503	1.07365527712732	13.4391752076836	12.6021	3.96594	21.111	43.7223	0	2.35353	4.98888	1.01239	10.2439
Polymyces wellsi	6.10980113258549	5.78290926871372	15.0539835135125	19.4360843431465	0	5.61376543333235	9.4806468435429	1.28288842530602	37.2399210398606	0	3.08393356297418	0.689292692643528	5.41514444244719	0	4.20483260713973	2.64941381589615	0	83.9573828788992	4.8586577113339	5.53166568166482	14.1720865071026	20.2389816976159	0	7.5688276859679	7.16940467604521	2.587563950009	37.8728120902606	3.65615	4.7995	9.97179	15.0301	0	5.79581	6.43316	1.29015	53.0234
Porites astreoides	1.43158860638246	5.01927120376196	2.8509383631011	44.8446542503898	1.13350444658632	15.3853125859979	8.6598947084125	1.2603028233653	19.4145330120026	0.604499974944667	0.660390845583599	0	54.4259668244499	1.84193581149212	13.2839220984826	1.7582287012672	0.159097347431668	26.9844314665788	1.41343177969532	1.90420313025071	1.48024298946317	45.2759088100271	0.771594017791928	17.1791126585075	7.46768764428745	0.473048201538101	24.0347707684387	1.14984	2.52796	1.44373	48.1822	1.24901	15.2828	5.96194	0.630816	23.4779
Porites compressa	7.37626351683573	39.0585833202568	25.3247843472063	1.26784214094116	0.224080329440576	7.2436512818901	9.6254619003059	6.48792772540261	3.39140543772085	8.59842667553927	52.1182142869392	27.6758891300668	0	0.304422087007322	2.53754360093448	7.46918698053843	0	1.29631723897449	7.14467380929295	46.4465112911704	24.7402580125752	0.560317761906596	0.284426583535607	6.28781922359583	7.77591517274829	4.77538235712325	1.98469578805189	7.70645	45.8744	25.9136	0.609387	0.270976	5.35634	8.29019	3.75444	2.22414
Porites porites	1.82354274671229	10.8146838238446	3.89930606765278	16.9223502063431	1.51265163286314	13.7932447808926	24.685544650504	3.66460505888103	22.8840710323066	0	2.55883501233742	0.245859598023792	15.8930498539093	3.45066509604453	17.6195249390531	40.7124243726581	0.293609959438952	15.4027344148113	0.898647032562314	9.19764238978876	2.45958166479256	15.666600561382	2.88033385663265	17.4534361391272	26.1779973011947	2.22786617565503	23.0378948788648	0.907397	7.52372	2.20158	16.1607	2.61455	16.2887	30.5253	2.06203	20.4416
Pourtalosmilia conferta	8.48977470638153	0.581781121125002	47.0097624603781	30.5517856972768	0	6.18223900167961	0.91007105042239	5.75813060070725	0.516455362029326	2.27112162265808	0	29.8084971776051	66.5001157521731	0	0.901197124208433	0	0.519068323355258	0	7.50035356819462	0.264452277529758	52.0413885660982	28.4249458509617	0	5.37131973378652	0.922378770972611	4.07079657421118	1.40436465824535	6.08708	0.282078	42.9532	41.8256	0	4.15159	0.610817	3.44933	0.640273
Premocyathus cornuformis	11.3911261211566	5.66999271783991	10.6528392010926	42.4216210041821	0	8.46655379201352	5.61069137397208	9.35644325177879	6.43073253796439	10.546302570212	3.21386248736169	13.5079350219324	54.2950615585188	0.351903915795367	17.030441043274	0	0	1.05449340290565	8.56835107100149	3.9263118321649	7.59781106256177	46.3861766171338	0	11.5547335307466	2.50504813103127	10.0318688666396	9.42969888872061	10.1686	4.27006	10.5862	47.701	0.117301	12.3506	2.70525	6.46277	5.63831
Primnoa notialis	2.35154361018055	4.64907547462637	28.7565690977125	27.5340108267477	0	3.87166682563548	6.62382577785466	22.610629017855	3.60267936938778	0.244823306478174	47.0505316065495	21.9628177367766	16.6186882055506	0	3.47131969342167	1.96107452312466	0	8.69074492809874	1.57043679194073	6.56872983403239	31.6454953775633	20.2389998685777	0	3.28418226441522	5.27232402200931	27.5100179789396	3.90981386252166	1.38893	19.4228	27.455	21.4639	0	3.54239	4.61907	16.7069	5.40108
Primnoa pacifica	1.38079521842787	1.89163807626916	15.1284828966984	48.1346806155333	0	2.93918866051039	12.3048611097355	4.967693851212	13.2526595716134	0.0384322395860527	1.78144191209461	9.77099075375737	56.2820436841476	0	2.54410603184821	8.3287657036331	0.149999110960602	21.1042205639724	1.55355482919961	1.22749320945272	14.7515395083847	44.7740049274989	0	4.65697121125553	12.5842035915304	5.43077775870597	15.0214549639722	0.990927	1.63352	13.217	49.7302	0	3.38009	11.0726	3.51616	16.4594
Primnoa pacifica var. willeyi	9.10364135812696	5.05834752778446	13.3654037027885	31.4268935146069	0	1.45688825342423	14.1522343200883	6.18781124923815	19.2487800739424	8.91576538041139	3.41360752775085	2.64089889603142	41.1774072280504	0	0.605759361440899	16.6102975265412	1.16341504387639	25.4728490358974	5.62031863186465	6.16161211273029	8.30865579645553	29.3827703545505	0	3.60008058875195	13.655310312403	11.3448388438757	21.9264133593683	7.87991	4.87786	8.10499	33.9957	0	1.88758	14.8059	6.23202	22.216
Primnoa resedaeformis	6.18953912307877	3.16377571354661	12.4680840729796	32.4935702162879	0.0297411977027373	3.98685331177993	6.6796139882788	22.5914487329566	12.3973736433891	3.86163544974463	0	15.1776111145186	48.4238783899699	0.0927981255661815	9.63830879986367	5.40002790580901	11.3770360542195	6.02870416030849	3.04009288297249	5.56658256588471	10.0177232322791	38.091067304481	0	1.47144965889396	4.01206730789001	22.987384956076	14.8136320915227	4.36376	2.91012	12.5545	39.6695	0.0408464	5.0322	5.3639	18.9853	11.0799
Primnoa wingi	0.545674107321043	1.16834328626809	26.3331833451486	21.2337861283901	0	0.942740302988079	13.5258848431504	20.0123078631007	16.238080123633	0	0	18.9620747752786	33.2989479703727	0	0.355205330788941	0.512307537309178	0	46.8714643862506	0.569324874155273	1.5008282135251	23.1043707848222	21.442514056925	0	1.44873574697494	7.56131164205443	21.9595770194686	22.4133376620745	0.371666	0.889724	22.7999	25.3251	0	0.91556	7.19983	13.9906	28.5076
Primnoeides kuekenthali	1.17477823537574	9.46690854531779	24.0526697452311	4.78931707324464	0	7.8698757985979	6.72410836037689	44.5223245110582	1.40001773079771	0	24.4487159464985	32.3162345405913	0	0	0	9.10460307011926	32.7113863549279	1.41906008786306	0	0	0	0	0	0	0	100	0	0.391593	11.3052	18.7896	1.59644	0	2.62329	5.27624	59.0779	0.939693
Primnoella australasiae	48.2130285585263	2.66036978823139	14.032078276749	17.3948522800177	0	1.06002671511259	9.19271337483737	4.88933820718611	2.55759279933956	76.8622601344474	0	1.91558336975981	14.4795566696321	1.10067811540783	1.8198274252265	3.82209428552638	0	0	37.44805257575	1.44040985029202	10.873452001321	19.6587764054558	0	1.9863096007614	13.9355970654106	3.72680347812275	10.9305990228864	54.1744	1.36693	8.94037	17.1777	0.366893	1.62205	8.98347	2.87205	4.49606
Primnoella chilensis	9.29196341596225	6.12263106632868	25.298625870303	19.7182848439127	0.0514465280850029	2.55031720493984	8.23191186200061	22.7595587176985	5.97526049076947	0	2.85278153263199	14.4794177957294	18.8409176439558	7.58388615663488	0.404564340412496	2.51973793491597	31.793519088473	19.9301288101391	1.33864542609062	12.6308410076796	18.0616901589179	8.73788288778735	4.66688599110542	1.21994140730231	22.1464380764044	13.6150874433442	17.5825876013682	3.54354	7.20208	19.2799	15.7657	4.10074	1.39161	10.966	22.7227	14.496
Primnoella distans	4.20027971241966	14.3994006143376	25.3727659159385	33.8452361302354	0	4.059714464098	4.06432928483095	1.77376308752701	12.2845107906128	1.57174244476377	10.3671838508318	20.0756135454093	31.8994115992283	0	8.89160122696524	0	0.701473518919142	25.9129205172587	2.14781780828797	23.7056308379846	48.3789750014967	8.74778776330852	0	2.09833342945818	1.81158929789539	0.243230073499738	12.8666357880688	2.63995	16.1574	31.2758	24.8308	0	5.01655	1.95864	0.906156	17.0214
Primnoella grandisquamis	17.8340416749198	8.24469945951006	15.2485092691721	25.9106757338314	0	4.82676883116467	10.8523480433571	14.3777000189892	2.70525696905571	8.81203633674111	8.2531584384538	0	0	0	0	82.9348052248051	0	0	0	0	0	0	0	0	0	0	0	0	0	0	0	0	0	0	0	0
Primnoella polita	19.3999204835234	3.33518231280813	29.2531047343527	17.5193912447842	0	1.88888796324027	12.6657647913458	3.53925503974926	12.3984934301962	16.762899361944	2.32402827667246	27.2328263147233	10.9826040339789	0	11.3244126775189	5.51015410483197	0	25.8630752303305	17.143213698275	6.4203378475405	33.2543940027694	15.2323739548721	0	6.28271310414814	9.63184487358832	4.14150981026118	7.89361270854533	17.7687	4.02652	29.9134	14.5781	0	6.49867	9.26925	2.56025	15.3851
Primnoella scotiae	22.785895565461	10.6272078780143	13.49246178638	29.9046028024071	0	7.09780205379969	5.92683065547263	4.64480134619314	5.52039791227219	15.9646382166019	1.2765941096624	5.58759215710122	43.1055178080922	9.96450591852634	22.7136128105846	0	0	1.38753897943131	20.8826308969653	21.1630722047539	7.45955804331198	30.8752854059129	0	7.84533520571803	3.85703959840111	2.48270865823802	5.43436998669876	19.8777	11.0223	8.84654	34.6285	3.3215	12.5523	3.26129	2.37584	4.1141
Primnoisis antarctica	3.0100459862263	11.3469228072527	29.2896268734898	25.8256176746931	0	5.70728484585579	11.6237336875288	5.50997557749325	7.68679254746023	0	11.0362440575639	26.0155801903737	29.097615982941	0	6.11069558729501	23.6738926917739	0	4.06597149005253	1.62838455786332	12.5922525867479	29.2982659256116	26.6701051555429	0	3.57970480972497	13.9260692314615	4.10380906161282	8.20140867143511	1.54614	11.6585	28.2012	27.1978	0	5.13256	16.4079	3.20459	6.65139
Primnoisis formosa	4.35672537092118	1.91065719563914	34.7941062485855	18.1177876187175	0	4.60891351930841	12.9470938817008	6.76020468413988	16.5045114809876	0	0	51.2828471403255	1.3200102542105	1.49914817159167	0	0	0	45.8979944338723	4.83113435123615	1.3718485701667	41.5324890570965	11.3441163223417	0	1.90586990668545	6.33458949095598	8.08627676801646	24.5936755335011	3.06262	1.09417	42.5365	10.2606	0.499716	2.17159	6.42723	4.94883	28.9987
Primnoisis mimas	17.2433321303713	16.2053351753574	27.1706058108018	28.4600400044472	0	4.24668482439974	1.5441293025878	2.71853084250276	2.41134190953193	28.2600807010915	0	36.0700701889122	30.7246681365667	0	0	0	0	4.94518097342964	36.5846166077926	0	63.4153833922074	0	0	0	0	0	0	27.3627	5.40178	42.2187	19.7282	0	1.41556	0.51471	0.906177	2.45217
Psammocora profundacella	6.62589713173685	8.72788203386407	9.81833975709132	21.9673076539683	0.080350386897313	6.63644230292449	8.92062252801615	9.21722279772017	28.0059354077813	3.02816035627385	4.16282220297632	2.80972131681706	28.2461044190185	0.562505985420763	3.30402749007218	0	1.38160726859118	53.2310882581261	5.09837584386525	8.97867257507957	7.08206562287596	25.6390880577322	0.438144173889543	4.78442452491787	6.61922937901673	7.62383092756567	33.7361688950572	4.91748	7.28979	6.57004	25.2842	0.360334	4.9083	5.17995	6.07422	38.3244
Psammocora stellata	3.63932469266944	8.42986201056655	13.4589399763755	6.92632922598392	0.057661277153501	0.609707891629929	20.5927059548156	11.6582895549119	34.6271794158936	0.0627019399348035	4.40392201600842	3.97952015864614	2.52314271603132	2.23450754318618	0	6.54172673338088	2.24509529777993	78.0093835950323	3.96346890703455	9.07802215285804	6.39510721213957	5.43523376070439	0.277614147857029	1.27172955554868	19.8825374658313	8.47875826258337	45.2175285354431	2.55517	7.30394	7.94452	4.96157	0.856594	0.627146	15.6723	7.46071	52.618
Psammogorgia arbuscula	3.74628834852068	24.645698250989	24.1203230922396	10.2848680790126	0.163273654724652	4.63505253127137	7.56458626259881	17.6388474651245	7.20106231551869	0	0	1.37958750551238	1.54183291775732	0	0	37.1270798288776	0	59.9514997478527	0	0	0	0	0	0	0	0	0	0	0	0	0	0	0	0	0	0
Pseudocladochonus hicksoni	2.32409414077211	0.413557622116457	36.3062959290738	49.6308870839873	0	1.11552589034716	3.21555279882492	4.72437849971043	2.26970803516787	0	0.124848732875047	53.0396847501097	21.7798845161062	0	0	0.682550240111267	0	24.3730317607978	0	0	23.1185314264927	74.1271452270987	0	0	0.0669799445707812	2.68734340183777	0	0.774698	0.179469	37.4882	48.5126	0	0.371842	1.32169	2.47057	8.88091
Pseudocrypthelia pachypoma	8.15074968773199	9.29467330015248	18.4270023307375	36.0570825810547	0	4.8504300508568	7.06338407073815	3.06198284217441	13.094695136554	1.4582393752659	12.4780758986744	3.4947951086304	30.9076993584157	0	15.8584175743449	0.289153074389182	0	35.5136196102795	3.77422596165628	11.2128683977977	10.6428115584423	19.1881796535464	0	25.7987419965933	7.5182595687297	3.5980748280286	18.2668380352057	4.46107	10.9952	10.8549	28.7177	0	15.5025	4.95693	2.22002	22.2917
Pseudodiploria strigosa	4.15097983772598	8.03827665893553	5.83661502137958	19.4662899854869	0.111775012328195	8.85987526419013	17.0452469525864	2.44351626103911	34.0474250063281	1.8443418494898	0.680655768176359	2.27059652180835	26.444428943541	1.48566645540205	7.77842216255067	12.923596044098	0	46.30975434363	2.58024850314956	8.2310814979952	4.57347457245767	21.8916741846558	0.58010154961238	9.16798039348199	14.8494692943458	0.851786149281749	37.2741838550198	2.85852	5.65	4.2269	22.6008	0.725848	8.60209	14.9394	1.09843	39.2105
Pseudodrifa nigra	14.8942050989727	3.82615336790012	30.3472988096171	43.7280345064838	0	2.44876919177964	1.29845764273873	2.39478534271476	1.0622960397931	10.0286162700126	7.67330486047476	22.0113825968099	59.8670785239473	0	0.419617748755473	0	0	0	12.7698397115642	5.28344156750995	29.5885159779473	44.0770894229472	0	3.11522751210824	1.1241190166961	2.67586327208891	1.36590351913815	12.5642	5.5943	27.3157	49.2241	0	1.99454	0.807526	1.69022	0.8094
Pseudoplexaura porosa	1.23113998725998	7.11203475962405	2.77322693186606	38.1855108925792	0.050674783574251	8.44153475325686	10.0662187246646	2.74516644259543	29.3944927245795	0.5083524527905	10.6599025118628	0	46.0622649204833	1.86736332807018	8.0011851681155	0.115441070275816	0.0134235516106614	32.7720669967913	0.39906338637083	9.07349427597254	2.51600506888989	33.9679056130458	0	13.4362160788649	7.55752504727993	1.99086300850127	31.0589275210748	0.712852	8.94848	1.76308	39.4052	0.639346	9.95965	5.91306	1.58315	31.0752
Pteroeides griseum	2.79580762311859	5.07673339381489	15.1482116665669	23.9031336870886	0.230125848726804	10.216241191396	10.9032068344176	23.6119033424445	8.11463641242602	0	0	6.73720828658545	49.7786655084661	0	24.7905407236385	2.65083997249558	11.3762453848197	4.66650012399474	1.31850948582256	4.51222564275233	12.5089714700674	19.7176148434925	0	20.5532821383935	8.24211547179481	26.3027799212662	6.84450102641065	1.37144	3.19632	11.4648	31.1331	0.0767086	18.52	7.26539	20.4303	6.54188
Pterogorgia anceps	8.91328814483665	3.52449050063268	1.97244704461707	55.4439192145565	0.0080367033510455	6.79973094525207	8.84674076737578	9.3986449803633	5.09270169901487	8.82157828213602	1.14769928873866	0.161537592604754	69.3642986757734	0	5.15996144447207	3.33893229314299	0.5267204846248	2.05042836094733	5.79108524744238	4.5762500358271	6.29582597622595	45.590032410559	0	9.78599894377985	13.5932407287564	9.52453147874582	4.8430351786635	7.84198	3.08281	2.80994	56.7994	0.0026789	7.24856	8.59297	6.4833	3.99539
Pterogorgia citrina	9.930913748229	4.58544937512138	3.12091857093302	30.8186668508885	0.318145302941632	14.3659758589952	17.8687100039831	2.69500065860692	16.2962196303012	1.85376901633891	3.15904279535389	0.373149941050024	50.6086554238891	7.06609317500007	9.75525243079459	14.4134383251063	0	11.3735512464626	4.54839449511814	4.61051736022724	7.66583016215896	29.3590637149047	2.20975612583966	14.3452878335225	19.4684750270764	5.09124265628067	12.7014326248717	5.44436	4.11834	3.71997	36.9288	3.198	12.8222	17.2502	2.59541	13.4571
Ptilella grandis	5.72051858581473	0.481869922942452	27.247819531891	48.420445548511	0	0.792932409452344	4.79513000778452	6.39358410370051	6.14769988990344	0.313922451728047	0.48340866412136	27.847639194568	66.1015739001982	0.425673752218206	0.771340319255941	2.09449915783691	0	1.96194256007336	5.73004549174977	0.449223452933678	27.1435511243833	45.0444937930069	0	0.928047845459168	8.04682812819062	5.41065193456289	7.24715822971368	3.9215	0.471501	27.413	53.1888	0.141891	0.830774	4.97882	3.93475	5.11893
Ptilosarcus gurneyi	0.713010724788619	2.74373242949552	18.4379109921477	65.2907389413949	0	1.89794203172361	0.500178761224341	9.92640421457792	0.490081904647344	0	0.510130562320783	18.0775082106046	73.8322711716132	0	0	0	7.58009005546145	0	0.512301003084325	1.60525510642529	21.6832862950003	64.6645606148985	0	3.23907915694891	0.264983844742008	7.63817195889431	0.392362020006395	0.408437	1.61971	19.3996	67.9292	0	1.71234	0.255054	8.38156	0.294148
Ptilosarcus undulatus	6.71406860246985	2.01904086303135	23.1278246277373	23.6622854751247	0.610492777208316	0.673794553631438	10.4809832296858	24.6195218953571	8.0919879757542	2.06627363315075	0	6.26509637549774	73.9600781536278	0.0583774089434959	0	2.75110422462526	14.8990702041549	0	5.84143655900995	4.15466773608595	20.847996626208	26.2984464307467	0	0.350513274587718	5.68581393021365	26.3545142215174	10.4666112216306	4.87393	2.0579	16.747	41.3069	0.222957	0.341436	6.30597	21.9577	6.1862
Radicipes challengeri	12.619351280224	4.9662498610609	21.0732077944748	36.6464823189642	0	0.537266133859749	4.45197606787577	15.7811111255132	3.92435541802741	16.6338762366881	0	0	69.6997747034518	0	0.12803439126008	0.956276797055852	12.5820378715442	0	10.4185050435968	8.34938102522917	11.8152961692188	46.4347422204345	0	0.486945272814986	6.27372467073269	13.2549679205182	2.96643767745488	13.2239	4.43854	10.9628	50.927	0	0.384082	3.89399	13.8727	2.29693
Radicipes gracilis	3.26270799596236	5.42312744839426	5.63019131476224	23.9521846696609	0	7.45118873714062	9.42385038074512	28.3017548168938	16.5549946364407	0	0.430981232326721	1.93691895605281	46.7900022561219	0	1.78564761987267	2.98323857287373	32.9962529537868	13.0769584089654	1.60538602079493	4.2406602122632	2.72957958607096	14.9815390328186	0	12.5755393495345	15.564503833471	33.7231809659264	14.5796109991204	1.6227	3.36492	3.43223	28.5746	0	7.27079	9.32386	31.6737	14.7372
Radicipes pleurocristatus	4.21972544934549	0.675582958639332	36.2410821111312	16.6625608073008	0	0.104938093321963	19.0215921161447	21.0235090360978	2.05100942801878	0	0	36.8947587121402	3.52309489582523	0	0	59.5821463920346	0	0	8.14701022087609	0.794212021734062	22.8663182877256	10.5794575903797	0	0	38.7012963658317	17.6117987107466	1.29990680270623	4.12225	0.489932	32.0007	10.255	0	0.0349794	39.1017	12.8784	1.11697
Radicipes spiralis	10.3805233577345	4.14507196439776	20.6529058337221	31.8344117987402	0	1.08640958258515	11.032373100665	18.1743945648258	2.69390979732947	4.80717851560139	33.5928844790698	11.72173934811	19.4315837599089	0	0	18.8983101137024	9.61997953997932	1.92832424362818	0	0	0	0	0	0	0	0	0	0	0	0	0	0	0	0	0	0
Renilla muelleri	1.29312028509726	9.92447388808001	12.8899960767651	29.9993243004712	1.10479694727001	16.7699784624888	4.12449793648195	23.165925071665	0.72788703168073	0.0258684467425412	0.607434862615767	1.7500104152897	49.1290522016691	3.65967672718248	25.1418876422625	0	19.6860697042379	0	1.35960122332398	8.04851571167811	9.82558473556485	33.8236415285494	1.00436064906151	20.3537254005571	2.83445293985592	21.3897578393542	1.360359972055	0.892863	6.19347	8.1552	37.6507	1.92294	20.7552	2.31965	21.4139	0.696082
Renilla reniformis	3.79337601615503	5.53406587151724	5.40342205967657	11.1162592978564	0.287915448575246	46.6677254771984	2.77836764422138	23.3629785022643	1.05588968253541	0.409176748788271	0.638760363000444	5.66139440062299	19.4612561448469	1.37909739333318	47.3046306332492	0	24.930249748289	0.042856386213464	2.07654568241231	5.990167566611	3.72812661729874	13.546165616394	0	47.6946828577026	2.67529656375911	23.8471243910142	0.441890704808029	2.09303	4.05433	4.93098	14.7079	0.555671	47.2223	1.81789	24.0468	0.513546
Rhizosmilia gerdae	6.26510306897349	7.03095826034082	27.2523556176282	21.874396445067	0	10.5529453213096	18.3971779720441	4.70941528013543	3.91764803450139	0	19.5666639336394	48.130521492394	11.4264939113236	0	9.45093180971365	9.69235456579096	0	1.73303428713851	0	0	0	0	0	0	0	0	0	0	0	0	0	0	0	0	0	0
Rhizosmilia maculata	2.71207826559966	5.15720753242552	10.4883641969995	35.6750356501115	0.165442285397245	6.93801903675703	12.324995880764	6.2490233626895	20.289833789256	0	3.25543137747334	1.65894106231386	48.5475632000928	5.50409141541512	6.41348500146709	1.85720245533482	0	32.763285487903	0.922925469049765	3.147283351693	11.3581090513997	34.7743818638097	2.24608105764612	8.51727222716607	12.8768670138585	5.64457241574229	20.512507549635	1.21167	3.85331	7.83514	39.6657	2.63854	7.28959	9.01969	3.96453	24.5219
Rhizotrochus flabelliformis	6.04886825613481	25.1917055447904	16.800827252368	11.4452609500752	0	8.18249481679817	11.0654701319396	1.35810577173557	19.9072672761583	0	55.3341357415398	0	0	0	1.29270424432928	0	0	43.373160014131	5.68545909817905	17.7196215588751	19.3194630410646	12.5490847793061	0	7.47710384559114	4.66653884667284	1.68990858386269	30.8928202464485	3.91144	32.7485	12.0401	7.99812	0	5.65077	5.244	1.016	31.3911
Rhizotrochus typus	7.11328722921168	5.53133785692194	38.9160532363748	19.699965955187	0	4.96678649284773	5.87814587390459	6.94880615741804	10.9456171981342	1.17822372499848	1.40333526794661	63.3624813536759	5.55788815227228	0	10.4729815971328	0	0	18.0250899039738	7.54281518126842	9.4355640406383	35.7780657804996	16.7862878089855	0	4.98907462122024	1.64475512774445	2.75945366907279	21.0639837705707	5.27811	5.45675	46.0189	14.0147	0	6.80961	2.50763	3.23609	16.6782
Riisea paniculata	6.72082899699757	2.72763551349933	32.1952212623432	30.8339298167925	0	1.4436571932324	11.9481971757038	2.8273523860415	11.3031776553897	1.14446489133585	6.12666604118091	28.0512479899352	38.7333537495051	0	0.802414148476148	3.26594393271653	0	21.8759092468502	3.75233658611928	1.19465297499189	25.6428424920971	39.1275392384834	0	2.7508206150381	14.5190760461591	1.43803736432563	11.5746946827854	3.87254	3.34965	28.6298	36.2316	0	1.66563	9.91107	1.4218	14.9179
Rosgorgia inexspectata	21.0257172067896	8.67442675057824	6.74074585600106	31.3073500324058	0	9.96414151347095	0.332680028814423	21.4765681456086	0.478370466331372	26.2309755456136	6.898047997266	2.4502090841719	43.8378653490911	0	4.57986278529637	0	16.003039238561	0	0	31.4934773909926	0	42.020984199091	0	0	0	26.4855384099164	0	15.7522	15.6887	3.06365	39.0554	0	4.848	0.110893	21.3217	0.159457
Sarcodictyon incrustans	0.671998642192631	5.2108488998959	23.0637937538086	23.7127788651269	4.94934394178924e-09	1.25447722605414	15.1463104786422	7.29721147895181	23.6425806503784	0	0.587742717497327	12.133687255418	31.8242918105234	0	0	2.51078688541393	0	52.9434913311473	0.51620870593882	1.84025942818889	22.5724725627404	24.9143953978252	0	2.56322786738717	16.559171282632	1.86135943250844	29.172905322779	0.396069	2.54628	19.2567	26.8172	1.64978e-09	1.27257	11.4054	3.05286	35.253
Schizocyathus fissilis	6.04262602171388	2.4519593555206	25.8604161121644	35.3974576177647	0	1.82266169365178	10.5716000982426	1.26795192826883	16.5853271726733	1.20351739734229	6.95843533129738	25.4778968542321	43.1896581081088	0	3.41621121798055	0.0386859707083794	0	19.7155951203305	3.5308224244994	3.32037225608781	21.3928898340875	39.0591660730229	0	3.62850007781041	7.80141203864269	0.643370509351351	20.623466786498	3.59232	4.24359	24.2437	39.2154	0	2.95579	6.13723	0.637107	18.9748
Schizophytum echinatum	0.354415314107553	1.956769599705	15.7771861859476	19.561888112926	0	29.1053593025056	3.33371107948961	1.36245926618266	28.548211139136	0	0	11.1550322026103	41.1125210767582	0	28.4284526367397	0	0	19.3039940838919	0.0932878318636424	0.582504785932076	11.142119062373	10.7854531815098	0	30.4290070280546	12.8835150177448	2.87539250167944	31.2087205908427	0.149234	0.846425	12.6914	23.82	0	29.3209	5.40574	1.41262	26.3536
Scleracis guadalupensis	19.4649208924612	1.11196546938769	28.6772311502364	27.1578990793085	0	6.50391725213789	9.53921173087843	3.92401263473505	3.62084179085485	17.4601719706417	0.432650832859885	37.3896376868344	26.1841302472681	0	15.3361935955955	2.75774686040151	0	0.439468806398979	12.6508999493493	1.36009633125881	27.2510882555748	34.6189867148594	0	7.416937418207	9.49158870397186	3.90871064724335	3.30169197953538	16.5253	0.968238	31.106	29.3203	0	9.75235	7.26285	2.61091	2.454
Scleracis petrosa	4.07633078015364	5.31338321377391	38.6993296994681	37.5779694032914	0	3.61311408942189	4.0008774898708	5.51830685059025	1.20068847342997	3.60616794931848	10.021351265712	49.2719358443888	20.1073517657543	0	14.845016937157	2.14817623766946	0	0	0	7.48153417519165	40.4573800344675	49.2848337337745	0	1.15914869560026	1.61710336096606	0	0	2.56083	7.60542	42.8095	35.6567	0	6.53909	2.58872	1.83944	0.400229
Scleranthelia musiva	1.6863868590387	2.38631559860907	15.4723048488503	29.0934402873066	0	10.5734267251573	16.5886656362191	10.7182130983951	13.4812469464239	0	0	32.6037051828714	28.2261153543721	0	1.9995958320558	24.4639858209317	0	12.706597809769	2.26023390939594	0	13.3117945610247	39.8403176048666	0	6.49320375626794	12.8549080184914	4.52573204998574	20.7138100999676	1.31554	0.795439	20.4626	32.3866	0	6.35541	17.9692	5.08132	15.6339
Scleranthelia thomsoni	0.224919956726912	23.5098812421552	5.82831084809834	4.23336818768292	0	21.4134123145471	39.9144032150759	2.97303334583403	1.90267088987951	0	40.2368811364076	2.04944430842814	2.06488661995996	0	10.6252594523811	45.0235284828232	0	0	0	17.9923130090525	0	0	0	50.3717834705827	31.6359035203648	0	0	0.0749733	27.2464	2.62592	2.09942	0	27.4702	38.8579	0.991011	0.634224
Sclerisis macquariana	2.20521575759347	3.14943554683011	25.4745057679634	13.3930725383402	0	3.50832722565724	21.1767524457099	12.420051846412	18.6726388714936	0	0	1.53024916489973	0.804782988526291	0	19.3471919963218	56.6814938071819	15.1303705616855	6.5059114813848	0	0	0	0	0	0	39.4847904072719	22.7567968010331	37.7584127916951	0.735072	1.04981	9.00158	4.73262	0	7.61851	39.1143	16.7691	20.979
Sclerobelemnon theseus	1.23454969891595	2.1679664546845	28.6271823880721	32.4410761461788	0.106943837641471	10.6335514767527	9.37794431775999	10.5426790485681	4.86810663142644	1.5441973273577	2.96364351098963	35.4649735611738	38.1972891730535	0	12.1272816097181	1.31763555521206	3.56651758278897	2.643087355787	2.44498307432536	4.89961339072045	37.4942415329612	23.3377054571959	0	8.23394819377244	9.10406046389858	10.3892349831577	4.09621290396838	1.74124	3.34374	33.8621	31.3254	0.0356479	10.3316	6.59988	8.16614	3.86914
Scopaegorgia liouvillei	4.56361059309591	12.602109471427	8.19672354042234	8.6376700383582	0	7.6934034183156	37.9629134501755	4.8298719621233	15.5136975260822	0	3.58540619011774	0	0.42779043258511	0	0.834284016568455	50.8967118991994	23.5894876037006	20.6663198578287	0	41.0544529839001	0	0	0	0	58.9455470160999	0	0	1.5212	19.0807	2.73224	3.02182	0	2.84256	49.2684	9.47312	12.06
Siderastrea siderea	0.714328044419879	2.63043171465093	4.71398479083825	65.9195158978573	1.95614152027948	7.41468341274406	6.66371163791782	2.08469624357147	7.90250673772079	0	2.09949785205663	0.0122942272737267	73.417670762071	1.92519511384821	8.87313316626535	3.75926848659382	0.961537379817537	8.95140301207369	0.27957726421388	1.38573348840484	3.13594864933414	65.9670119928333	0.853956467915253	9.53973923730503	6.67248336826278	1.96686350297842	10.1986860287523	0.331302	2.03855	2.62074	68.4347	1.57843	8.60919	5.69849	1.67103	9.01753
Sinularia gardineri	5.03634556319259	7.01221031070848	15.0794414975657	14.1750373236947	0	30.8663879809572	5.79614311291404	18.6821910095259	3.35224320144129	0	0	0	12.4741933859382	0	87.5258066140618	0	0	0	0	0	0	0	0	100	0	0	0	1.67878	2.3374	5.02648	8.88308	0	72.7974	1.93205	6.2274	1.11741
Sinularia leptoclados	2.62838391586879	4.09885213459345	8.20517466476449	13.6516359640838	0	13.6254892113085	18.1962543515619	13.1237150058293	26.4704947519899	0	0.564977511978197	1.1481793274221	6.47630951177913	0.0135950829460393	14.5800968834347	7.05623622197124	1.62866537494946	66.8549793157761	5.94668835394685	5.96882438073689	13.1589051803856	15.1191226361724	0	10.1563954027761	12.1591871576366	15.2076432630278	22.2832336253178	2.85836	3.54422	7.50409	11.749	0.00453169	12.7873	12.4706	9.98667	38.5362
Siphonogorgia collaris	3.42906220547621	21.7517840042262	33.3137325606981	13.2957360197021	0	7.04131745845389	4.04178556212287	14.956843902519	2.16973828680163	0	50.6419956414081	24.148601617166	5.81069901953107	0	8.27761240397447	7.90532821939636	0	3.215763098524	0	0	81.2509168804274	0	0	0	0	18.7490831195726	0	1.14302	24.1313	46.2378	6.36881	0	5.10631	3.98237	11.2353	1.79517
Siphonogorgia variabilis	0.516956708251247	7.8102213593527	34.8021421180204	12.8903546221495	0.00323038826253703	6.1692404681139	5.89212068278937	14.5389768172786	17.3767568357817	0	0	70.3431009561208	0.204136439316534	0	9.59770698631285	4.70898026888709	0	15.1460753493628	0.135092244589472	6.74011748777008	21.6197756982987	8.33279670623995	0	5.71520885732853	3.59734267903022	15.2073821531316	38.6522841736115	0.21735	4.85011	42.255	7.14243	0.0010768	7.16072	4.73281	9.91545	23.725
Solenosmilia variabilis	2.84394502834689	13.0186310761961	8.12303920430376	40.9973808574892	0	1.93563563873049	2.60128703232107	13.2715103314823	17.2085708311303	3.46670959688627	21.0484309810854	3.91272647988283	52.5877104646674	0	0.933459132118429	0.89688455394793	0	17.1540787914118	2.58546399177503	15.6339450684104	4.08117951400978	42.0684256293057	0	0.836458822122739	2.12779448504878	15.7587002388253	16.9080322505022	2.96537	16.567	5.37232	45.2178	0	1.23518	1.87532	9.67674	17.0902
Solumbellula monocephalus	1.35692408050013	0.468979593348864	38.6881169196965	40.4662325253908	0	0.793514221985173	6.53089689836663	1.50957480549068	10.1857609552213	0	0	56.5597969425592	1.92020755057218	0	0	15.0354995351112	0	26.4844959717574	0	0	26.5944134553901	73.4055865446099	0	0	0	0	0	0.452308	0.156327	40.6141	38.5973	0	0.264505	7.1888	0.503192	12.2234
Stenisis humilis	13.7581493146345	3.1743757303629	11.420943369812	33.245948235633	0	10.9975272354367	11.5562112281588	7.19915896096565	8.64768592499651	5.31033035200966	3.34317216471895	8.35877517301534	41.4814784650888	0	15.4332944560286	17.6217569028506	0	8.45119248628813	18.7975915981083	0.942090854351459	6.92223898289723	27.377158187789	0	14.7621375375863	12.5503966459303	7.94006241625064	10.7083237770868	12.622	2.48655	8.90065	34.0349	0	13.731	13.9095	5.04641	9.26907
Stenocyathus vermiformis	1.97974776706552	6.82670790446199	6.15616500584153	61.6805200950575	0	5.91662081255249	4.91174744778889	5.8492259451954	6.67926502203666	2.13287506096937	0	0.0817655260936427	79.273782913199	2.31421254068213	10.3943902765476	2.85728549676813	0	2.94568818574017	1.46211363487988	7.15097336614978	4.14696773924081	60.7959780352823	0	8.82706741943018	4.1100424961384	6.0910226478857	7.415834660993	1.85825	4.65923	3.46163	67.2501	0.771404	8.37936	3.95969	3.98008	5.68026
Stenohelia maderensis	4.33005300890536	2.15931471410175	15.3750308709713	19.1455524591128	0	2.20786459143955	25.2195402179766	6.86118055287125	24.7014635846214	0.816371508876269	0.682684199508009	15.9955382790682	21.5680093388999	0	1.04208076094555	16.2126621832356	0	43.6826537294664	4.983475667163	1.44002702531809	10.4851599298321	33.1760604560938	0	1.83804646934504	13.1520361939602	5.88604865967852	29.0391455986092	3.37663	1.42734	13.9519	24.6299	0	1.696	18.1947	4.24908	32.4744
Stephanocyathus campaniformis	1.61140082300479	11.1480826001645	22.7259997756559	42.2220275523693	0	1.15711005220676	1.01452143115806	18.0722661409251	2.04859162451567	0.262008491365356	36.7642437806726	3.61762314155582	59.3561245864062	0	0	0	0	0	1.82790605658371	13.026469031295	22.4900995569468	42.0967116850772	0	0.514914491617448	0.90152281139156	17.9985411267096	1.14383524037861	1.23377	20.3129	16.2779	47.8916	0	0.557342	0.638681	12.0236	1.06414
Stephanocyathus coronatus	2.83533909067536	8.36432619813296	25.6730663789551	46.4511364700891	0	3.58671427115009	3.86411187861628	1.60850701330824	7.61679869907294	0	9.17862361970554	17.6212383719267	63.9894839043882	0	0.0347234852113169	1.53719428466122	0	7.63873633410699	2.80431348218778	8.14432643419308	24.8470268647153	42.4419829795433	0	5.40133826859518	4.42540052992537	2.00729917537594	9.92831226546402	1.87988	8.56243	22.7138	50.9609	0	3.00759	3.27557	1.20527	8.39462
Stephanocyathus crassus	0.261982585204503	13.3012594063498	7.04578681865776	17.0719307086095	0	12.4947878123111	27.3318962200879	10.3363524823693	12.1560039664101	0	10.1335154145188	1.57165661026674	23.851983272158	0	9.44365782925403	33.6602245701035	15.5565546569783	5.7824076467206	0	11.7611926007017	0.302784055548962	24.706107331776	0	12.519652212159	21.6684500220418	12.9551263173391	16.0866874604334	0.0873275	11.732	2.97341	21.8767	0	11.486	27.5535	12.9493	11.3417
Stephanocyathus diadema	0.478497361733588	5.3476311467412	16.819653824161	69.2905009609242	0	0.141575316071387	1.83595959798645	1.98968636388674	4.09649542849543	0	4.74732816362397	8.36619986836304	80.6653776850431	0	0.978613447673951	0	0	5.24248083529591	0.877240540595283	6.43288023914304	14.9079327075544	70.4542466824432	0	0.359606115335145	1.75555732953042	2.2729756262799	2.93956075911858	0.451913	5.50928	13.3646	73.47	0	0.493265	1.19717	1.42089	4.09285
Stephanocyathus moseleyanus	0.636292661731194	15.5733662836499	3.13231371178773	35.6142057281672	0	15.2962023425867	13.7967399324123	6.32115489631872	9.62972444334629	0	3.51773839649598	1.45385348749916	41.463006579186	0	34.1751980569189	12.0967031411296	0.729327734746576	6.56417260402382	0	10.0143393657619	1.46912088083039	38.8188710023361	0	23.1285125751937	9.77855485227244	8.32319556739339	8.46740575621205	0.212098	9.70181	2.01843	38.632	0	24.2	11.8907	5.12456	8.22043
Stephanocyathus nobilis	3.87788414853146	16.1708510182413	1.35657162142264	10.0311968497827	0	43.8215202155787	13.9009299713316	1.36386730819231	9.47717886691925	5.55531431215273	7.84416016465044	2.47871882698526	9.95602350571415	0	61.0856193546503	4.00064300102971	0	9.07952083481743	7.50326805543302	6.38627760896664	5.62319778363212	14.1771678435745	0	39.3484113438225	9.77729354164953	1.29187556654801	15.8925082563737	5.64549	10.1338	3.15283	11.3881	0	48.0852	9.22629	0.885248	11.4831
Stephanocyathus platypus	2.73670754071294	0.597516343035324	2.86951466583374	67.1218690394497	0	0.878461992779348	4.63272489650625	18.653049409533	2.51015611214966	0.790087889721082	0.551117763704239	2.19932501608503	80.4489732703185	0	12.2513669570826	3.75912910308851	0	0	1.66496889185186	0.246182810432916	1.93232511771679	64.232270024095	0	0.667084963731238	3.6184240684568	25.556899966428	2.08184415728742	1.73059	0.464939	2.33372	70.601	0	4.59897	4.00343	14.7366	1.53067
Stephanocyathus regius	4.55121730825065	8.21054632076507	25.385274928253	40.5718110246618	0	4.44095337793237	8.81914878195462	0.346146335810121	7.67490192237233	0.298919499579321	12.985991811654	17.3175013860244	49.8440058976265	0	1.25406405939225	7.7226468403936	0	10.5768705053299	4.0415396559805	9.92965142988996	20.4252756382125	43.3459281915783	0	3.53823969068991	8.96133393770563	0.531140807742265	9.22689064820099	2.96389	10.3754	21.0427	44.5872	0	3.07775	8.50104	0.292429	9.15955
Stephanocyathus spiniger	0.758411707266871	12.1009854553098	21.6877721373651	23.7958994674334	0	10.7929768306634	18.0373363546647	1.74383188818773	11.082786159109	0	14.8780632754914	50.957677980969	16.2290277445568	0	4.29221143316788	9.93346107094954	0	3.70955849486543	0.710999877764555	15.9027003931133	22.6842143226568	25.6928177660682	0	7.44903709101959	17.542039878347	0.847735583523755	9.17045508750675	0.489804	14.2939	31.7766	21.9059	0	7.51141	15.1709	0.863856	7.9876
Stephanohelia praecipua	9.69633018670022	9.57994153196396	17.0584013399798	30.1475604366833	0	7.08619365888225	13.0158386786983	2.48586718981314	10.9298669772791	14.7625621539952	12.7485436857835	2.26949790711245	17.6255676699236	0	7.91925692762208	14.1842680465376	0	30.4903036090256	0	0	0	0	0	0	0	0	0	0	0	0	0	0	0	0	0	0
Stephanophyllia complicata	2.20716368197869	12.7643742335666	29.512180736071	20.1091540218955	0	15.5720235195907	7.22579930562972	1.21091169003794	11.3983928112299	0	1.61853454108645	45.5409745212421	3.93592189327511	0	41.8066415072143	1.68729316140064	0	5.41063437578138	2.01381860448103	14.2019055146033	24.6542310125933	18.3636991330212	0	20.9536341001025	4.74093697560234	1.49533163007602	13.5764430295204	1.40699	9.52827	33.2358	14.1363	0	26.1108	4.55134	0.902081	10.1285
Stereonephthya portoricensis	5.19524289156938	2.66342658905245	23.6825522062589	25.0546051193222	0	5.75538545883881	24.1079897003478	6.54065602325712	7.00014201135331	0.239958082924696	2.92433966090741	14.1883448850641	15.212689987108	0	21.8953650317989	41.7159109765763	0	3.82339137562057	2.53957373298363	2.35054359119965	27.9926348218342	29.5222854639286	0	8.59584287005993	18.01957943156	4.9175365408913	6.06200354754266	2.65826	2.6461	21.9545	23.2632	0	12.0822	27.9478	3.8194	5.62851
Stereotelesto corallina	4.01570456762152	4.59823547989543	33.1688573943616	24.5622293916705	1.32700395368373	4.93448413964298	6.542098469097	15.3315265429625	5.51986006106485	3.69123688546555	2.16319333168146	63.0286741776498	9.85666311307708	0	17.3380521701877	1.00322656851234	0	2.91895375342616	0	0	0	0	0	0	0	0	0	0	0	0	0	0	0	0	0	0
Stylaster brunneus	4.47786414718338	4.62898278796965	5.62578946783731	38.203357772751	0	30.6630220291614	9.44496766644609	2.73674369142404	4.21927243722717	3.41622152245099	2.62593508070759	7.05885865428264	28.5769733809612	0	43.0002386783983	13.7986226618974	0	1.04400681688939	7.8029820424936	12.330780096526	4.82672747109872	26.2626747454218	0	29.9090705420539	13.5853628281585	1.17728436525883	4.1051179089887	5.23236	6.52857	5.83713	31.0143	0	34.5241	12.2763	1.30468	3.1228
Stylaster eguchii	3.9387604317483	14.5010128034865	20.1141395840143	24.6320687297344	0	5.54941522416884	4.04760996677761	16.8506908535578	10.3663024065122	4.95763447531412	47.6393146199207	14.2124725859809	21.7560298022956	0	1.70142632187583	0	0	9.73312219461287	2.4600401757783	16.8837740371552	14.4944519202459	22.6407692192576	0	6.52211224513808	4.56263320263901	20.7037732242318	11.732445975554	3.78548	26.3414	16.2737	23.0096	0	4.59098	2.87008	12.5182	10.6106
Stylaster erubescens	24.3306734572832	1.65469813443929	6.99407651712852	59.6163610957538	0	2.84236915126491	1.05646218799557	2.28298079852246	1.22237865761221	23.2133864191756	0.9628785225989	5.98269798104739	63.2608555808948	0	6.58018149628328	0	0	0	19.8231099272431	1.15719592299546	4.71510140426472	61.5594567581409	0	6.78413555676413	1.13260096484514	1.93430054712304	2.89409891862356	22.4557	1.25826	5.89729	61.4789	0	5.40223	0.729688	1.40576	1.37216
Stylaster gemmascens	1.46356395748582	11.3111881900058	5.45330951035438	22.2461152452918	0	27.8745311340711	11.2840158295241	4.68667412785156	15.6806020054154	0.247850013195075	9.40682963706098	4.32459150979808	22.4584500568593	0.0416410992491833	39.1325451277499	10.3243557385656	0	14.0637368175219	2.7615110181084	13.1237434555944	5.52523631632414	21.3223396131347	0	22.6893107911843	8.63180329076327	7.24968573326002	18.6963697816308	1.49097	11.2806	5.10105	22.009	0.0138804	29.8988	10.0801	3.97879	16.1469
Stylaster gracilis	19.1183920760026	2.16741323679139	27.494445692349	23.3941268546228	0	5.98785346378629	7.51281735981294	5.37911089435751	8.94584042227751	29.6721285255309	0	18.6325673164684	34.2910088353612	0	0.332804535880019	6.11066595657284	0	10.9608248301867	0	0	0	0	0	0	0	0	0	0	0	0	0	0	0	0	0	0
Stylaster griggi	0.458737576966955	14.7166182834409	25.0532755737537	20.4779176687879	0	4.84730598467715	11.0979739817755	16.5038019332658	6.84436899733212	0	23.4347078536188	9.15651257483861	28.656045481389	0	18.1928626321234	5.29422608499468	0	15.2656453730355	0.814605300712935	14.5232724145627	25.4402389126568	12.6652406672042	0	0	4.71523934170487	29.3157737996318	12.5256295635267	0.424448	17.5582	19.8833	20.5997	0	7.68006	7.03581	15.2732	11.5452
Stylaster horologium	5.92365584218563	14.7218910805345	8.59981117666084	33.5377495362895	0	6.21294070421677	8.48604157864669	0.518275439415761	21.9996346420503	2.48765056661316	23.8093619644533	2.07285646770654	27.1957677379847	0	1.1285535331064	5.91015846148201	0	37.3956512686539	3.33739865896842	17.3870869327044	9.95039859129921	21.5065933218527	0	7.61943201659367	7.52149050954317	0.663839582847666	32.0137603861908	3.91624	18.6394	6.87436	27.4134	0	4.98698	7.3059	0.394038	30.4697
Stylaster imbricatus	2.4261192626226	0.860438574159846	2.29732796492573	67.1738445799258	0	4.71362755297139	10.3206756903602	0.122509003980704	12.0854573710538	0	0.788569072120781	1.1995232055729	81.2543637450122	0	1.74367552015414	2.44826929863623	0	12.5655991585038	1.32110303299559	2.97503130263747	2.65851660823992	61.0523200865968	0	5.40313196977405	10.7796561482991	0	15.8102408514571	1.24907	1.54135	2.05179	69.8268	0	3.95348	7.84953	0.0408363	13.4871
Stylaster sinuosus	2.51736126137279	8.86151398685229	22.0649045743805	31.9749990517248	0	4.32164069328404	5.13371563273783	4.34499700475903	20.7808677948887	0	10.2727346638831	0.271754079448234	5.4227839597703	0	0	0.192197575318404	0	83.84052972158	0	0	0	0	0	0	0	0	0	0	0	0	0	0	0	0	0	0
Stylatula elegans	6.75411670753304	1.94952074296251	16.1166127249055	40.5168124266317	0	22.1646344986122	2.19459890545914	7.14725647954611	3.15644751434986	2.21845833207175	2.39084835448523	13.9439954835906	63.3777823201261	0	15.5352146967688	0.165204127620079	1.8379393614696	0.530557323867814	7.32281739285077	2.1534425720462	15.5078931734912	37.6691453792017	0	23.9290621179834	1.45124209588653	6.87884221156147	5.08755505697881	5.4318	2.1646	15.1895	47.1879	0	20.543	1.27035	5.28801	2.92485
Stylatula elongata	3.08735239314121	6.77149063608147	22.4011562600238	34.1778471851349	0.000210505914163645	0.621744861679435	1.23943573250024	31.0321010767721	0.668661348752652	0.58722747557258	1.20969347199403	4.7098935973109	47.6910202093704	0	0	0	45.802165245752	0	2.72092880206352	9.05000265036191	11.1758533242129	38.7003073044555	0	0.601428913061515	0.648670302453893	36.5125365004507	0.59027220294008	2.13184	5.67706	12.7623	40.1897	7.01686e-05	0.407725	0.629369	37.7823	0.419645
Subergorgia rubra	7.73846608225635	7.62095236819586	10.7552492926496	7.2558680840096	0.00256575091552515	16.2675468480675	27.6840906970359	7.27388635901483	15.4013745178548	0	0	4.77694605260323	2.35233226845302	0	22.3428034311339	60.1608392958533	0	10.3670789519565	10.3418514182883	9.87552429243044	7.55173489427822	7.016977413104	0	20.7948787270947	29.5107530908543	6.38953971398756	8.51874044996249	6.02677	5.83216	7.69464	5.54173	0.00085525	19.8017	39.1186	4.55448	11.4291
Subergorgia suberosa	2.96144192583583	17.0812673742775	12.3936139916594	5.64202019880736	6.1346018746426	21.7642793728742	7.74973373026307	14.6159852616583	11.6570562699817	0	29.4842752283381	3.01520019911334	0.673636910182808	17.5047044644039	32.9219267049007	2.71497223280719	6.0517526741108	7.63353158614314	1.74302244833857	17.0217078705348	6.55416834476988	4.48635157617489	8.30960680705195	21.0984224292465	6.90683699635983	19.2603798437775	14.6195036837461	1.56815	21.1958	7.32099	3.60067	10.6496	25.2615	5.79051	13.3094	11.3034
Subergorgia verriculata	2.19938451880175	15.892216729804	11.5611878610779	12.6188877621766	0.000425010189619961	32.2443269232504	12.6857582464214	3.64785870674467	9.14995424153366	0.538676985858854	1.02656093788848	8.90865294066495	20.2588325341337	0	38.9950552990673	5.43913165568508	0	24.8330896467016	1.38148790102886	17.1690214454619	3.68936499576749	19.2371441124435	0	32.9367649076165	18.5083908847863	0	7.07782575289545	1.37318	11.3626	8.05307	17.3716	0.00014167	34.7254	12.2111	1.21595	13.687
Swiftia borealis	3.62531859626775	7.81382389260898	21.5007301615443	24.3020609980022	0	5.50777410141514	1.75696185699896	32.3497969521348	3.1435334410279	0	3.82780756476906	19.9369430248412	40.2060708001972	0	1.31637930771457	0	34.4283229467754	0.284476355702483	0	0	0	0	0	0	0	0	0	0	0	0	0	0	0	0	0	0
Swiftia casta	21.3644778129001	4.30808196934671	20.4020275175172	43.3261365810671	0	4.69636251186761	1.49243602219152	2.0621201420167	2.34835744309308	10.1178508793851	12.2727327695451	17.1192844086415	59.3457156545083	0	0	0	1.14441628792003	0	16.5517908526303	7.55949227069847	22.1299424893676	39.9955879258188	0	3.84714306984935	2.10852911583664	4.13004333092712	3.67747094487166	16.0114	8.04677	19.8838	47.5558	0	2.84784	1.20032	2.44553	2.00861
Swiftia dubia	8.49289963756488	2.57050428089923	25.8753357482995	27.552860272509	0.00683492509603067	5.79173124161141	4.98517424250595	7.96422970521398	16.7604299463	11.6955693484476	2.49471020499403	22.0112874581486	37.0258398695416	0.752030182729069	1.48980843277947	4.66035146416477	0	19.8704030391948	10.5847222334115	3.41442571380338	30.425393327187	22.6470088670785	0	5.74631626756879	4.40680728466244	9.38235214821434	13.392974158074	10.2577	2.82655	26.104	29.0752	0.252955	4.34262	4.68411	5.78219	16.6746
Swiftia exserta	4.05209783179525	2.15462720646286	16.5387070411849	39.1345328308467	0.0735237150380937	15.2816244311252	12.1334329909313	2.94292991804324	7.68852403457241	0	1.90153597550805	9.78115970032928	51.7261736905659	1.69456941012229	17.594191743492	8.66999641324958	0.3735257052631	5.2424978965175	3.14424150324577	1.60966189943316	12.2846828769613	38.9639328944092	0.526209836595388	19.4753851460908	10.061113352869	6.37217182886739	7.56260066152787	2.39878	1.88861	12.8682	43.2749	0.764768	17.4504	10.2882	3.22954	6.83121
Swiftia kofoidi	3.43119416722998	0.750202128790492	27.564932716434	34.4094978139774	0	0.350128675416534	10.3887940254844	9.48665943169546	13.6185910409716	3.93785401195821	0	18.1156486496842	36.8992967544635	0	0	12.3310508036365	0	28.7161497802576	6.36806174655357	1.4406905069976	28.4355128242434	33.1222042167424	0	0.0115826089957754	8.11010481783587	5.46556175975573	17.0462815188756	4.57904	0.730298	24.7054	34.8103	0	0.12057	10.2766	4.98407	19.7937
Swiftia koreni	18.0362023849474	0.180062789102695	14.5098558029915	46.9966412099284	0	0.208199960267628	9.75644396570098	0.409494851992134	9.90309903506927	11.511983590138	1.27844066848198	17.3298648076747	58.263405879256	0	4.87575012196602	0.0881423747966304	0	6.6524125576867	11.1059576735398	0	13.5026713780504	50.3566105832598	0	0	9.14911463521368	2.74471175762561	13.1409339723107	13.5514	0.486168	15.1141	51.8722	0	1.69465	6.33123	1.0514	9.89882
Swiftia pacifica	0.423207352182903	3.007446569322	16.3603378403853	45.1471208691031	0	1.3825350375231	13.8120628466473	6.18819559658984	13.6790938882465	0.0595976553301657	1.7337992764498	10.7930861192977	52.7109701720869	0	0.518916604619414	15.0780404866327	0	19.1055896855832	0.912348724840172	2.25698388829445	15.8553680140121	50.6495826857177	0	1.21284469900115	9.30625289913124	4.87642470752936	14.9301943814738	0.465051	2.33274	14.3363	49.5026	0	1.0381	12.7321	3.68821	15.905
Swiftia pallida	1.22310107530629	5.61919078962188	18.5625525003838	32.3928252283686	0.00484157160893753	12.5258904005805	5.80111193787092	3.29473145944795	20.5757550368112	0	1.30240665827562	8.77461086635265	30.5498043501047	0	8.06243446251417	0	0	51.3107436627529	0	0	0	45.7906535631753	0	0	0	0	54.2093464368247	0.4077	2.3072	9.11239	36.2444	0.00161386	6.86277	1.9337	1.09824	42.0319
Swiftia simplex	4.90540966609694	0.591594266507419	31.875143994411	26.8691830356458	0	0.141287513319266	14.057725248857	12.2945065284743	9.26514974668821	0.849674091378802	0	20.9287846546336	30.8886002840679	0	0	38.0969931398987	0	9.23594783002106	3.76104037460944	1.74725402119531	25.9903874711261	27.0709048913702	0	0	20.9546596490306	8.95195557312441	11.5237980195439	3.17204	0.779616	26.2648	28.2762	0	0.0470958	24.3698	7.08215	10.0083
Swiftia spauldingi	9.15531228652441	0.905199687410026	33.2684370842157	42.9751737494084	0	0.128802197843453	7.01337785930402	2.02619656601732	4.52750056927662	3.14320513794366	0	16.7852850508178	78.7576865600394	0.16254957678202	0	1.15127367441711	0	0	7.73014137879744	1.17449421531561	36.068432694572	42.0462045485428	0	0.512697736884239	5.42975113262623	2.38527860002463	4.65299969323709	6.67622	0.693231	28.7074	54.593	0.0541832	0.213833	4.53147	1.47049	3.06017
Swiftia torreyi	10.8937167529198	6.21520494179688	37.3602405532797	24.2565223949384	0	0.729862086321452	8.13993310882629	8.01787405445032	4.38664610746716	0.828865572846557	0.0942565626526582	40.6704379200137	27.6485489143648	0.0542381412284515	0	18.5614451465385	0	12.1422077423554	10.0195336748259	6.44553007123844	28.8635749211885	24.6121347743959	0	0.015309777908916	22.3752422031801	3.33526500966095	4.33340956760128	7.24737	4.25166	35.6314	25.5057	0.0180794	0.248391	16.3589	3.78438	6.95409
Systemapora ornata	6.96250168743666	10.6441471354873	21.0530437683118	33.651425434216	0	2.67931688866959	4.93753017012523	0.447153564571252	19.6248813511822	2.93203183117454	9.50636263080772	2.40068593945369	19.7723855801836	0	3.7366492865973	0	0	61.6518847317832	6.52720427062	17.732850802375	13.4313988361782	29.8778897149763	0	3.20973553975986	1.81472511943049	2.34253684777103	25.0636588688891	5.47391	12.6278	12.295	27.7672	0	3.20857	2.25075	0.929897	35.4468
Tanacetipathes tanacetum	14.5418108664167	2.74461997490459	23.2346413059775	11.9045587639843	0	2.46707890522436	24.0019786461494	5.8792192006673	15.2260923366758	18.8403185489952	6.25432289467536	10.7698090316752	6.46621914516769	0	4.31604057145812	24.1546669088574	0	29.198622899171	16.7747754347433	5.21477843514117	23.165425727849	12.5796757192633	0	2.90193668902975	24.8763244237957	1.32501713693136	13.1620664332465	16.719	4.73791	19.0566	10.3168	0	3.22835	24.3443	2.40141	19.1956
Telesto arborea	1.92910791007379	5.25721811928126	36.2213235122696	25.0086580878584	0	6.00055071204325	12.3031411020871	9.29997548492955	3.98002507145705	0	0	64.0190172769417	4.46012872004148	0	3.6757449853665	0	0	27.8451090176504	0	0	0	0	0	0	0	0	0	0	0	0	0	0	0	0	0	0
Telesto flavula	3.99906224617554	1.12316329237303	25.433747885796	25.8877086316273	0.010306413948826	37.1254691189849	1.24499327422196	4.73915985007217	0.436389286800342	0	0	5.86032722706974	43.0400888815127	0	51.0995838914175	0	0	0	5.48981591319138	1.30717941774127	27.3238096154469	23.6129125720368	0	28.3857744942222	1.53484106525055	11.9827550110788	0.362911911032056	3.16296	0.810114	19.5393	30.8469	0.00343547	38.8703	0.926611	5.57397	0.266434
Telesto fruticulosa	3.25502027011222	1.77670970298065	18.1358594250146	43.0789341596905	0.00322845704716781	30.2838456835935	0.67270797674301	2.72674975308863	0.066944571729722	0.310649167906139	0.0740425437663736	10.8894334700063	64.0384639078348	0	23.9272848119974	0	0.760126098488967	0	2.97143655381922	1.3980296114354	19.9196705706724	45.5430103229045	0	23.8026780266598	1.51973618721302	4.29204967646533	0.553389050830272	2.17904	1.08293	16.315	50.8868	0.00107615	26.0046	0.730815	2.59298	0.206778
Telesto nelleae	7.37601175167749	2.6328135069005	17.8719746622531	26.2340628276368	0.274529881423523	19.9138261530697	7.77378907585677	13.2172307205593	4.70576142062279	13.5716236266835	5.71518817324638	17.8904653157877	40.4613275682834	0	18.2533035405657	0.897796888680135	2.23711194384586	0.973182942907312	7.89483092459577	0.381804681570587	22.722726264632	18.3544232577998	0	23.0158970261134	6.76600655557198	13.7782031015197	7.08610818819686	9.61416	2.90994	19.4951	28.3499	0.09151	20.3943	5.14586	9.74418	4.25502
Telesto sanguinea	5.62156071656411	5.09806765735367	16.7705983301837	24.6524829577984	0.112094736787967	36.9938003126164	0.798255362964943	9.45113876372168	0.50200116200904	8.86788437487958	0.250571463336403	6.85511169974716	32.2160055928024	0	49.5913692956757	0	2.21905757355875	0	4.4403886915004	4.66338281881272	17.1542577857272	28.2692163850958	0	38.3371978488782	0.591282825485357	6.33954737361642	0.204726270883811	6.30994	3.33734	13.5933	28.3792	0.0373649	41.6408	0.463179	6.00325	0.235576
Telestula spiculicola	6.00889113072616	0.480397850152249	17.2252993284081	46.3927221129256	0	0.251804214457941	12.2321421058587	15.2301737436468	2.1785695138245	2.54857633788992	0.193473002204884	17.0470221507323	63.7423740421033	0	0	8.74101494295197	7.7275395241176	0	6.41907312001303	0.489101254937957	28.9338715057639	32.7174084888104	0	0.0515375693326312	16.6376410534067	13.1458873732668	1.60547963446852	4.99218	0.387657	21.0687	47.6175	0	0.101114	12.5369	12.0345	1.26135
Telestula tubaria	1.00924045300131	5.65660742168216	40.4776932699223	37.8518478946227	0	1.20798996383796	6.75473719681526	3.73188197955946	3.3100018205589	0	13.3864235411114	27.8575398166944	50.1589373065455	0	3.91413620118953	4.68296313445911	0	0	0	0	77.654322119111	22.345677880889	0	0	0	0	0	0.336413	6.34768	48.6632	36.7855	0	1.70738	3.81257	1.24396	1.10333
Temnotrochus kermadecensis	11.099845766877	12.5748117194161	21.3488528747113	20.1205236486416	0	17.8610208865987	10.8538722941755	0.89380568388438	5.24726712569542	10.1000281089904	19.415103895492	10.2036795675808	12.2730937301018	0	18.7944957801593	24.9116828458313	0	4.30191607184434	8.87177380974078	13.1552461354275	19.6473938084833	12.1961677331476	0	20.7881229741406	19.9256083507839	0.322785838418204	5.09290134985812	10.0239	15.0484	17.0666	14.8633	0	19.1479	18.5637	0.405531	4.88069
Tenuisis microspiculata	12.0045815971465	0.392259591179636	17.8312624314738	35.9931469457037	0	3.21604535380876	5.02725433936967	7.86821249577983	17.6672372455381	0	0	0	0	0	0	0	0	0	14.954226645556	0.810633702175572	23.4570818596929	31.8239346756178	0	4.28678395395283	5.13569079305823	6.58731109960672	12.94433727034	0	0	0	0	0	0	0	0	0
Tethocyathus cylindraceus	7.31583204625709	8.723366664733	12.8064364427281	26.9740771732015	0	12.3684134741879	13.501469695164	4.28099375716089	14.0294107465675	2.85345869993092	6.64238681028863	11.9800520005586	32.9646810309321	0	21.9739443333548	11.0199524235103	0	12.5655247014247	6.58335567400613	9.53717338636301	15.6564713164994	25.3637497153489	0	9.89130554040878	12.7962746821156	4.42332519663044	15.7483444886277	5.58422	8.30098	13.481	28.4342	0	14.7446	12.4392	2.90144	14.1144
Tethocyathus variabilis	27.8219852193188	3.63995436060832	15.8514612062088	32.6867398451309	0	0.577992222270495	8.97261499670569	0.634809745890877	9.81444240386614	31.6497206183506	5.96159409495515	5.07360296434242	42.7090273020252	0	1.5851785817093	1.0063901242904	0	12.0144863143269	20.5398086619752	6.54466936383365	14.4799913376042	35.8427612422232	0	1.01432089293597	10.7522987634149	0	10.8261497380128	26.6705	5.38207	11.8017	37.0795	0	1.05916	6.91043	0.211603	10.885
Tethocyathus virgatus	2.09797141661167	14.2270314725493	17.0967179939101	23.1672937874355	0	11.8099354120195	14.744966011047	3.22261692372863	13.6334669826983	0	15.0971338101653	29.4438521519106	15.168686837548	0	10.9472565705316	5.19625345247794	0	24.1468171773665	2.30910612176219	10.6673659540883	15.7177289117757	26.6922246910365	0	15.5410141011278	11.0085104509689	4.41541026363732	13.6486395056034	1.46903	13.3305	20.7528	21.6761	0	12.7661	10.3166	2.54601	17.143
Thalamophyllia gombergi	8.77019274876429	7.84299859319745	36.566826587746	12.3780480354431	0	12.2056139512797	2.37058501713267	19.3230290764205	0.542705990016272	5.9400259580688	5.92124301477558	41.3842771484323	9.26455324584678	0	21.9582207559137	0	15.5316798769629	0	3.50344914357827	7.25339556260183	45.2499676107623	9.94224089183919	0	8.33567108448931	0.0668324919385452	25.6484432147906	0	6.07122	7.00588	41.067	10.5283	0	14.1665	0.812473	20.1677	0.180902
Thalamophyllia tenuescens	3.85896299866001	6.51181014785151	19.9031687595414	22.8355651711186	0	10.1372854074072	15.8416155656855	3.51504330016388	17.3965486495719	0	3.32469454790496	3.39892756183401	4.60275396070311	0	2.11831722109977	12.0476996521659	0	74.5076070562922	2.08513299227335	6.61571689592116	14.9417240735014	22.1967518002319	0	16.4479146143452	14.4430002838126	1.84419878549903	21.4255605544154	1.98137	5.48407	12.7479	16.545	0	9.56784	14.1108	1.78641	37.7766
Thelogorgia stellata	1.95683693773157	2.3845203703565	40.7312571398648	29.2843585849928	0	2.01906067648157	9.31580259105832	8.67912704481159	5.6290366547028	0	2.29417954415322	79.6672898915906	5.65591319619598	0	0	5.78378046896127	0	6.59883689909896	1.72732928626504	2.73503916814907	40.4273353533424	20.8447052603632	0	1.42844588159805	14.2674241906448	5.73532186028754	12.8343989993499	1.22806	2.47125	53.6086	18.595	0	1.14917	9.789	4.80482	8.35409
Thelogorgia studeri	2.23919221755845	9.10548921289766	37.6983377156186	13.8987154673759	0	8.80327556397917	15.8830370455603	4.71448740258219	7.65746537442781	0.506904178502315	18.5616119272682	49.2755515632867	6.59612275603116	0	5.37354050504718	11.0346425894129	0	8.65162648045164	0.247139069111279	22.4132942771485	35.0725857257175	8.44072381751241	0	9.54080946883794	10.6053999128595	3.44726210591404	10.2327856228989	0.997745	16.6935	40.6822	9.64519	0	7.90588	12.5077	2.72058	8.84729
Thelogorgia vossi	8.57983518149973	2.42854837857744	25.2649279244279	24.9998326520764	0	2.99251243747676	19.2773878080346	10.7618731813749	5.69508243653225	0	5.14183061494528	32.680459194565	18.0330839939366	0	8.14719506254018	28.5018036814165	0	7.49562745259652	1.56830709058966	1.55044981166325	13.8728342632393	13.4394937931702	0	1.28315879493765	41.8797875446562	1.39862290745533	25.0073457942884	3.38271	3.04028	23.9394	18.8241	0	4.14096	29.8863	4.0535	12.7327
Thesea bicolor	16.7832758053621	15.911315731012	13.1437563996351	13.3147167427636	0	14.0318150922977	9.3891749746504	2.36351962614246	15.0624256281366	22.1041422275552	20.4646293248924	11.3325041266865	4.47417964833341	0	15.4812861080668	0.552088552878169	0	25.5911700115877	17.6341051943883	20.6896580731166	10.4650070448044	11.3681337324343	0	11.1309901051204	8.57337132142605	1.99529447074958	18.1434400579603	18.8405	19.0219	11.6471	9.71901	0	13.548	6.17154	1.45294	19.599
Thesea citrina	20.6110666896538	1.67905381956348	37.1715560293049	18.7149539539742	0	5.71448673781062	2.76074089636865	12.872793014474	0.475348858850311	32.6279902898965	0.990408549462018	34.9045794201467	21.7937208169003	0	9.01907179151253	0	0.664229132081867	0	14.9236687705553	0.120643285843593	25.8460757347977	26.1705432451252	0	4.5983691066221	2.15977502444766	26.0326055718627	0.148319260745662	22.7209	0.930035	32.6407	22.2264	0	6.44398	1.64017	13.1899	0.207889
Thesea grandiflora	19.7128961818731	3.16734666228419	26.5635261579683	20.7736867203022	0	3.5774429466927	8.0410068024336	12.8591554401132	5.30493908833274	36.871679935539	4.31551767833176	27.6550201858997	21.84488998476	0	9.06187824868239	0.17412696668884	0	0.0768870000983487	20.0724123916497	3.4484741757669	26.3120039678848	18.2817263308933	0	4.79888021486947	8.26210362407709	15.5597585491626	3.2646407456961	25.5523	3.64378	26.8435	20.3001	0	5.81273	5.49241	9.47297	2.88216
Thesea guadalupensis	9.23019539297195	7.05781733943468	30.5553491416511	15.7758017032251	0	2.6228306091793	16.1081758718548	8.53942201251919	10.1104079291638	0	0	0	0	0	0	0	0	0	9.82261870521289	4.25762531767918	18.805771348782	18.9071425546729	0	4.41993891339352	8.46512880178033	5.38232692066968	29.9394474378094	0	0	0	0	0	0	0	0	0
Thesea hebes	2.60109092441745	4.01391606952023	38.7688311681433	32.9192251648179	0	2.32228153654311	4.74974833874826	12.25326971337	2.3716370844397	0.0676631801971699	0.416356257098866	59.3561233346429	25.9988668282151	0	14.0560457270602	0	0	0.104944672785865	0	0	0	0	0	0	0	0	0	0	0	0	0	0	0	0	0	0
Thesea nivea	16.3965571113812	1.93541616991045	29.2802134106884	25.3528844159171	0	14.8405819363051	3.77032883047949	5.0113974247092	3.41262070060906	16.1595345594779	1.2093153648822	27.4454209089169	41.2491056993374	0	13.9366234673855	0	0	0	11.0344693996002	0.867226226702355	32.2445989905765	23.5613660908384	0	16.4443227057176	5.60125314332972	5.52542164607379	4.7213417971615	14.5302	1.33732	29.6567	30.0545	0	15.0738	3.12386	3.51227	2.71132
Thesea parviflora	1.4608154466076	3.93755968914387	40.5200245343933	45.5759942435267	0	2.50299577719935	3.51090928531675	1.21040583901587	1.28129518479657	0.705102569956089	10.922770307451	61.3563019284541	22.3424744708272	0	4.67335072331165	0	0	0	2.59420902746895	10.0030835312436	38.0318476204228	35.6000369539274	0	5.08044998154104	3.19182417352562	3.49174442851426	2.00680428335626	1.58671	8.2878	46.6361	34.5062	0	4.0856	2.23424	1.56738	1.09603
Thesea rubra	3.8986280072136	0.492317760758195	26.5219229020181	48.6961293170038	0	0.3685930698305	7.40509186049684	5.16470764571763	7.45260943696133	0	0	0	0	0	0	0	0	0	2.07611267927362	1.93134142592828	30.660309300925	46.0818820680013	0	0.919433072283733	4.9426848572938	3.3838630527497	10.0043735435446	0	0	0	0	0	0	0	0	0
Thesea talismani	11.0758946695826	0.714056661437558	32.7802564160502	45.2128256398874	0	2.29203490493378	5.34873010804704	1.11913006355509	1.45707153650634	0.239359162601802	0	55.7065032771061	42.7787695696345	0	0	0.364195472988001	0	0.911172517669565	16.0480846549593	0	8.54789449580455	75.4040208492361	0	0	0	0	0	9.12111	0.238019	32.3449	54.4652	0	0.764012	1.90431	0.373043	0.789415
Thouarella antarctica	1.74622813680589	19.2045140640213	41.3798881783858	22.8756831037205	0	4.33937001122266	4.56289067162878	3.87982190477317	2.01160392944186	0	9.49422602111524	74.4917671033087	0	0	13.701328695904	2.31267817967208	0	0	0	0	0	0	0	0	0	0	0	0	0	0	0	0	0	0	0	0
Thouarella crenelata	8.4522059686125	0.446614002449823	4.94173081477766	45.7925419465924	0	14.6850308569219	8.96158741303653	9.60929261128752	7.11099638632166	0	0	0	0	0	0	0	0	0	5.14241467955691	0	2.4858836931182	43.6866024207031	0	12.2316447256931	8.69993982795317	19.3405357354327	8.41297891754279	0	0	0	0	0	0	0	0	0
Thouarella hilgendorfi	0.534196444516095	0.183030670083637	31.3579036508988	26.6673227552964	0	0.244366465539727	18.1733997758568	2.94332973146396	19.8964505063445	0	0.257371982828753	30.822586987136	18.9686540786645	0	0.250259214064858	7.29630640365456	0	42.4048213336513	0.861334295185633	0.483326342884314	22.7084174379923	35.9368804027555	0	0.715895789773405	25.2730960204932	3.93488001249453	10.0861696984211	0.465177	0.30791	28.2963	27.191	0	0.403507	16.9143	2.29274	24.1291
Thouarella laxa	6.50840822803353	6.11598049927512	15.9010930895085	18.9351205107934	0	2.00703798477825	20.2676148579581	17.1883593198458	13.0763855098073	0	0	0	0	0	0	0	0	0	9.93785286902154	6.28388564469275	15.0302081556909	20.3575320807866	0	2.26002700798191	14.6320309181522	18.8837082963268	12.6147550273474	0	0	0	0	0	0	0	0	0
Thouarella longispinosa	5.98407657199048	4.34888841818966	26.3260280055484	11.9130825788414	0	14.2584970938959	12.5493285277245	6.66826727837338	17.9518315254363	0	0	0	0	0	0	0	0	0	8.90493282460887	2.72474379264179	24.0262038967852	10.0711820149578	0	17.1469763984734	7.85391147016141	4.02251053261974	25.2495390697518	0	0	0	0	0	0	0	0	0
Thouarella variabilis	4.18852085628878	8.27856359053249	18.0078738232708	19.4667650871171	0	24.2506211527331	13.7925626521417	2.48564334274388	9.52944949517206	0.292441319238591	2.87213922849093	19.1496645069497	24.8963004596366	0	40.3752791758774	9.95753627698343	0	2.45663903282326	1.95804605132335	5.40703930935941	14.5651676920669	19.8444863986694	0	25.6019651984446	14.0298085359097	2.6999212282215	15.8935655860052	2.14634	5.51925	17.2409	21.4025	0	30.076	12.5933	1.72852	9.29322
Thrypticotrochus petterdi	0.24459824201234	2.44694364209518	31.9403381143707	47.5245767183148	0	4.03633915799546	6.90546597371656	2.95426230868861	3.94747584280638	0	4.15190920141446	60.122897873965	22.654148608576	0	6.30688264297762	0.613120871647936	0	6.151040801419	1.0534776490225	1.52654280375529	29.6771460753647	43.627972623134	0	7.22406622956841	7.16842164687512	3.56260203572513	6.15977093655477	0.432692	2.70847	40.5801	37.9356	0	5.85576	4.89567	2.17229	5.41943
Titanideum frauenfeldii	11.1875686725187	4.22899896125872	12.2126956455556	33.2527963251743	0.00435768610062776	28.5223394633252	2.2409496045127	6.76760748121174	1.58268616034242	8.59317094628219	2.33767826180073	6.60260441822031	53.3490719839894	0.0667547114050187	24.9014260023191	0	4.14929367598326	0	10.3717069034608	3.08775539325289	7.78889677244325	36.1502300908985	0	32.9338105953442	2.16052034952136	5.74603333874046	1.76104655633854	10.0508	3.21814	8.86807	40.9174	0.0237041	28.7859	1.46716	5.55431	1.11458
Tokoprymno maia	8.41041582997808	5.41305665994229	12.0182669411224	16.1654094144349	0	5.82908346624722	16.1882845436282	20.003806437994	15.9716767066529	2.90307204805119	12.6539731567376	9.21350920332075	5.979371979547	0	21.9599395199722	5.62656917228208	0	25.119505262612	6.87957312564595	4.62583666343856	11.3204040770417	14.7546564236107	0	3.53934809185353	14.4770760931827	24.9411767763816	19.4619287488453	6.06435	7.56429	10.8507	12.2998	0	10.4428	12.0973	14.9817	20.1844
Trachythela rudis	0.791144475222811	1.67172532702427	9.59465636246774	8.08633257172629	0	5.63435091426687	12.8143269083263	14.9535128481246	46.4539505928411	0.834497449629216	0	6.11773564201732	0.226394691422397	0	0	0.212981698736456	19.7367139979756	72.871676520219	1.66580103331863	1.93367607068973	9.8765313294884	5.30551994503887	0	9.77349272684776	2.04930221264066	30.7942993798183	38.6013773021576	1.09715	1.2018	8.52964	4.53942	0	5.13595	5.02554	21.8282	52.6423
Trichogorgia lyra	1.58081512179051	0.784949704240744	44.8545095165705	40.8340761462346	0	0.223279602166586	7.07370261525598	3.09389425318538	1.55477304055568	0	2.92026926596853	41.0291589511302	27.3415043643862	0	12.4256154502166	16.2834519682985	0	0	0.965601190022481	2.77908245997423	23.47108434348	57.2792333527949	0	0	7.39727267610008	5.00751580195052	3.10021017567773	0.848805	2.16143	36.4516	41.8183	0	4.2163	10.2515	2.70047	1.55166
Trissopathes pseudotristicha	5.04489940059857	0.246670167101593	28.7878708295811	36.0479024139921	0	0.170544462430208	19.987534224999	1.72134263758586	7.99323586371161	0	0	18.1216660261697	46.0828220369027	0	0.170245561023953	29.6227929644692	0	6.00247341143443	0	0	0	0	0	0	0	0	0	0	0	0	0	0	0	0	0	0
Trochocyathus aithoseptatus	1.61986596534792	0.466714494559895	21.1476449285793	45.9455301603639	0	0.318182170390398	23.3825577339229	3.85170327815741	3.26780126867823	0	0.402830828122221	6.88728234305023	9.81645787061901	0	0	82.8934289582085	0	0	0	0	0	0	0	0	100	0	0	0.539955	0.289848	9.34498	18.5873	0	0.106061	68.7587	1.2839	1.08927
Trochocyathus cepulla	9.3440504234107	15.184445443292	3.8070118548713	18.0527140823955	0	17.4997799641019	22.9471810735019	0.22902056010848	12.9357965983181	13.7858208628837	7.56352343374403	0	3.14109736265544	0	24.9707036352558	35.3838426191752	0	15.1550120862858	4.52954199386433	5.26836433927698	11.6779512925405	19.7978564318032	0	26.1260748752993	21.5235383968044	0	11.0766726704114	9.2198	9.33878	5.16165	13.6639	0	22.8655	26.6182	0.0763402	13.0558
Trochocyathus gordoni	3.34450881315539	7.3882291166194	25.7612972174306	32.5241579785556	0	8.56008581884939	8.83297727737459	0.245200585121926	13.3435431928932	1.53407798357112	6.85337353280367	14.0855389450382	36.2894132031015	0	11.0331167348775	13.879998711322	0	16.3244808892861	0	0	27.8775679511447	17.8668297560378	0	0	0	0	54.2556022928174	1.6262	4.7472	22.5748	28.8935	0	6.53107	7.57099	0.0817335	27.9745
Trochocyathus hastatus	5.56066132720359	11.4077990993829	19.9720306559487	26.5887342322867	0	9.51609502335147	16.1027344439213	0.334313633169846	10.5176315847354	3.82841051392084	4.7193199072031	8.63959205595959	13.8659528960955	0	15.9437634026593	28.4171751966205	0	24.5857860275411	5.06607501986169	12.4165016957139	19.8735371061139	26.0336698594416	0	10.0964497986398	14.1873296848685	0	12.3264368353606	4.81838	9.51454	16.1617	22.1628	0	11.8521	19.5691	0.111438	15.81
Trochocyathus laboreli	3.03642748899857	4.63488303973217	38.9982241259574	7.65413872792036	0	37.6899850346769	2.50826111956061	1.83416695410871	3.64391350904527	7.64832955397058	3.93248673214281	35.8034351724278	35.4383064019614	0	17.109412171508	0	0	0.068029967989394	0	0	0	0	0	0	0	0	0	0	0	0	0	0	0	0	0	0
Trochocyathus maculatus	6.1673380074989	8.44437329658321	20.9199461016469	18.0248012454588	0	14.6213076455464	11.3782998502674	0.829434780416526	19.6144990725819	1.27706524863725	2.25297659997066	13.953034152446	13.5028896219383	0	21.7563324154423	4.11063850300805	0	43.1470634585575	4.02992633818081	5.97134226203339	19.1573418391374	19.9259756185509	0	17.4408333663085	7.89037433682592	4.39452970193434	21.1896765370288	3.82478	5.55623	18.0101	17.1512	0	17.9395	7.7931	1.74132	27.9837
Trochocyathus rawsonii	14.06423306664	6.48459619364364	30.4531057019274	31.2844252767235	0	3.81534139306161	6.8619367600906	3.09523410183234	3.94112750608094	11.9475612339741	8.48110661731481	28.4056132818832	42.7849148700513	0	6.79913335710823	1.58167063966839	0	0	13.6711958407519	6.85742372196724	24.6099543338777	36.9995733220424	0	5.74780363904913	6.73292120901055	1.60659381852775	3.77453411477336	13.2277	7.27438	27.8229	37.023	0	5.45409	5.05884	1.56728	2.57189
Trochocyathus rhombocolumna	1.73065929330969	20.3451934064488	16.1061988896718	22.4916984581602	0	6.5307856543066	7.50349679037606	2.90582850320201	22.3861390045248	0	0	0	0	0	0	0	0	0	1.3271414770855	25.4207623061982	17.829250659311	23.1167822019735	0	3.40168647296573	2.73016215049506	3.17369055580694	23.000524176164	0	0	0	0	0	0	0	0	0
Trochopsammia infundibulum	5.30939714053795	2.25532268413968	27.0006265658237	41.1936680538897	0	0.131458373449227	18.1420979701358	1.56695028153123	4.40047893049269	0	1.8694957958768	27.9189634895908	19.6396293656986	0	0	46.0308274284264	0	4.54108392040737	11.873249219033	3.15563490426073	22.5317076278219	48.1787915546166	0	0	10.3239360620458	2.3165353567723	1.62014527544972	5.72755	2.42682	25.8171	36.3374	0	0.0438195	24.8323	1.2945	3.52057
Truncatoflabellum angiostomum	0.66275764169702	0.140156988215467	35.9753726587003	28.4906499321596	0	24.9111682910727	0.589829532175624	8.56625558477464	0.66380937120469	0	0	52.732118493513	21.177385881922	9.17341420587173	16.9170814186932	0	0	0	2.32524039045471	0	31.1847489243641	27.5601949376879	0	27.8415678951034	2.72632985347916	7.70922511477896	0.652692884131842	0.995999	0.046719	39.9641	25.7427	3.0578	23.2233	1.10539	5.42516	0.438834
Truncatoflabellum dens	2.51471946193054	10.4078250777076	13.6572106665297	22.9756306371452	0	13.5661029469848	10.2249035928652	0.438891305593181	26.2147163112437	0	6.94952516092721	1.64525403750333	11.5640434058229	0	13.2323878703909	1.43934739901289	0	65.1694421263428	2.48174455966025	8.68710824275412	13.306583980942	19.9481465645257	0	17.1259584605365	7.08797679700008	1.42374706890297	29.9387343256784	1.66549	8.68149	9.53635	18.1626	0	14.6415	6.25074	0.620879	40.441
Truncatoflabellum phoenix	2.77014508189375	2.21409306139189	29.6174604877856	23.7906656979038	0	5.00473760383318	20.1508088255175	4.92935446818246	11.5227347734917	0	0	39.7803448815039	12.3881453375033	0	0.672355992043408	27.391442458281	0	19.7677113306684	1.43935693080975	1.99095663281208	25.5647779521509	22.1625488264927	0	3.03740384366879	24.8458239900393	1.821438222137	19.1376936018894	1.40317	1.40168	31.6542	19.4471	0	2.90483	24.1294	2.25026	16.8094
Truncatoflabellum truncum	2.81016539028516	0.955422168012596	59.0943784738666	28.9436991522432	0	0.165008349852711	3.6678892832204	3.43026593382809	0.933171248691218	5.4079274784519	0	83.0986939032973	0	0	0	7.12039833345981	0	4.37298028479095	0	0	75.2806025374831	24.7193974625169	0	0	0	0	0	2.73936	0.318474	72.4912	17.8877	0	0.0550028	3.5961	1.14342	1.76872
Truncatoguynia irregularis	3.68676129837316	11.332285609098	21.8340884519029	21.2429860168894	0	9.48182246341881	9.56455379162084	1.14782324638574	21.7096791223111	0	14.0162016953552	26.7431260215766	14.2290918097238	0	0.026495958894341	1.96640385828804	0	43.0186806561621	3.02974697425339	13.5892247350027	19.8342235587693	23.0783291783697	0	6.86191072300952	6.4728872371498	0.338242012397304	26.7954355810483	2.23884	12.9792	22.8038	19.5168	0	5.45674	6.00128	0.495355	30.5079
Tubastraea coccinea	7.81386228741494	5.74212604996847	9.79878827595785	15.1298102323946	0.06227099083949	1.68856554486682	8.07163334187297	10.7942893923541	40.8986538843307	5.34657592901932	4.11702155134972	4.04928976185558	17.3734499114028	0.118584979558547	0	0.0997497940704939	3.64803232477463	64.8223728513361	6.97625176678577	6.08424693491347	7.2064105348434	16.4097021738055	0.139047523473081	0.927445138155173	5.9102572204251	9.11957814852666	47.2270605590719	6.71223	5.31446	7.01816	16.3043	0.106634	0.872004	4.69388	7.85397	50.9827
Tubipora musica	3.31799134828168	4.85548932488382	7.66245648918512	29.3474154351531	0.965363996975087	9.25537303750831	13.2701946114734	4.42343517673438	26.9022805798051	0.000388359987825272	1.42039776683951	3.34139354973744	44.5661122192349	12.3772128582356	7.77044911640514	10.6865648342559	0	18.517743384545	2.25613490129346	3.6881742903184	8.75250547526405	31.6277379985723	2.40224528021658	8.75736345754821	11.0906203811045	3.97105461674281	27.4541635989396	1.85817	3.32135	6.58545	35.1804	5.24827	8.5944	11.6825	2.79816	24.2914
Umbellapathes helioanthes	2.70108187102716	0.172125336123053	7.00110673838229	67.0228769893301	0	0.024327705147494	5.59124923341499	5.16251727877727	12.3247148477976	0	0	6.1051167428231	84.6096342484526	0	0	0	0	9.28524900872431	3.51463901505378	0	9.01541805843033	61.4452017704529	0	0	2.6503435398618	6.36174659968029	17.0126510165209	2.07191	0.0573751	7.37388	71.0259	0	0.00810924	2.7472	3.84142	12.8742
Umbellula durissima	0.720712771643945	12.2777402025287	25.4233791460946	27.8515922131219	0	14.571333566424	11.0776291442887	0.909436458830324	7.16817649706771	0	13.0410044526476	12.4194642954993	33.2400412345925	0	27.5522866052044	9.4230985028844	0	4.32410490917177	0	0	0	0	0	0	0	0	0	0	0	0	0	0	0	0	0	0
Umbellula huxleyi	0.298106219722351	2.43382801502004	18.206240360143	44.778371552041	0	16.4643486083677	10.8380450016096	1.96013218094014	5.02092806215618	0	0	15.0116405074704	66.0491893379689	0	14.2972233502862	4.64194680427452	0	0	0.564566665771409	1.15456452832686	13.9081736114915	39.5905525632918	0	22.8301924681129	12.8924526436668	3.42390637230365	5.63559114703506	0.287558	1.19613	15.7087	50.1394	0	17.8639	9.45748	1.79468	3.55217
Umbellula lindahli	4.58822398116184	16.643807651666	22.0942362401768	21.9004819899305	0	9.20767220862674	7.1022009298006	10.84780416947	7.61557282916747	0	28.7571774980734	4.06939029567239	4.71779920693807	0	2.30072426095372	22.5171844883791	34.5601107365585	3.07761351342477	2.79896686140171	24.2781539459658	17.0698496556125	12.8670927022673	0	16.8184015781954	6.40069200747105	12.0672009144716	7.69964233461462	2.4624	23.2264	14.4112	13.1618	0	9.44227	12.0067	19.1584	6.13094
Umbellula magniflora	4.11580427120834	10.7140146240337	7.8516530238618	2.35285238931233	0	0.897200854497511	6.19199989605552	59.4942985903712	8.3821763506596	0	0.043863681161101	5.8210119312454	0	0	0	2.01907076000698	80.5832766878356	11.5327769397509	7.84264930171057	7.80714510967421	6.63548923472936	0.502679236679288	0	3.97257134260508	7.90945194282712	52.3627005193425	12.9673133124319	3.98615	6.18834	6.76938	0.951844	0	1.62326	5.37351	64.1468	10.9608
Umbellula thomsoni	6.18193461857852	17.9079149068582	21.0421481117622	22.4369317182232	0	6.78430971440466	8.81049869571034	1.18121688957523	15.6550453448876	1.12689382561349	49.8348182033595	2.08767574499677	9.66743323624347	0	0	22.511728879107	0	14.7714501106797	6.62056613428458	19.7354934067248	18.4481540991113	28.8090976728112	0	3.80241087346997	6.41244502069068	1.62608262924392	14.5457501636636	4.64313	29.1594	13.8593	20.3045	0	3.52891	12.5782	0.935767	14.9907
Umbellulifera striata	3.02999790620158	0.924752968038873	13.4841313709447	31.7168782033038	0	18.1802363827475	10.5926260071545	16.0420498547569	6.02932730685222	0	0	0	56.9857561961627	0.525490193635493	0	4.79154364677414	0	37.6972099634277	0	0	0	0	0	0	0	0	0	0	0	0	0	0	0	0	0	0
Umimayanthus parasiticus	7.31775197450704	0.833938823104576	38.1259133651157	48.0135794037634	0	0.484267118028802	2.84517057801113	1.95967755924698	0.419701178222366	4.99453069882854	0	64.3760532374204	25.572996239907	0	3.78716689933785	1.26925292450614	0	0	4.93282945176219	2.88738111703716	30.4773159459786	55.3250578001649	0	0	6.31476560354275	0	0.0626500815144237	5.74837	1.24044	44.3264	42.9705	0	1.42381	3.4764	0.653226	0.160784
Vaughanella concinna	0.575236282469192	3.38000708300135	2.8973493641345	35.7235161529442	0	7.32519801054922	17.1396145584164	2.19170908997915	30.767369458506	0	0.0413483173846581	11.1040277993825	34.484078483374	0	10.3126015485394	4.38283123991355	0	39.6751126114059	0	3.25283183370689	1.72602232742912	34.6821020324193	0	9.87234874199545	12.6349912634416	3.81428016745941	34.0174236335482	0.191745	2.22473	5.24247	34.9632	0	9.17005	11.3858	2.002	34.82
Vaughanella margaritata	6.11500784075239	12.3034429898147	16.7692354023358	21.4368694365271	0	4.52570551160157	9.20344105556296	24.0475049011654	5.59879286224008	0	1.52494789381235	14.2005401368736	20.290098088745	0	4.55871404165556	12.9407402452871	31.6936844277946	3.71594700465043	0	40.9540241608968	39.5771827823815	19.4687930567217	0	0	0	0	0	2.03834	18.2608	23.5157	20.3986	0	3.02814	7.38139	18.5804	3.10491
Vaughanella multipalifera	2.80828678172311	0.886998884542207	6.04961533294611	25.6472542360846	0	2.99716925172263	18.2476555364456	18.4772140465058	24.88580593003	4.26361782227145	0.270225621409621	0.148015572676762	30.1019833576597	0	24.5604767710559	19.8986486685783	0	20.7570321863483	2.23982866996496	0	2.61759458890411	24.0509078517367	0	2.74247902256237	14.8336826552093	15.4548499855762	38.0606572260464	3.10391	0.385742	2.93841	26.6	0	10.1	17.66	11.3107	27.9012
Veretillum cynomorium	2.39322539308596	2.58592632136079	23.4755368177059	19.3474710762455	0.330729030053078	25.4297130557181	3.79333641922458	19.3053536304581	3.33870825614799	0	0.476726165445683	16.3734551332027	31.2342383540861	0.776324561091845	43.6703038215518	0.398525041908095	7.03798854102201	0.03243838169182	1.04452410758776	1.90683550150481	20.7314555905074	26.0505463249362	0	30.8700649348623	2.43958301853626	13.524666448166	3.43232407389931	1.14592	1.6565	20.1935	25.5441	0.369018	33.3234	2.21048	13.2893	2.26782
Villogorgia nigrescens	9.20207602867806	2.28402321613123	29.0880117797747	26.5730081108622	0	1.74855218478887	12.9565828810175	7.02391518630339	11.1238306124441	0.798939843853933	4.32653313868151	17.3427882034933	42.2733287177616	0.394316644001809	3.0851654797354	11.660397198549	0	20.1185307739234	6.91878060606163	3.54359516401201	23.8128121951288	27.4373292204776	0	3.31486587671262	11.9607008439269	4.52145037788194	18.4904657157986	5.63993	3.38472	23.4145	32.0946	0.131439	2.71619	12.1926	3.84846	16.5776
Virgularia mirabilis	0.231524368523058	9.42974362035893	19.6683458720459	60.4045443624291	1.47669990701375	0.755201314113865	0.189556447119234	7.6981928226144	0.146191285781715	0	8.05860858285321	15.4173575199395	69.0600312498854	1.9114591313076	0.23835555303934	0	5.31418796297494	0	0.246644866800867	9.2471969194029	20.9082746520108	58.4018066194226	1.57402887107607	0.668727468386565	0.153210352387893	8.66609597653886	0.134014273973464	0.15939	8.91185	18.6647	62.6221	1.65406	0.554095	0.114256	7.22616	0.0934019
Virgularia presbytes	3.77479735030186	0.965857914400974	16.7063882226654	28.0246146005497	1.59691788489428	38.2445812838165	1.55670970031206	8.79884872870708	0.331284314352122	0	0.392250724867306	8.96025192184969	45.6970799342259	3.64639980898543	35.96198165339	0	5.34203595668172	0	2.77338957444915	1.26845701108193	14.2037797544403	32.815777223973	1.55502322181402	39.0797407182489	1.02665470609228	6.98404668859913	0.293131101301237	2.18273	0.875522	13.2901	35.5125	2.26611	37.7621	0.861121	7.04164	0.208138
Zignisis lornae	41.6559553813151	2.83178139183183	4.69432432660881	5.61128574958919	0	35.0719172097369	7.22993856932823	1.45235631231398	1.45244105927599	46.1558787218371	0	0	4.22547021075015	0	25.8687527829547	15.9314983526295	0	7.81839993182861	30.1935703804753	7.93309133366697	1.34848408286513	18.4673541740894	0	32.0588674536037	7.86243723961168	1.86294691120982	0.273248424478056	39.3351	3.58829	2.01427	9.4347	0	30.9998	10.3413	1.1051	3.18136
Zignisis repens	10.56646303906	5.42472429268809	5.74890951696343	7.13281765369817	0	66.0026881642972	1.3495205111379	2.4181541431693	1.35672267898592	22.3780723752988	2.04132625004868	0.552972724607642	0	0	75.0276286500448	0	0	0	11.0593923743885	5.10742819062669	3.84580124665209	12.4091689855018	0	54.8878264534932	1.85445852701357	2.91460844900747	7.92131577331674	14.668	4.19116	3.38256	6.514	0	65.306	1.06799	1.77759	3.09268

## Sheet: metadata
current	Ocean current speed; predictor variable
oxygen	Disolved oxygen; predictor variable
tempMax	Maximum temperature; predictor variable
tempMin	Minimum Temperature; predictor variable
salinity	Salinity; predictor variable
pH	pH; predictor variable
slope	Terrain slope; predictor variable
productivity	Primary productivity; predictor variable
terrainRug	Terrain Rugosity; predictor variable
BRT	Boosted Regression Trees; modelling algorithm
MBOOST	Adaptive Boosting; modelling algorithm
XGBOOST	Extreme Gradient Boosting; modelling algorithm
