# Supplementary material for: Global Cold‐Water Coral Biodiversity Redistribution Under Projected Climate Change
Source: Glob Chang Biol. 2025 Oct 22;31(10):e70563. doi: 10.1111/gcb.70563 (PMC12541565; doi:10.1111/gcb.70563)
Supplement: Supplementary file 1 — Data S1: gcb70563‐sup‐0001‐DataS1.zip. [file GCB-31-e70563-s001.zip › supinfo/Appendix S4 depth distribution.xlsx]

## Sheet: results
Species name	Min.Baseline	Min.ssp119	Min.ssp370	Mean.Baseline	Mean.ssp119	Mean.ssp370	Max.Baseline	Max.ssp119	Max.ssp370
Abyssopathes lyra	2442	2442	2447	4217.92	3984	4456.9	4991	4991	4991
Acanella arbuscula	209	209	209	1418.95	1277.72	1321.16	2933	2933	2933
Acanella dispar	210	210	210	502.744	545.704	528.673	1323	2155	1371
Acanella rigida	209	209	243	725.302	718.962	906.539	1478	1360	1360
Acanella weberi	209	209	209	1673.83	1635.62	1633.31	2933	2933	2933
Acanthogorgia armata	0	0	0	212.035	126.869	81.9073	828	828	828
Acanthogorgia aspera	0	0	0	252.841	284.831	357.025	828	828	828
Acanthogorgia hedlundi	2	2	2	385.317	418.116	426.439	788	827	827
Acanthogorgia hirsuta	0	0	2	531.771	451.558	466.318	1098	1073	1078
Acanthogorgia incrustata	0	0	0	436.51	453.168	455.903	828	828	828
Acanthogorgia schrammi	0	0	2	48.3229	40.0091	169.655	827	827	827
Acanthogorgia striata	0	0	2	192.093	63.4118	147.125	777	184	805
Acanthopathes humilis	4	4	4	111.857	143.109	136.669	303	306	306
Acanthopathes thyoides	12	12	12	97.7619	88.7	12	292	115	12
Acanthopathes undulata	6	6	6	113.618	115.709	131.273	305	296	289
Acanthoprimnoa goesi	0	0	0	187.781	279.565	401.026	1406	1446	1446
Acanthoprimnoa pectinata	0	0	0	255.398	356.122	420.346	752	753	753
Acanthoptilum oligacis	25	25	103	123.464	130.304	156.78	219	238	211
Acropora aculeus	0	0	0	32.1806	33.7134	41.3732	159	159	159
Acropora acuminata	0	0	0	31.4374	32.0172	33.2751	174	174	174
Acropora austera	0	0	0	27.9291	28.8108	26.6311	139	139	139
Acropora cervicornis	0	0	0	19.6937	19.1124	13.0808	159	159	156
Acropora clathrata	0	0	0	29.0193	29.5664	28.5337	139	139	139
Acropora cytherea	0	0	0	34.569	36.0544	41.519	166	166	166
Acropora divaricata	0	0	0	28.6859	30.2727	35.7492	174	174	174
Acropora donei	0	0	0	31.7261	32.1831	30.5536	144	144	144
Acropora florida	0	0	0	28.9156	29.9008	31.9819	139	139	139
Acropora humilis	0	0	0	28.9296	29.4013	31.6781	164	164	164
Acropora intermedia	0	0	0	25.1551	25.7394	24.6013	124	124	124
Acropora lutkeni	0	0	0	29.4839	29.8117	30.3841	176	176	176
Acropora muricata	0	0	0	21.4211	22.0356	20.594	129	129	129
Acropora secale	0	0	0	25.0204	25.7508	22.4708	129	129	129
Acropora solitaryensis	0	0	0	32.259	32.2311	29.6428	139	139	139
Acropora subulata	0	0	0	26.838	27.4581	26.1698	129	129	129
Acropora valida	0	0	0	27.1574	27.7453	26.5244	150	150	150
Acropora yongei	0	0	0	29.4322	30.7047	28.973	166	166	166
Adelogorgia phyllosclera	0	0	0	114.373	120.375	117.318	399	399	399
Adelopora crassilabrum	281	281	281	630.979	485.795	495.056	1149	998	938
Adelopora fragilis	300	300	300	799.718	784.924	582.029	1664	1664	1661
Adelopora moseleyi	280	280	280	743.049	727.682	774.576	1608	1599	1608
Agaricia agaricites	0	0	0	114.091	105.982	206.285	2099	2099	2099
Agaricia lamarcki	0	0	0	26.537	24.6984	16.4648	179	179	179
Ainigmaptilon antarcticum	51	51	51	301.669	314.527	306.651	407	407	407
Ainigmaptilon edisto	0	0	0	415.211	442.723	421.688	646	646	646
Alaskagorgia aleutiana	0	0	0	185.59	152.105	148.101	636	941	804
Alatotrochus rubescens	29	29	29	261.83	263.956	266.795	818	741	818
Alcyonium antarcticum	0	0	0	186.043	186.068	152.783	741	741	741
Alcyonium haddoni	0	0	0	65.9127	68.02	93.6192	446	446	449
Alcyonium palmatum	0	0	112	108.737	105.025	196	299	299	281
Alternatipathes alternata	264	264	264	2924.45	2932.82	3020.94	5188	5188	5188
Annella mollis	0	0	0	31.3114	32.3333	33.3208	158	158	152
Annella reticulata	0	0	0	29.3685	26.0213	13.5773	160	160	159
Annisis sprightly	0	0	NA	61.7368	62.2883	NA	184	170	NA
Anomocora fecunda	0	0	0	198.267	225.512	230.894	739	739	739
Anthemiphyllia dentata	0	0	0	250.506	244.498	256.84	799	799	799
Anthemiphyllia macrolobata	2	2	2	283.892	188.804	269.1	708	672	672
Anthemiphyllia pacifica	105	105	105	242.756	243.5	243.157	395	395	395
Anthemiphyllia spinifera	0	0	0	328.804	334.336	340.057	799	799	793
Anthomastus agassizii	106	110	110	688.691	701.149	709.658	1252	1252	1252
Anthomastus bathyproctus	107	107	116	759.35	666.144	664.413	1251	1251	1251
Anthomastus canariensis	124	460	NA	449.823	547.5	NA	703	622	NA
Anthomastus grandiflorus	106	106	106	675.753	686.846	685.338	1252	1252	1252
Anthomuricea tenuispina	0	0	0	218.084	185.515	245.446	731	781	741
Anthoptilum grandiflorum	188	188	188	930.96	960.825	934.585	1480	1480	1480
Anthoptilum murrayi	188	188	188	916.462	901.392	891.544	1480	1480	1480
Anthothela grandiflora	65	65	65	491.298	472.56	506.857	922	922	922
Anthothela tropicalis	65	103	101	689.774	735.13	730.492	921	922	922
Antillogorgia acerosa	0	0	0	21.2869	21.2453	18.7693	136	136	136
Antillogorgia bipinnata	0	0	0	20.4555	19.0554	21.7552	159	159	159
Antipathes dichotoma	0	0	0	111.528	60.1898	69.8276	219	204	204
Arntzia gracilis	0	0	0	361.44	364.088	381.869	739	739	739
Arthrogorgia ijimai	449	449	460	835.664	1002.67	987.339	2363	2390	2712
Arthrogorgia kinoshitai	50	50	271	430.487	465.663	1028.96	1412	1412	1412
Arthrogorgia otsukai	0	0	0	159.159	202.424	154.747	1240	1224	1070
Arthrogorgia utinomii	16	16	19	153.651	206.526	363.335	532	542	541
Astrangia rathbuni	0	0	0	110.078	109.601	128.606	559	659	659
Astroides calycularis	0	0	0	54.2441	38.4665	9.19024	169	169	166
Aulocyathus atlanticus	475	475	475	795.38	769.409	795.879	1648	1417	1787
Aulocyathus recidivus	0	0	0	615.104	617.655	656.396	1399	1399	1399
Australisis sarmentosa	175	175	168	399.738	408.327	340.83	779	779	785
Balanophyllia caribbeana	33	30	30	176.71	199.374	223.419	678	696	696
Balanophyllia cellulosa	30	30	297	201.917	231.939	525.625	696	696	696
Balanophyllia crassitheca	91	91	91	287.068	280.238	287.192	606	606	606
Balanophyllia cyathoides	0	0	0	182.927	221.897	291.043	591	593	593
Balanophyllia desmophyllioides	30	30	30	293.011	298.891	320.963	698	698	698
Balanophyllia dineta	30	30	30	214.868	190.593	244.282	698	698	698
Balanophyllia diomedeae	33	33	65	151.469	110.5	108	309	294	151
Balanophyllia elegans	0	0	0	42.1722	49.2296	61.7908	147	147	147
Balanophyllia floridana	0	0	NA	60.7506	55.0322	NA	319	308	NA
Balanophyllia gigas	30	30	30	220.621	209.111	238.35	698	698	684
Balanophyllia laysanensis	30	30	30	338.002	330.086	362.596	698	698	698
Balanophyllia palifera	0	0	0	348.217	311.484	348.048	807	807	806
Balanophyllia thalassae	39	269	269	357.772	479.304	428.5	693	652	567
Bathelia candida	0	0	0	1425.31	502.581	566.12	3558	3509	3545
Bathypathes patula	0	0	0	2788.04	2866.17	2806.24	5599	5599	5599
Bathypsammia fallosocialis	113	113	113	527.162	544.913	563.224	904	904	904
Bathypsammia tintinnabulum	110	110	110	589.294	641.826	666.29	1214	1214	1214
Bathytelesto tubuliporoides	0	0	NA	69.2222	34.8725	NA	463	87	NA
Bayergorgia vermidoma	123	123	123	586.21	623.679	575.611	1326	1326	1326
Bebryce brunnea	0	0	0	129.736	104.851	112.171	1257	1303	1284
Bebryce cinerea	0	0	0	131.054	137.432	148.412	373	373	373
Bebryce grandis	0	0	0	112.576	123.62	147.172	324	324	324
Bebryce hicksoni	0	0	0	21.1584	19.1731	19.194	155	162	162
Bebryce indica	55	132	170	1068.31	1133.36	1121.68	1343	1349	1349
Bebryce mollis	0	NA	NA	166.9	NA	NA	476	NA	NA
Bebryce parastellata	0	0	0	146.991	156.004	218.52	613	613	613
Bellonella rubistella	0	0	0	82.2144	95.8293	126.107	440	465	465
Bourneotrochus stellulatus	174	174	174	555.991	558.149	557.008	946	946	946
Briareum asbestinum	0	0	0	18.813	21.7385	20.8692	154	154	154
Calcigorgia beringi	0	0	0	313.765	310.468	370.209	1591	1596	1591
Calcigorgia spiculifera	0	0	0	66.0995	69.0801	86.0949	172	172	172
Caliacis nutans	0	0	0	80.9411	78.0947	62.623	287	287	287
Callogorgia americana	28	28	28	585.087	587.188	615.583	1400	1400	1400
Callogorgia euthyeia	205	490	490	314.5	490	490	473	490	490
Callogorgia formosa	200	200	200	387.236	360.572	372.652	834	830	818
Callogorgia fraseri	84	84	84	351.44	380.945	465.703	1210	1210	1211
Callogorgia gilberti	83	83	83	646.784	639.794	644.553	1064	1064	1064
Callogorgia gracilis	28	28	28	389.173	446.955	505.718	1400	1400	1400
Callogorgia linguimaris	313	129	40	548.6	682.898	782.78	754	1002	1281
Callogorgia lucaya	28	28	28	484.642	399.529	414.976	1399	1399	1399
Callogorgia robusta	423	423	423	975.677	1007.39	1019.71	1397	1397	1397
Callogorgia tuberculata	28	28	28	299.392	307.936	349.41	1386	1386	1386
Callogorgia verticillata	28	28	28	544.155	504.629	516.54	1400	1400	1400
Callozostron acanthodes	647	647	700	1443.14	1294.91	1154.75	2815	2578	1894
Callozostron carlottae	649	753	820	2793.63	3322.02	1931.78	3556	3624	3269
Callozostron mirabile	644	644	645	2484.92	2539.42	3140.72	4334	4334	4334
Calyptopora reticulata	116	116	116	698.588	699.802	705.608	2144	2144	2140
Calyptrophora agassizii	343	803	1201	710.175	1098.44	1211	1243	1248	1227
Calyptrophora alpha	174	174	174	619.974	670.877	665.322	1245	1245	1245
Calyptrophora angularis	115	115	115	778.49	781.779	783.773	1251	1251	1251
Calyptrophora clarki	116	116	116	603.079	683.614	731.722	1198	1206	1245
Calyptrophora clinata	450	450	450	990.548	914.964	926.779	1251	1250	1250
Calyptrophora japonica	105	105	105	465.171	416.024	634.104	1248	1247	1249
Calyptrophora laevispinosa	1077	1077	1077	1500.68	1496.23	1494.08	1864	1864	1864
Calyptrophora microdentata	652	605	608	907.027	855	894.172	1249	1220	1220
Calyptrophora trilepis	224	234	234	674.622	728.426	768.968	1000	1221	1221
Calyptrophora wyvillei	0	0	0	588.668	604.238	637.697	1251	1251	1251
Candidella gigantea	284	284	284	2428.5	2481.09	2483.84	4343	4343	4343
Candidella helminthophora	0	0	0	1006.82	1006.76	1031.88	1924	1924	1924
Candidella imbricata	367	367	367	1056.34	1065.12	1061.36	2294	2294	2294
Carijoa operculata	0	0	0	68.3555	68.6612	81.7143	389	342	389
Carijoa riisei	0	0	0	34.8266	33.7306	43.1121	154	154	154
Caryophyllia abyssorum	632	632	632	1129.51	1061.31	1083.41	2135	2130	2130
Caryophyllia alaskensis	32	32	32	342.731	235.49	247.965	978	978	977
Caryophyllia alberti	33	33	245	545.1	124.444	245	976	509	245
Caryophyllia ambrosia	211	211	211	1431.77	1364.5	1353.16	3117	3117	3117
Caryophyllia antarctica	0	0	0	657.042	658.548	644.575	1719	1719	1719
Caryophyllia arnoldi	32	32	32	238.926	219.232	201.249	975	978	977
Caryophyllia atlantica	676	676	676	1356.05	1345.37	1351.84	2264	2264	2264
Caryophyllia berteriana	0	0	0	380.536	430.033	480.868	1131	1132	1132
Caryophyllia calveri	0	0	0	142.722	138.205	125.033	299	299	299
Caryophyllia crosnieri	33	33	33	763.123	752.634	740.156	1533	1533	1533
Caryophyllia cyathus	0	0	0	301.109	297.259	307.675	859	859	859
Caryophyllia diomedeae	560	560	560	937.174	936.351	938.276	1299	1299	1299
Caryophyllia foresti	33	36	NA	555.304	55	NA	976	99	NA
Caryophyllia hawaiiensis	0	0	0	178.207	179.48	170.463	487	487	487
Caryophyllia inornata	0	0	0	38.1133	36.505	15.1652	149	149	146
Caryophyllia japonica	32	32	32	269.236	232.366	240.566	978	978	978
Caryophyllia lamellifera	0	0	0	213.638	211.353	220.555	1251	1251	1251
Caryophyllia polygona	210	210	210	1043.62	1167	1153.98	1916	1916	1916
Caryophyllia profunda	32	32	32	430.041	441.337	484.935	978	978	978
Caryophyllia rugosa	0	0	0	163.234	166.562	173.003	538	538	538
Caryophyllia scobinosa	32	32	32	549.713	556.191	587.89	978	978	978
Caryophyllia seguenzae	860	860	860	1094.83	1063.38	1063.17	1901	1700	1988
Caryophyllia smithii	0	0	0	55.1692	54.8981	48.0652	149	149	149
Caryophyllia solida	274	274	274	437.309	425.649	438.333	575	558	558
Caryophyllia valdiviae	273	273	273	874.22	873.69	883.795	978	978	978
Chironephthya agassizii	0	0	0	89.276	86.7156	102.21	227	227	227
Chrysogorgia agassizii	345	345	345	836.856	826.015	822.334	1251	1251	1251
Chrysogorgia arborescens	366	377	423	574.278	568.556	572.857	827	708	708
Chrysogorgia chryseis	347	347	347	942.443	943.49	946.49	1251	1251	1251
Chrysogorgia desbonni	345	345	345	589.525	614.587	631.891	1251	1251	1251
Chrysogorgia elegans	345	345	345	847.055	872.233	858.955	1251	1251	1251
Chrysogorgia fewkesii	345	345	345	868.964	844.391	822.297	1251	1251	1251
Chrysogorgia flavescens	347	347	347	905.209	919.069	919.646	1247	1251	1251
Chrysogorgia geniculata	345	345	345	854.693	856.293	857.308	1251	1251	1251
Chrysogorgia monticola	721	952	952	946.667	952	1050.4	1128	952	1214
Chrysogorgia multiflora	345	345	345	906.049	905.76	895.195	1251	1251	1251
Chrysogorgia octagonos	345	345	345	662.029	626.745	708.843	1242	1245	1247
Chrysogorgia pinnata	721	1160	960	1059.4	1160	1056.33	1233	1160	1160
Chrysogorgia quadruplex	345	351	NA	643.811	447	NA	1251	543	NA
Chrysogorgia squamata	352	347	347	792.126	821.947	894.661	1195	1212	1212
Chrysogorgia stellata	345	345	345	834.481	841.856	844.887	1251	1251	1251
Chrysogorgia thyrsiformis	345	345	345	627.537	683.944	696.269	1251	1251	1251
Cirrhipathes anguina	0	0	0	112.569	117.678	130.118	535	535	535
Cirrhipathes spiralis	0	0	0	135.358	148.038	181.946	574	574	574
Cladocora debilis	0	0	0	93.9526	101.286	128.707	499	499	499
Cladopsammia echinata	196	196	196	370.067	368.516	369.818	569	569	569
Cladopsammia manuelensis	0	0	0	143.227	166.931	206.01	465	465	465
Clavularia grandiflora	221	221	221	1003.35	988.534	985.031	1627	1627	1627
Clavularia modesta	0	0	0	214.8	224.925	253.358	960	960	960
Coenocyathus parvulus	0	0	0	154.87	174.194	197.061	498	498	498
Colangia immersa	0	0	0	49.939	49.8949	58.9771	446	446	446
Colpophyllia natans	0	0	0	19.2835	19.0826	39.3571	154	154	151
Conopora candelabrum	303	303	303	652.653	613.002	614.438	1007	1007	1007
Conopora laevis	37	37	37	580.127	583.092	613.312	1196	1196	1196
Conopora verrucosa	98	98	98	971.541	930.991	889.625	2454	2454	2454
Conotrochus brunneus	65	65	65	579.135	585.317	582.005	1188	1188	1188
Convexella magelhaenica	0	0	0	427.859	436.392	438.366	1995	1995	1995
Corallium medea	49	105	105	642.586	635.512	605.238	1524	780	738
Corallium nix	0	0	NA	100.878	4.46701	NA	812	83	NA
Corallium rubrum	0	0	330	323.423	175.985	858.56	1115	1115	1115
Corallium tortuosum	0	0	0	323.589	327.829	340.483	1599	1599	1599
Coronephthya macrospiculata	0	0	0	44.586	43.876	45.8016	176	176	176
Crispatotrochus rubescens	10	10	10	326.359	330.926	328.826	738	738	738
Crispatotrochus rugosus	42	42	42	481.551	499.398	501.081	1149	1149	1149
Crypthelia curvata	63	63	NA	491.926	249.816	NA	1382	1231	NA
Crypthelia cymas	66	66	67	298.228	295.771	344.132	897	878	878
Crypthelia fragilis	585	585	585	1339.06	1293.47	1295.1	2415	2415	2415
Crypthelia polypoma	490	490	490	681.62	639.475	580.548	913	913	891
Crypthelia robusta	59	59	60	349.002	286.567	397.608	992	888	890
Crypthelia stenopoma	243	243	243	753.55	746.725	889.652	2039	2037	2035
Cyathotrochus pileus	0	0	0	245.21	240.183	250.292	759	759	759
Cycloseris costulata	0	0	0	11.4582	11.1362	13.797	129	129	129
Cycloseris mokai	0	0	0	6.5891	7.63038	9.97548	109	109	109
Cyphastrea serailia	0	0	0	25.9187	26.5517	26.7194	149	149	149
Dasmosmilia lymani	0	0	0	129.414	135.363	171.759	465	465	465
Dasystenella acanthina	0	0	0	495.243	394.62	211.667	2964	1669	398
Deltocyathoides orientalis	10	10	10	295.147	291.772	289.64	652	652	652
Deltocyathus calcar	0	0	0	234.294	257.401	298.087	774	774	774
Deltocyathus cameratus	0	0	0	626.994	632.15	493.409	1592	1661	1475
Deltocyathus eccentricus	83	83	83	447.175	524.87	572.673	1009	1009	1009
Deltocyathus italicus	100	100	100	1229.56	1182.15	1193.48	2733	2733	2733
Deltocyathus moseleyi	100	100	100	991.031	915.644	1021.05	2264	2264	2264
Deltocyathus ornatus	0	0	0	183.155	186.225	215.239	499	499	499
Deltocyathus pourtalesi	211	211	211	354.718	393.029	403.738	665	666	666
Deltocyathus rotulus	0	0	0	1073.28	1104.15	1129.56	2733	2733	2733
Deltocyathus stella	0	0	0	169.381	165.257	195.613	1283	1424	1159
Deltocyathus suluensis	42	42	42	336.641	324.491	346.078	664	664	664
Dendrogyra cylindrus	0	0	0	48.0877	40.5869	13.5238	715	241	216
Dendronephthya alexanderi	0	0	0	26.8347	26.6277	28.3529	174	174	174
Dendronephthya cervicornis	0	0	0	16.7029	18.7668	31.1922	173	175	175
Dendronephthya hystricosa	0	0	0	26.6926	31.0084	31.6525	174	174	176
Dendronephthya vervoorti	0	0	0	39.5918	46.4759	59.6952	96	112	128
Dendropathes bacotaylorae	0	0	0	394.464	459.39	415.762	1241	2328	1296
Dendrophyllia alcocki	18	18	18	350.888	350.938	353.342	669	669	669
Dendrophyllia arbuscula	0	0	0	72.9944	78.9019	101.269	358	358	358
Dendrophyllia cornigera	0	0	0	145.123	143.45	130.716	299	299	296
Desmophyllum dianthus	0	0	0	963.896	933.606	966.881	2599	2599	2599
Desmophyllum pertusum	0	0	0	1064.53	868.741	865.635	3699	3699	3699
Dichocoenia stokesii	0	0	0	24.2132	24.0074	12.2619	171	171	171
Dichotella gemmacea	0	0	0	51.1964	49.9447	47.3169	2532	2532	2532
Diodogorgia nodulifera	0	0	0	57.5613	63.1402	105.491	282	282	282
Diploria labyrinthiformis	0	0	0	19.9845	19.4612	20.9896	144	144	140
Distichopora dispar	2	2	2	243.879	214	217.167	647	647	373
Drifa glomerata	0	0	0	267.018	296.841	289.3	1599	1599	1599
Duva florida	57	57	57	640.164	573.31	520.076	1699	1699	1699
Echinisis armata	101	101	101	340.368	331.179	337.23	639	639	639
Echinisis spicata	0	0	0	383.707	426.333	289.539	1991	1991	1993
Eguchipsammia cornucopia	0	0	0	171.432	179.133	203.592	399	399	399
Eguchipsammia fistula	110	110	110	437.345	430.196	438.452	998	998	998
Eguchipsammia gaditana	0	0	0	367.274	353.124	368.74	1087	1087	1087
Eguchipsammia japonica	42	42	42	422.164	423.806	454.75	884	884	884
Elatopathes abietina	0	0	0	239.303	251.761	309.556	1189	1507	1497
Eleutherobia rigida	9	9	17	127.585	131.142	155.654	359	359	359
Eleutherobia rubra	9	9	9	101.259	97.9836	90.6216	210	210	183
Eleutherobia somaliensis	36	36	44	134.067	139.647	115.5	210	214	210
Eleutherobia splendens	9	9	9	267.541	345.078	137.737	575	646	320
Ellisella atlantica	0	0	0	60.6623	62.1421	96.8768	194	194	194
Ellisella elongata	0	0	0	52.9079	53.4558	18.3346	194	194	193
Ellisella flagellum	0	0	0	48.5932	31.8986	81	194	194	194
Ellisella funiculina	0	0	0	80.6478	73.6335	68.7401	194	194	194
Ellisella grandis	0	0	0	11.497	14.2545	22.0407	189	189	189
Ellisella schmitti	0	0	0	43.4595	44.9224	25	107	115	65
Enallopsammia profunda	303	303	303	736.506	789.817	829.199	1843	1847	1847
Enallopsammia pusilla	203	203	207	899.042	751.55	617.23	2056	2056	2055
Enallopsammia rostrata	102	102	102	995.398	1001.88	1087.84	2264	2264	2264
Endopachys grayi	0	0	0	134.491	141.071	159.884	485	485	485
Epizoanthus paguriphilus	500	500	500	924.55	984.753	1025.84	1648	1648	1648
Epizoanthus papillosus	102	102	102	873.688	613.893	827.644	2084	2053	2084
Epizoanthus scotinus	0	0	0	57.0724	63.5095	71.6736	153	153	153
Errina atlantica	0	0	NA	599.01	6.44444	NA	1073	57	NA
Errina bicolor	0	0	0	209.904	222.826	396.541	1043	1009	1001
Errina chathamensis	0	0	0	310.861	369.31	470.941	939	962	889
Errina cheilopora	0	0	0	585.276	592.101	612.683	1075	1075	1075
Errina cooki	0	0	0	245.442	199.465	180.881	725	734	540
Errina dabneyi	0	0	NA	627.382	14.9706	NA	1073	99	NA
Errina dendyi	0	0	0	178.249	117.806	214.483	867	876	876
Errina gracilis	0	0	0	527.379	520.426	521.593	1075	1075	1075
Errina laevigata	0	0	0	196.03	130.351	198.05	1001	1001	1001
Errina novaezelandiae	0	0	0	115.792	105.964	275.352	414	409	502
Errina reticulata	0	0	0	498.407	461.187	428.952	1068	1043	1043
Errina sinuosa	204	204	204	571.653	475.956	581.962	913	913	874
Eunicea asperula	0	0	0	25.1094	23.2885	4.65385	178	176	141
Eunicea calyculata	0	0	0	31.1571	30.9471	32.193	132	132	132
Eunicea flexuosa	0	0	0	25.9486	25.3025	22.0759	126	126	126
Eunicea pinta	0	0	0	15.0736	15.6644	21.2783	131	91	109
Eunicea succinea	0	0	0	20.0102	19.9836	15.1633	136	136	136
Eunicella albatrossi	85	113	NA	144.84	195.111	NA	195	295	NA
Eunicella modesta	0	0	25	98.9544	66.8519	169.8	298	293	299
Eunicella verrucosa	0	0	0	68.8342	65.2518	45.7562	299	299	292
Euplexaura erecta	0	0	0	22.3404	14.6552	28.3333	96	86	67
Eusmilia fastigiata	0	0	0	21.4204	20.642	9.85339	164	164	164
Fannyella kuekenthali	126	126	126	444.496	559.458	512.423	1384	1385	1385
Fannyella rossii	0	0	0	440.485	434.81	438.716	951	951	951
Fannyella spinosa	126	126	126	533.978	460.291	380.594	1385	1385	1385
Flabellum alabastrum	1100	1100	1100	1830.73	1540.02	1530.25	2649	2649	2648
Flabellum angulare	1547	1547	1547	2327.41	1729.34	1720.93	2974	2662	2662
Flabellum aotearoa	30	30	30	347.759	242.059	219.948	1115	965	965
Flabellum apertum	93	93	93	954.916	970.077	1047.16	1746	1746	1746
Flabellum areum	118	118	118	1295.26	1063.31	1103.51	2328	2328	2328
Flabellum australe	32	32	32	190.665	168.302	203.436	1243	1235	1235
Flabellum chunii	32	32	33	349.734	177.251	305.983	1259	1011	1011
Flabellum curvatum	0	0	0	255.811	256.555	298.318	1259	1259	1259
Flabellum flexuosum	1	1	1	433.073	441.332	447.109	758	758	758
Flabellum hoffmeisteri	10	10	10	383.121	394.456	424.487	759	759	759
Flabellum impensum	0	0	0	610.426	464.386	434.268	2359	1993	1228
Flabellum knoxi	32	32	32	519.635	535.244	574.643	1228	1228	1228
Flabellum lowekeyesi	32	32	33	655.19	646.813	664.43	1250	1262	1250
Flabellum marcus	1162	1162	1162	1264.53	1264.61	1279.32	1507	1571	1604
Flabellum messum	268	268	268	750.822	751.573	781.464	1134	1134	1134
Flabellum pavoninum	0	0	0	305.499	310.45	338.129	1048	1048	1048
Fungiacyathus crispus	0	0	0	398.652	457.467	521.279	891	891	891
Fungiacyathus fragilis	185	185	185	1104.99	1119.52	1253.51	2539	2539	2539
Fungiacyathus granulosus	0	0	0	290.656	291.982	309.961	891	891	891
Fungiacyathus marenzelleri	83	83	83	3138.64	3189.78	3321.44	6427	6427	6427
Fungiacyathus margaretae	0	0	0	328.277	306.553	351.53	891	891	891
Fungiacyathus paliferus	0	0	0	206.76	185.652	200.988	891	891	890
Fungiacyathus pusillus	190	188	185	537.964	508.869	587.451	781	782	784
Fungiacyathus sandoi	0	0	0	287.133	286.056	269.105	891	891	885
Fungiacyathus stephanus	0	0	0	494.672	498.905	506.917	891	891	891
Fungiacyathus symmetricus	0	0	0	1943.82	1848.1	1785.28	5403	5403	5403
Fungiacyathus turbinolioides	0	0	0	430.678	437.748	388.524	891	891	891
Funiculina armata	2	2	2	2025.37	1494.84	1716.66	2965	2958	2965
Funiculina parkeri	0	0	0	515.507	1895.44	1817.97	2953	2965	2965
Funiculina quadrangularis	0	0	0	757.24	756.253	806.993	2965	2965	2965
Gardineria hawaiiensis	42	42	42	377.418	382.955	399.875	701	701	701
Gardineria simplex	0	0	0	78.3506	77.9529	107.353	340	340	340
Gersemia antarctica	42	42	42	844	880.035	1678.42	2436	2373	2373
Gersemia fruticosa	0	0	0	458.334	446.946	454.65	2439	2439	2439
Gersemia rubiformis	0	0	0	172.147	167.256	172.88	1348	1348	1348
Goniocorella dumosa	0	0	0	539.174	523.121	559.97	1099	1099	1099
Gorgonia flabellum	0	0	0	26.7556	26.5185	31.4794	156	156	156
Gorgonia mariae	0	0	0	15.3976	16.1112	21.2865	149	149	149
Gorgonia ventalina	0	0	0	21.428	21.5818	21.1274	132	132	132
Guynia annulata	0	0	0	145.272	155.466	210.484	752	752	752
Gyrophyllum hirondellei	840	863	1016	1017.77	1017.05	1066.5	1191	1178	1112
Halomitra pileus	0	0	0	27.5102	27.0641	24.549	139	139	139
Helioseris cucullata	0	0	0	34.3732	34.0804	27.61	207	207	207
Hemicorallium imperiale	463	681	463	710.8	838	638.857	969	969	864
Hemicorallium laauense	42	42	42	547.036	553.638	563.154	994	994	994
Hemicorallium regale	45	45	170	492.817	587.764	702.067	994	994	994
Heterogorgia uatumani	0	0	2	44.5289	33.7152	187.598	335	367	383
Hicksonella expansa	0	0	0	33.3668	32.0254	25.9593	759	759	759
Homophyton verrucosum	0	0	NA	75.1306	42.9095	NA	289	196	NA
Hypnogorgia pendula	0	0	0	74.3154	82.6899	99.199	185	185	185
Iciligorgia schrammi	0	0	0	73.5464	72.6152	130.413	465	465	465
Idiotrochus alatus	124	127	139	276.824	283.789	335.19	604	570	570
Ifalukella yanii	0	0	0	9.68984	12.7574	14.5248	137	137	137
Incrustatus comauensis	0	0	0	42.5231	41.5232	36.0497	129	129	129
Inferiolabiata labiata	65	65	65	612.613	616.671	643.269	1075	1075	1075
Inferiolabiata lowei	64	64	64	383.574	380.27	396.978	1074	1070	1075
Inferiolabiata spinosa	69	70	72	299.16	323.568	388.716	1010	804	853
Inflatocalyx infirmata	20	20	20	480.536	445.256	433.856	701	701	701
Iridogorgia bella	1550	1550	1550	2047.15	2046.24	2046.61	2499	2499	2499
Iridogorgia pourtalesii	1550	1550	1550	1700.54	1975.62	2023.1	2322	2499	2499
Isidella elongata	900	900	900	1626.67	2117.2	2291.56	4096	4096	4097
Isidella longiflora	900	900	900	1288.24	1610.12	1630.92	2904	3467	3467
Isidella tentaculum	900	900	900	1393.92	1475.29	1479.43	3709	4084	4084
Isidella trichotoma	902	902	902	1669.11	1724.53	1723.3	2706	2752	2778
Isophyllia rigida	0	0	0	9.17645	10.0859	13.4029	134	134	134
Isophyllia sinuosa	0	0	0	21.1748	20.7991	17.1965	134	134	134
Javania antarctica	0	0	0	679.581	868.904	611.07	1725	1725	1725
Javania cailleti	0	0	0	616.606	619.011	656.413	2264	2264	2264
Javania fusca	260	260	261	613.54	560.791	593.574	1126	1126	992
Javania insignis	0	0	0	224.618	222.512	221.746	924	924	924
Javania lamprotichum	144	144	144	454.878	443.379	442.602	809	809	809
Javania pseudoalabastra	0	0	0	962.126	709.263	1029	2246	2227	2227
Junceella fragilis	0	0	0	55.1642	54.4483	59.0675	2728	2728	2728
Keratoisis flabellum	71	72	72	360.252	374.348	415.371	684	684	684
Keratoisis flexibilis	70	70	70	305.265	340.635	376.961	691	691	691
Keratoisis grandis	74	159	108	367.764	416.368	412.818	666	675	627
Keratoisis grayi	70	70	70	286.262	281.78	310.671	691	691	691
Kophobelemnon stelliferum	0	0	0	144.159	149.082	155.171	299	299	299
Labyrinthocyathus limatulus	285	285	285	506.965	477.444	456.611	909	902	902
Leiopathes grimaldii	0	0	0	420.894	253.051	466.638	1610	1124	1269
Lepidisis caryophyllia	511	511	511	2031.85	1252.37	1364.19	3415	3414	3415
Lepidisis longiflora	0	0	0	457.537	683.148	785.488	1772	1867	1867
Lepidisis olapa	115	115	115	887.21	959.554	941.172	2137	2137	2137
Lepidisis simplex	0	0	0	822.465	896.737	903.478	1259	1259	1259
Lepidopora cryptocymas	0	0	0	152.097	156.881	231.414	710	587	613
Lepidopora dendrostylus	2	2	17	531.447	503.065	478.723	1169	1207	1284
Lepidopora polystichopora	92	92	92	312.291	312.925	331.161	809	809	809
Lepidopora sarmentosa	97	97	110	1019.17	1021.73	1040.61	1357	1357	1356
Lepidotheca altispina	346	346	346	782.301	676.893	727.022	1342	1266	1325
Lepidotheca chauliostylus	30	30	30	376.811	383.626	430.763	1252	1258	1102
Lepidotheca fascicularis	23	23	24	655.679	624.772	701.405	1355	1355	1352
Lepidotheca inconsuta	26	26	26	443.193	410.711	402.321	1349	1340	1340
Leptogorgia barbadensis	0	0	0	40.4734	34.9389	72.9924	405	405	405
Leptogorgia cardinalis	0	0	0	37.5645	42.7538	49.2726	408	408	408
Leptogorgia chilensis	0	0	0	104.155	88.5018	89.8473	408	408	408
Leptogorgia euryale	0	0	0	37.0403	37.7894	39.1297	176	176	176
Leptogorgia hebes	0	0	0	24.3192	23.1685	18.2006	99	77	53
Leptogorgia medusa	0	0	0	34.7706	34.4307	72.059	176	176	164
Leptogorgia punicea	0	0	0	21.1879	20.0879	14.0151	114	101	58
Leptogorgia rigida	0	0	0	43.018	43.421	40.5674	129	129	129
Leptogorgia setacea	0	0	0	27.9741	26.2489	2.29851	133	122	19
Leptogorgia stheno	0	0	0	52.6694	58.8261	138.318	254	281	282
Leptogorgia virgulata	0	0	0	25.2602	24.0258	15.5417	171	116	53
Leptohelia microstylus	610	610	676	978.778	978.871	957.34	1357	1356	1256
Leptopenus discus	65	65	65	3462.3	3419.78	3365.5	5097	5097	5097
Leptopsammia formosa	0	0	NA	13.413	2.15385	NA	144	28	NA
Leptoseris mycetoseroides	0	0	0	33.38	34.4555	37.2035	179	179	179
Letepsammia fissilis	0	0	0	105.229	92.3	107.506	316	312	293
Letepsammia formosissima	0	0	0	304.462	320.791	334.158	927	927	927
Litophyton cervispiculosum	0	0	0	0.921429	0.214286	0	11	2	0
Lytreia plana	0	0	0	46.9996	46.0926	35.172	176	176	173
Madracis asperula	0	0	0	50.3555	55.4845	84.0853	410	410	410
Madracis auretenra	0	0	0	29.1446	30.4926	31.205	159	159	159
Madracis decactis	0	0	0	32.2169	32.8631	33.2918	197	197	197
Madracis myriaster	0	0	0	190.123	218.655	317.464	1319	1319	1319
Madracis pharensis	0	0	0	64.3771	66.534	85.9698	299	299	299
Madrepora carolina	0	0	0	306.992	340.427	362.975	1102	1102	1102
Madrepora oculata	0	0	0	986.021	909.452	962.357	3099	3099	3099
Meandrina meandrites	0	0	0	24.3962	24.2897	19.0149	179	179	179
Melithaea bicolor	0	0	0	8.12245	7.2	7.45	90	90	42
Melithaea ochracea	0	0	0	21.1329	24.7187	20.5779	160	160	160
Melithaea variabilis	0	0	0	4.71743	4.25657	7.6278	306	421	473
Metafannyella lepidota	165	165	165	520.7	471.43	460.365	1615	1135	1012
Metafannyella mawsoni	149	149	150	755.232	609.447	713.472	1379	1378	1378
Metallogorgia melanotrichos	140	140	140	1635.69	1640.46	1643.85	2675	2675	2675
Millepora alcicornis	0	0	0	23.7841	23.4427	12.8728	154	154	154
Millepora exaesa	0	0	0	19.2291	22.0672	29.1367	154	154	154
Millepora squarrosa	0	0	0	20.172	19.9532	19.7662	154	154	154
Monohedotrochus capitolii	50	50	50	756.523	803.469	854.552	1599	1599	1599
Monomyces rubrum	0	0	0	118.728	109.316	201.517	997	876	974
Montastraea cavernosa	0	0	0	45.4137	39.1554	37.6282	2087	2087	2087
Montipora capitata	0	0	0	34.4865	34.8783	50.3016	197	197	197
Mopsea encrinula	384	654	384	501.941	654	384	736	654	384
Muricea elongata	0	0	0	23.4712	22.216	6.16667	132	132	33
Muricea flamma	0	0	0	20.5009	21.5306	17.1024	72	145	32
Muricea fruticosa	0	0	0	59.4639	59.5062	67.9546	184	184	184
Muricea laxa	0	0	0	39.7653	39.7453	64.2726	227	227	227
Muricea pendula	0	0	0	38.7614	42.3523	79.8587	224	224	224
Muricea pinnata	0	0	0	23.0929	20.9721	13.1118	178	178	178
Muricea plantaginea	0	0	0	37.6505	19.5503	7.20168	194	194	115
Muricea purpurea	0	0	0	52.835	61.637	66.6726	227	227	227
Muricea squarrosa	0	0	0	7.54044	8.58661	66.2143	210	210	210
Muriceides cylindrica	0	0	0	147.526	210.554	217.011	951	935	1200
Muriceides hirta	0	0	0	263.16	369.173	390.405	1908	2247	1913
Muriceides nigra	0	0	0	158.045	139.96	90.3619	546	633	660
Muriceides sceptrum	0	0	0	657.148	537.071	666.428	2246	2005	1813
Muriceides tenuis	0	0	0	58.0458	54.4029	43.8716	470	432	269
Muriceopsis petila	0	0	0	14.9364	13.3024	15.7021	146	149	151
Myriopathes ulex	0	0	0	100.843	104.897	116.86	315	315	315
Narella alaskensis	2146	2172	2183	2602.08	2632.01	2636.16	3130	3128	3128
Narella alata	123	123	123	1086.89	1095.71	1071.2	2498	2498	2498
Narella ambigua	604	604	604	812.534	1006.72	783.15	1783	1948	1793
Narella bellissima	61	61	61	426.345	437.726	464.643	1079	1079	1079
Narella bowersi	313	313	313	1800.97	2228.55	2245.47	2802	2802	2802
Narella clavata	28	28	28	359.379	441.127	418.099	952	1136	1031
Narella dichotoma	203	203	203	2014.74	2016.38	2016.43	3275	3275	3275
Narella gigas	129	129	129	529.788	551.205	592.169	1808	1942	1949
Narella macrocalyx	759	759	759	2013.63	2013.92	2013.28	2960	2960	2960
Narella muzikae	115	115	115	615.363	785.124	1279.68	2099	2145	2152
Narella orientalis	939	NA	NA	1064.5	NA	NA	1190	NA	NA
Narella parva	669	669	671	1677.76	1692.85	1692.59	2506	2506	2506
Narella pauciflora	577	577	577	1166.23	1214.68	1174.86	1641	1641	1641
Narella studeri	365	366	375	1246.55	1547.75	1798.21	2210	2259	2259
Narella vermifera	261	261	261	447.913	373.2	399.429	672	649	649
Narella versluysi	559	559	559	973.359	907.479	999.738	2895	2166	3197
Nicella americana	0	0	0	291.878	363.647	398.675	7377	6792	7396
Nicella carinata	0	0	0	54.2724	56.39	57.9429	205	205	202
Nicella deichmannae	0	0	0	130.433	147.633	183.604	617	617	617
Nicella goreaui	0	0	0	96.1356	93.8427	119.483	341	341	341
Nicella gracilis	0	0	0	606.486	140.5	195.5	1744	1742	1742
Nicella guadalupensis	0	0	0	98.0529	132.694	173.896	1320	1396	1403
Nicella hebes	0	0	0	105.849	116.184	136.951	520	520	520
Nicella obesa	0	0	0	246.916	232.745	334.758	1013	1013	1013
Nicella robusta	0	0	0	327.668	456.681	775.05	1166	1166	1166
Nicella toeplitzae	0	0	0	151.515	192.249	245.642	1117	1320	1396
Nidalia deichmannae	0	0	0	85.2156	101.485	126.308	410	410	410
Nidalia dissidens	0	0	0	137.686	165.261	204.346	409	409	410
Nidalia occidentalis	0	0	0	94.5672	97.9818	138.229	410	410	410
Nidalia rubripunctata	0	0	0	70.0875	65.5091	106.656	410	410	410
Nidalia simpsoni	0	0	0	133.342	143.621	174.675	403	403	403
Nidaliopsis violacea	0	0	0	14.5153	20.3424	36.824	85	108	181
Notisis elongata	45	45	45	326.737	363.508	327.166	814	814	814
Notocyathus conicus	302	302	302	524.219	530.275	524.954	809	809	809
Oculina profunda	0	3	89	34.8824	47	89	121	89	89
Oculina varicosa	0	0	0	35.6416	34.7738	89.5543	239	251	251
Oculina virgosa	0	0	0	188.353	174.693	336.825	978	979	977
Onogorgia nodosa	0	0	0	206.79	200.454	202.629	532	532	532
Oparinisis flexilis	0	0	0	72.3768	73.0359	60.3864	173	164	116
Ophidiogorgia paradoxa	0	0	0	137.395	102.706	70.75	256	214	236
Orbicella annularis	0	0	0	48.3994	31.8592	16.0126	241	241	155
Pacifigorgia stenobrochis	0	0	0	38.3475	50.7332	52.4531	184	184	184
Paracalyptrophora carinata	499	499	441	594.429	588.4	597	680	690	690
Paracalyptrophora duplex	0	0	0	135.293	171.883	252.075	673	674	674
Paracalyptrophora echinata	402	402	402	612.407	545.682	791.4	1197	744	1635
Paracalyptrophora hawaiiensis	61	61	61	762.192	691.247	745.178	1393	1393	1393
Paracalyptrophora josephinae	100	100	100	723.909	590.124	605.892	1251	1251	1242
Paracalyptrophora simplex	0	0	0	81.0795	114.443	127.218	801	805	805
Paracis horrida	10	40	40	327.945	169	40	540	347	40
Paracis miyajimai	159	159	161	727.909	782.068	775.846	2476	2180	1901
Paracis squamata	109	109	118	285.847	276.167	369.583	632	749	754
Paraconotrochus antarcticus	0	0	0	433.707	431.964	442.054	827	827	827
Paracyathus pulchellus	0	0	0	92.9146	97.6163	123.107	349	349	349
Paracyathus stearnsii	0	0	0	58.4516	61.4073	66.2067	159	159	159
Paragorgia alisonae	168	168	NA	595.085	534.236	NA	729	729	NA
Paragorgia aotearoa	11	4	4	535.862	467.506	434.523	729	729	729
Paragorgia arborea	0	0	0	232.426	233.976	245.549	729	729	729
Paragorgia coralloides	2	2	2	164.452	339.394	484.886	552	653	723
Paragorgia johnsoni	0	0	0	392.185	409.241	454.644	729	729	729
Paragorgia kaupeka	189	189	236	499.055	482.361	536.565	722	722	722
Paragorgia maunga	271	NA	NA	271.5	NA	NA	272	NA	NA
Paragorgia pacifica	0	0	0	245.52	269.033	233.531	729	729	729
Paragorgia regalis	0	0	0	427.866	428.64	427.567	729	729	729
Paragorgia splendens	0	146	146	406.206	462	438.417	684	684	684
Paragorgia stephencairnsi	0	0	0	143.394	170.178	229.732	682	718	727
Paragorgia yutlinux	73	73	73	394.98	457.705	533.687	701	724	728
Paramuricea biscaya	994	994	994	1645.6	1366.95	1398.94	2975	2644	4193
Paramuricea candida	969	NA	NA	1066.09	NA	NA	1207	NA	NA
Paramuricea grandis	0	0	2	1060.59	663.37	1005.47	3432	3432	4055
Paramuricea hawaiiensis	0	0	0	620.727	1074.09	1039.34	2001	2311	2311
Paramuricea multispina	205	204	204	486.687	656.87	745.06	1012	1416	1428
Paramuricea placomus	0	0	0	385.92	306.898	536.196	3102	2395	4249
Parantipathes tetrasticha	73	73	73	265.765	292.449	326.764	527	527	527
Parastenella gymnogaster	419	418	418	2071.13	2054.31	2144.27	2927	2957	2961
Parastenella pacifica	418	417	417	1066.38	1050.88	1109.34	2204	2204	2204
Parastenella ramosa	417	417	417	978.037	1126.56	1099.43	2036	2036	2036
Parazoanthus capensis	0	0	NA	18.3624	13.1084	NA	80	71	NA
Pavona explanulata	0	0	0	25.6702	26.3752	25.1978	139	139	139
Pavona maldivensis	0	0	0	31.0209	32.6642	37.823	166	166	166
Pavona varians	0	0	0	37.2018	38.1571	45.8006	179	179	179
Pennatula aculeata	900	900	900	2275.71	1665.76	1836.17	4099	4097	4099
Pennatula flava	0	0	0	115.58	116.131	106.484	645	675	675
Pennatula murrayi	0	0	0	868.235	708.653	882.649	4099	4099	4099
Pennatula pallida	90	84	90	340.56	263.588	229.4	508	437	361
Pennatula pearceyi	0	0	0	172.419	183.07	196.271	1024	1323	1323
Pennatula phosphorea	0	0	0	99.2314	99.3396	107.244	299	299	299
Pennatula rubra	0	0	0	101.782	98.7495	55.635	299	299	283
Peponocyathus folliculus	0	0	0	221.454	229.571	239.742	621	621	621
Perissogorgia vitrea	0	0	2	119.233	50.8824	444.273	611	611	611
Phyllangia americana	0	0	0	23.5172	20.0314	9.66752	144	139	45
Phyllogorgia dilatata	0	0	2	24.6994	22.568	50.5769	124	123	123
Placogorgia graciosa	0	0	0	405.273	340.763	390.31	2297	2296	2297
Placogorgia mirabilis	0	0	0	66.1318	74.8097	135.298	281	284	284
Placogorgia rudis	100	100	113	188.013	186.519	198.634	979	979	426
Placogorgia tenuis	0	0	0	136.342	140.592	178.7	578	578	578
Placogorgia terceira	70	73	70	420.113	446.023	543.82	1318	1318	1409
Pleotrochus venustus	100	100	100	692.764	615.207	626.181	1531	1336	1336
Pleurocorallium johnsoni	250	308	318	729.947	764.47	804.796	1389	1250	1195
Pleurocorallium niveum	250	250	250	460.203	464.682	432.741	1482	1496	1482
Pleurocorallium secundum	250	250	250	912.427	940.352	984.415	1595	1595	1595
Plexaura homomalla	0	0	0	25.1992	25.1363	21.375	154	154	154
Plexaura nina	0	0	0	25.1137	23.875	33.3744	164	164	163
Plexaurella nutans	0	0	0	22.8521	21.9802	11.3978	178	177	175
Pliobothrus symmetricus	0	0	0	185.999	192.392	245.263	499	499	499
Plumarella aculeata	98	98	98	356.012	375.123	389.198	722	697	811
Plumarella aurea	98	98	98	577.211	589.947	616.356	1043	1307	1338
Plumarella delicatissima	109	104	99	475.219	415.459	292.135	1097	998	1155
Plumarella dichotoma	99	98	98	656.993	662.988	667.814	1472	1472	1472
Plumarella laxiramosa	98	98	98	595.84	626.557	652.751	926	965	1014
Plumarella longispina	98	98	98	426.145	461.07	728.69	1453	1471	1472
Plumarella pellucida	98	98	98	541.794	561.825	571.987	1470	1472	1472
Plumarella pourtalesii	98	98	98	461.434	469.535	535.695	981	981	981
Plumarella spicata	99	102	180	573.697	703.399	644.062	1468	1468	1468
Pocillopora capitata	0	0	0	38.8971	39.3418	40.1525	139	139	139
Pocillopora damicornis	0	0	0	26.1786	27.0723	27.1066	154	154	154
Pocillopora ligulata	0	0	0	28.951	28.139	35.3547	174	174	174
Pocillopora molokensis	0	0	NA	14.7176	14.4413	NA	91	78	NA
Polymyces fragilis	0	0	0	290.515	327.26	405.864	921	921	921
Polymyces wellsi	255	255	255	717.493	711.568	703.403	1264	1264	1264
Porites astreoides	0	0	0	22.7408	22.0257	49.6263	169	169	166
Porites compressa	0	0	0	48.8802	39.206	54.2244	197	197	197
Porites porites	0	0	0	22.1169	22.4917	18.0585	149	149	149
Pourtalosmilia conferta	0	0	0	78.7915	85.854	131.922	255	288	290
Premocyathus cornuformis	0	0	0	965.667	857.009	1047.88	2299	2299	2299
Primnoa notialis	0	2	7	1049.9	1120.3	1151.66	1923	1923	1923
Primnoa pacifica	0	0	0	281.069	313.507	373.828	1019	1017	1020
Primnoa pacifica var, willeyi	0	0	0	320.858	334.87	387.78	2209	2209	2209
Primnoa resedaeformis	0	0	0	758.121	520.597	505.242	3201	3066	3274
Primnoa wingi	10	10	10	358.604	273.224	523.008	1577	1580	1580
Primnoeides kuekenthali	126	153	1186	416.839	639.214	1273.2	1360	1360	1360
Primnoella australasiae	0	0	0	84.0691	83.8007	89.6641	656	656	584
Primnoella chilensis	0	0	0	51.2913	57.019	73.2783	419	419	419
Primnoella distans	2	2	158	390.939	403.522	475.207	688	665	696
Primnoella grandisquamis	0	0	0	178.16	205.315	200.901	656	656	549
Primnoella polita	0	0	0	348.493	362.982	384.385	700	700	700
Primnoella scotiae	0	0	0	116.665	85.2146	49.2849	660	700	430
Primnoisis antarctica	55	55	55	333.253	332.776	378.19	599	599	599
Primnoisis formosa	0	0	0	248.1	238.518	234.34	422	422	422
Primnoisis mimas	0	0	0	143.118	150.305	74.1437	486	486	486
Psammocora profundacella	0	0	0	29.103	30.5882	31.4843	149	149	149
Psammocora stellata	0	0	0	53.7665	55.7765	62.448	236	236	236
Psammogorgia arbuscula	0	0	0	15.9389	18.4528	17.8293	114	114	114
Pseudocladochonus hicksoni	0	0	0	96.8736	99.6417	111.175	333	334	334
Pseudocrypthelia pachypoma	331	332	333	463.798	458.05	477.1	803	803	803
Pseudodiploria strigosa	0	0	0	20.1173	19.6996	14.6914	146	146	146
Pseudodrifa nigra	0	0	0	343.695	386.798	447.597	1203	1254	1254
Pseudoplexaura porosa	0	0	0	51.7454	51.314	53.4941	382	382	382
Pteroeides griseum	0	0	0	56.9319	48.134	6.02353	164	164	51
Pterogorgia anceps	0	0	0	24.7258	25.0545	26.2458	142	142	142
Pterogorgia citrina	0	0	0	26.742	26.3148	23.4694	126	126	126
Ptilella grandis	0	0	0	1055.16	972.564	941.357	2547	2547	2547
Ptilosarcus gurneyi	0	0	0	71.229	75.0345	83.4482	199	199	199
Ptilosarcus undulatus	0	0	0	27.9088	28.8659	30.6199	199	199	199
Radicipes challengeri	339	339	339	558.115	563.066	587.224	1407	1393	1415
Radicipes gracilis	339	339	339	1712.93	1233.95	1468.03	3415	3303	3415
Radicipes pleurocristatus	450	450	449	811.101	992.226	921.677	1248	1285	1284
Radicipes spiralis	144	144	144	1113.56	1085.35	1170.91	1843	1843	1843
Renilla muelleri	0	0	NA	27.9178	27.6794	NA	122	122	NA
Renilla reniformis	0	0	2	28.7876	27.7365	23.6732	99	87	34
Rhizosmilia gerdae	24	23	23	316.572	356.519	394.023	648	648	648
Rhizosmilia maculata	0	0	0	172.369	165.673	218.636	1252	1252	1252
Rhizotrochus flabelliformis	128	128	128	341.729	334.683	338.28	518	518	518
Rhizotrochus typus	0	0	0	124.465	127.835	147.335	518	518	517
Riisea paniculata	0	0	0	117.82	122.963	137.495	287	287	287
Rosgorgia inexspectata	78	79	78	207.465	200	196.351	417	417	375
Sarcodictyon incrustans	0	0	0	373.16	421.444	541.307	1150	1154	1154
Schizocyathus fissilis	0	0	0	283.105	313.691	358.379	739	739	739
Schizophytum echinatum	0	NA	NA	531.302	NA	NA	1129	NA	NA
Scleracis guadalupensis	0	0	0	254.853	253.895	313.237	1703	1703	1703
Scleracis petrosa	0	0	0	509.97	514.488	836.46	1703	1703	1703
Scleranthelia musiva	10	10	10	95.6575	107.323	135.237	286	287	287
Scleranthelia thomsoni	13	13	NA	90.0101	47.3684	NA	252	144	NA
Sclerisis macquariana	658	658	658	1280.05	1288.69	1305.85	1775	1775	1775
Sclerobelemnon theseus	0	0	0	52.7197	55.0761	77.4056	232	232	232
Scopaegorgia liouvillei	126	126	126	753.834	633.478	648.115	1385	1385	1385
Siderastrea siderea	0	0	0	162.285	136.056	264.418	2099	2099	2099
Sinularia gardineri	0	0	0	12.5562	13.8733	0	58	58	0
Sinularia leptoclados	0	0	0	18.2987	19.5715	22.3719	128	128	128
Siphonogorgia collaris	2	2	2	43.6905	26.4737	22.3333	208	57	51
Siphonogorgia variabilis	0	0	0	26.8375	21.143	21.6855	226	226	212
Solenosmilia variabilis	120	120	120	1310.6	1244.77	1282.59	2529	2529	2529
Solumbellula monocephalus	2840	2840	2840	3934.93	3865.86	3895.75	4282	4282	4282
Stenisis humilis	80	80	80	163.765	173.435	191.996	318	321	321
Stenocyathus vermiformis	0	0	0	918.402	890.258	929.632	4099	4099	4099
Stenohelia maderensis	86	85	86	507.947	549.205	550.95	1148	1148	1148
Stephanocyathus campaniformis	645	645	645	980.977	830.312	1326.05	1528	1617	1961
Stephanocyathus coronatus	443	443	443	848.696	867.637	891.732	1349	1349	1349
Stephanocyathus crassus	648	662	649	991.155	879.949	1194.09	1859	1160	2714
Stephanocyathus diadema	695	695	695	1428.82	1441.62	1414.48	2652	2652	2652
Stephanocyathus moseleyanus	500	500	500	1180.54	914.23	950.389	2308	2227	2227
Stephanocyathus nobilis	650	650	650	1584.79	1599.5	1610.88	2334	2334	2334
Stephanocyathus platypus	645	645	645	986.473	940.443	952.342	2251	2251	1636
Stephanocyathus regius	645	645	645	1303.26	1323.82	1282.95	2725	2725	2725
Stephanocyathus spiniger	20	20	20	311.575	299.778	283.574	794	794	794
Stephanohelia praecipua	208	210	215	531.764	418.516	525.698	1139	946	1028
Stephanophyllia complicata	0	0	0	299.524	308.007	369.765	927	927	927
Stereonephthya portoricensis	0	0	0	260.087	242.522	324.893	937	937	937
Stereotelesto corallina	0	0	0	31.8576	31.9275	55.1537	276	282	282
Stylaster brunneus	0	0	0	62.247	55.1678	66.877	1055	913	913
Stylaster eguchii	0	0	0	569.351	559.462	589.55	1584	1582	1581
Stylaster erubescens	46	46	46	461.334	441.058	498.105	1064	1064	1064
Stylaster gemmascens	0	0	0	375.674	261.22	441.192	1339	1339	1339
Stylaster gracilis	0	0	0	189.371	222.786	255.199	1051	1051	1051
Stylaster griggi	0	0	0	107.266	66.3514	34.1901	500	499	801
Stylaster horologium	254	254	254	551.719	484.325	493.006	1162	1038	1133
Stylaster imbricatus	37	37	37	874.534	881.62	820.01	3051	3089	2973
Stylaster sinuosus	42	42	43	309.892	298.727	379.111	906	906	906
Stylatula elegans	0	0	0	212.592	143.62	283.133	1104	1104	1104
Stylatula elongata	0	0	0	46.6742	55.3526	68.2477	159	159	159
Subergorgia rubra	0	0	0	7.54255	5.06224	8.95455	149	149	149
Subergorgia suberosa	0	0	0	26.6045	26.3523	14.3916	154	154	154
Subergorgia verriculata	0	0	0	34.9134	23.6995	12.1017	131	90	70
Swiftia borealis	0	0	0	153.711	145.494	138.584	715	715	715
Swiftia casta	0	0	0	165.115	177.077	217.238	715	715	715
Swiftia dubia	0	0	0	282.223	286.366	326.615	715	715	715
Swiftia exserta	0	0	0	90.6593	83.7143	96.315	593	593	593
Swiftia kofoidi	0	0	0	321.376	311.722	333.193	715	715	715
Swiftia koreni	0	0	0	330.673	359.411	388.234	715	715	715
Swiftia pacifica	0	0	0	219.361	194.22	228.636	715	715	715
Swiftia pallida	0	0	0	163.925	113.485	94.4635	710	688	595
Swiftia simplex	0	0	0	294.804	266.248	318.335	715	715	715
Swiftia spauldingi	0	0	0	78.1834	92.4801	122.883	497	501	616
Swiftia torreyi	0	0	0	184.577	156.253	257.691	714	713	713
Systemapora ornata	210	210	210	347.136	344.488	351.813	557	556	560
Tanacetipathes tanacetum	0	0	0	88.1552	94.2459	105.096	315	315	315
Telesto arborea	0	0	0	93.3849	94.1974	126.197	396	396	396
Telesto flavula	0	0	2	40.3883	40.4193	160.5	186	243	251
Telesto fruticulosa	0	0	0	49.3009	52.9238	108.565	181	209	269
Telesto nelleae	0	0	0	47.3136	47.396	104.98	397	397	397
Telesto sanguinea	0	0	0	36.1101	35.9005	55.3056	147	203	122
Telestula spiculicola	189	189	189	449.718	456.018	436.094	1024	1810	894
Telestula tubaria	833	833	833	1189.77	1277.24	1294.15	1563	1563	1563
Temnotrochus kermadecensis	70	71	92	286.494	291.32	387.752	697	697	697
Tenuisis microspiculata	0	0	0	250.075	262.447	228.017	415	415	415
Tethocyathus cylindraceus	83	83	83	289.618	284.069	335.581	748	748	748
Tethocyathus variabilis	150	150	150	440.604	452.673	457.429	675	675	675
Tethocyathus virgatus	42	42	42	258.289	262.382	274.201	629	629	629
Thalamophyllia gombergi	93	93	146	183.243	189.646	204.333	247	252	240
Thalamophyllia tenuescens	100	100	100	239.774	240.005	244.857	414	413	414
Thelogorgia stellata	0	0	0	77.2984	82.7432	111.187	336	336	336
Thelogorgia studeri	0	0	0	114.757	112.27	130.399	336	336	336
Thelogorgia vossi	0	0	0	60.4375	65.7518	67.4791	336	336	336
Thesea bicolor	0	0	2	237.83	345.966	807.855	1189	1189	1189
Thesea citrina	0	0	0	186.674	89.2948	153.365	1000	835	835
Thesea grandiflora	2	2	2	111.832	109.239	114.41	349	336	346
Thesea guadalupensis	15	15	15	104.315	113.303	126.043	256	256	256
Thesea hebes	16	16	23	123.38	105.456	230.138	459	459	476
Thesea nivea	0	0	0	62.3819	64.1385	83.092	219	216	184
Thesea parviflora	0	0	0	126.127	139.244	163.774	315	315	315
Thesea rubra	0	0	0	190.575	248.353	334.187	980	1183	1183
Thesea talismani	521	471	561	781.206	915.022	924.4	1063	1172	1182
Thouarella antarctica	0	0	0	204.197	83.9452	0	577	577	0
Thouarella crenelata	0	0	0	419.089	544.537	484.636	1895	1968	2046
Thouarella hilgendorfi	75	74	74	468.104	475.325	483.776	848	848	848
Thouarella laxa	0	0	0	396.876	115.526	836.557	1361	493	2047
Thouarella longispinosa	0	0	0	667.033	406.127	377.523	2199	2198	2198
Thouarella variabilis	15	15	43	430.006	359.02	148.027	1314	1216	293
Thrypticotrochus petterdi	0	0	0	239.751	227.613	246.107	1001	997	1009
Titanideum frauenfeldii	0	0	0	42.6313	42.4981	90.6062	336	336	336
Tokoprymno maia	250	250	250	938.318	930.526	922.903	1515	1515	1515
Trachythela rudis	362	608	1121	779.361	997.486	1342.36	1384	1384	1624
Trichogorgia lyra	477	477	477	601.482	654.149	647.66	737	749	749
Trissopathes pseudotristicha	2728	2728	2728	2881.79	2884.62	2895.76	3263	3124	3124
Trochocyathus aithoseptatus	322	NA	NA	396.125	NA	NA	498	NA	NA
Trochocyathus cepulla	470	471	471	593.787	573.742	574.527	708	701	701
Trochocyathus gordoni	374	374	374	484	456.875	433.375	708	603	517
Trochocyathus hastatus	266	266	266	526.715	520.259	559.3	809	807	805
Trochocyathus laboreli	44	48	96	131.556	144.122	198.995	253	251	306
Trochocyathus maculatus	32	32	35	421.036	434.009	228.15	976	976	438
Trochocyathus rawsonii	0	0	0	226.684	240.066	300.001	799	799	799
Trochocyathus rhombocolumna	10	10	10	248.963	245.628	264.08	629	629	629
Trochopsammia infundibulum	432	432	432	1171.81	1149.16	1153.72	1571	1571	1571
Truncatoflabellum angiostomum	0	0	0	86.7005	93.6852	123.24	273	336	336
Truncatoflabellum dens	220	220	220	415.756	403.616	402.803	654	654	654
Truncatoflabellum phoenix	0	0	0	104.272	105.455	109.209	278	278	278
Truncatoflabellum truncum	210	229	379	1303.07	1294.85	1310.76	1549	1549	1549
Truncatoguynia irregularis	0	0	0	128.039	130.949	154.928	347	347	347
Tubastraea coccinea	0	0	0	32.1108	34.3443	41.7506	149	149	149
Tubipora musica	0	0	0	147.091	143.215	168.742	895	895	895
Umbellapathes helioanthes	285	285	285	719.392	750.592	753.46	1723	2047	1808
Umbellula durissima	0	0	83	3132.69	3157.79	3179.21	4288	4288	4288
Umbellula huxleyi	0	0	0	693.774	463.183	825.175	2170	1913	1959
Umbellula lindahli	1967	1967	1967	2432.98	2453.1	2494.07	2965	2965	2965
Umbellula magniflora	740	740	740	920.768	920.658	920.629	1153	1153	1153
Umbellula thomsoni	0	0	0	2943.84	3196.5	3208.88	4288	4288	4288
Umbellulifera striata	0	0	0	35.6912	36.6598	34.6413	176	176	176
Umimayanthus parasiticus	691	704	704	829.353	873.939	899.174	1094	1099	1099
Vaughanella concinna	440	440	440	1645.81	1642.87	1750.44	3117	3117	3117
Vaughanella margaritata	440	441	543	1026.45	941.949	1335.92	1937	1773	1823
Vaughanella multipalifera	1257	1257	1257	1360.83	1340.73	1355.54	1549	1549	1549
Veretillum cynomorium	0	0	112	83.5379	61.8336	223	299	294	281
Villogorgia nigrescens	1	1	1	189.838	198.615	224.512	577	577	577
Virgularia mirabilis	0	0	0	134.015	139.103	176.405	465	465	465
Virgularia presbytes	0	0	0	42.3765	45.9258	97.1515	209	209	209
Zignisis lornae	0	0	NA	64.2494	67.1376	NA	164	164	NA
Zignisis repens	0	0	NA	57.5768	57.6704	NA	184	174	NA

## Sheet: metadata
min	minimum value
mean	mean value
max	maximum value
baseline	Present-day prediction 2010-2020
ssp119	Shared Socioeconomic Pathway 1-1.9; 2100 climate projection
ssp370	Shared Socioeconomic Pathway 3-7.0; 2100 climate projection
