# Supplementary material for: Global Cold‐Water Coral Biodiversity Redistribution Under Projected Climate Change
Source: Glob Chang Biol. 2025 Oct 22;31(10):e70563. doi: 10.1111/gcb.70563 (PMC12541565; doi:10.1111/gcb.70563)
Supplement: Supplementary file 1 — Data S1: gcb70563‐sup‐0001‐DataS1.zip. [file GCB-31-e70563-s001.zip › supinfo/Appendix S5 Class contribution to bioregions.xlsx]

## Sheet: clusterCompositionSummary_class
Bioregion	Hexacorallia	Hydrozoa	Octocorallia
BR1	0.431818	0.0545455	0.513636
BR2	0.354545	0.0454545	0.6
BR3	0.374046	0.0381679	0.587786
BR4	0.32766	0.0553191	0.617021
BR5	0.358108	0.0540541	0.587838
BR6	0.378981	0.0477707	0.573248
BR7	0.43865	0.119632	0.441718
BR8	0.5	0.0801527	0.419847
BR9	0.431604	0.0683962	0.5
BR10	0.386525	0.0868794	0.526596
Variance	0.00264707	0.000602905	0.00463068
Relative contribution %	33.5894	7.65044	58.7601
