# Supplementary material for: Global Cold‐Water Coral Biodiversity Redistribution Under Projected Climate Change
Source: Glob Chang Biol. 2025 Oct 22;31(10):e70563. doi: 10.1111/gcb.70563 (PMC12541565; doi:10.1111/gcb.70563)
Supplement: Supplementary file 1 — Data S1: gcb70563‐sup‐0001‐DataS1.zip. [file GCB-31-e70563-s001.zip › supinfo/Appendix S6 Order contribution to bioregions.xlsx]

## Sheet: clusterCompositionSummary_order
Bioregion	Anthoathecata	Antipatharia	Malacalcyonacea	Octocorallia incertae sedis	Scleractinia	Scleralcyonacea	Zoantharia
BR1	0.0545455	0.0227273	0.140909	0.00909091	0.395455	0.363636	0.0136364
BR2	0.0454545	0.00909091	0.127273	0.00909091	0.327273	0.463636	0.0181818
BR3	0.0381679	0	0.29771	0	0.351145	0.290076	0.0229008
BR4	0.0553191	0.0212766	0.302128	0.00425532	0.289362	0.310638	0.0170213
BR5	0.0540541	0.0304054	0.307432	0.0135135	0.320946	0.266892	0.00675676
BR6	0.0477707	0.0286624	0.257962	0.0127389	0.33758	0.302548	0.0127389
BR7	0.119632	0.0214724	0.125767	0.0122699	0.411043	0.303681	0.00613497
BR8	0.0801527	0.0229008	0.160305	0.019084	0.469466	0.240458	0.00763359
BR9	0.0683962	0.0283019	0.198113	0.0117925	0.396226	0.290094	0.00707547
BR10	0.0868794	0.0195035	0.18617	0.0141844	0.359929	0.326241	0.0070922
Variance	0.000602905	8.76946e-05	0.00554042	2.88077e-05	0.00277592	0.003777	3.4967e-05
Relative contribution %	4.6927	0.68257	43.1238	0.224224	21.6064	29.3982	0.272165
