# Supplementary material for: Global Cold‐Water Coral Biodiversity Redistribution Under Projected Climate Change
Source: Glob Chang Biol. 2025 Oct 22;31(10):e70563. doi: 10.1111/gcb.70563 (PMC12541565; doi:10.1111/gcb.70563)
Supplement: Supplementary file 1 — Data S1: gcb70563‐sup‐0001‐DataS1.zip. [file GCB-31-e70563-s001.zip › supinfo/Appendix S7 Family contribution to bioregions.xlsx]

## Sheet: clusterCompositionSummary_famil
Bioregion	Acanthogorgiidae	Acroporidae	Agariciidae	Alcyoniidae	Anthemiphylliidae	Anthoptilidae	Antipathidae	Aphanipathidae	Astrangiidae	Briareidae	Capnellidae	Carijoidae	Caryophylliidae	Chrysogorgiidae	Cladocoridae	Cladopathidae	Clavulariidae	Coralliidae	Deltocyathidae	Dendrophylliidae	Ellisellidae	Epizoanthidae	Eunicellidae	Euplexauridae	Faviidae	Flabellidae	Fungiacyathidae	Fungiidae	Funiculinidae	Gardineriidae	Gorgoniidae	Guyniidae	Gyrophyllidae	Ifalukellidae	Incrustatidae	Isididae	Keratoisididae	Kophobelemnidae	Leiopathidae	Madreporidae	Malacalcyonacea incertae sedis	Meandrinidae	Melithaeidae	Merulinidae	Micrabaciidae	Milleporidae	Montastraeidae	Mopseidae	Myriopathidae
BR1	0.0458716	0.0458716	0.00458716	0.0137615	0.00458716	0.00458716	0.00458716	0.00458716	0	0.00458716	0	0.00917431	0.087156	0.0229358	0	0.00917431	0.00458716	0.0275229	0.0229358	0.0321101	0.0137615	0.00917431	0	0	0.0137615	0.0688073	0.0275229	0	0.00917431	0.00917431	0.0229358	0	0	0	0	0	0.0275229	0	0	0	0.00458716	0.00917431	0.00458716	0.00458716	0.00917431	0.00917431	0.00458716	0.0229358	0
BR2	0.0275229	0	0.00917431	0.0275229	0	0.00917431	0	0	0	0	0	0	0.0917431	0.0275229	0	0.00917431	0	0.0366972	0.00917431	0.0366972	0.00917431	0.00917431	0	0	0.00917431	0.0917431	0.0183486	0.00917431	0.0183486	0.0183486	0.0275229	0	0	0	0	0.00917431	0	0	0	0	0.00917431	0.00917431	0.00917431	0.00917431	0	0.00917431	0	0.0458716	0
BR3	0.0305344	0.0229008	0.0152672	0.0305344	0	0.00763359	0	0	0	0	0	0	0.0916031	0.00763359	0	0	0.00763359	0.0305344	0.0152672	0.0381679	0.0152672	0.0152672	0	0	0.0229008	0.0152672	0.0229008	0.00763359	0.0152672	0.00763359	0.0763359	0	0	0.00763359	0	0	0	0	0	0.00763359	0.00763359	0.00763359	0.00763359	0	0.0152672	0	0	0.0229008	0
BR4	0.0598291	0.0128205	0.00854701	0.034188	0	0.0042735	0.0042735	0	0.0042735	0	0.0042735	0.00854701	0.0769231	0.0213675	0	0	0.0042735	0.0384615	0.025641	0.025641	0.00854701	0.0128205	0	0	0.0128205	0.0213675	0.0213675	0	0.00854701	0.00854701	0.0683761	0	0	0.0042735	0	0	0.0128205	0	0.0042735	0.0042735	0.0213675	0.00854701	0.0042735	0	0.00854701	0.0042735	0	0.025641	0
BR5	0.0616438	0.00684932	0.010274	0.0171233	0.00342466	0	0.00342466	0.010274	0	0	0.00684932	0	0.0924658	0	0	0	0.00684932	0.0239726	0.0171233	0.0479452	0.0376712	0.00684932	0.00342466	0.00342466	0.00684932	0.0273973	0.0171233	0.00342466	0.00684932	0.00684932	0.0513699	0.00342466	0.00342466	0.00342466	0	0	0.0171233	0.00342466	0.00342466	0.00684932	0.0308219	0.010274	0.00684932	0	0.00684932	0.00684932	0.00342466	0.0205479	0.00342466
BR6	0.0677419	0.00322581	0.00967742	0.0193548	0.00322581	0.00322581	0.00322581	0.00967742	0	0	0.00645161	0.00322581	0.106452	0.0290323	0.00322581	0	0.00645161	0.0290323	0.0193548	0.0451613	0.0387097	0.00967742	0.00322581	0.00322581	0.00645161	0.0322581	0.016129	0.00322581	0.00645161	0.00322581	0.0193548	0	0.00322581	0.00645161	0	0	0.0290323	0	0.00322581	0.00645161	0.0290323	0.00967742	0.00645161	0	0.00322581	0.00645161	0.00322581	0.016129	0.00322581
BR7	0.0217391	0.0559006	0.00621118	0.0217391	0.0124224	0.00621118	0.00310559	0.00621118	0	0.00310559	0.00310559	0.00621118	0.0900621	0.0217391	0	0	0.00310559	0.0434783	0.015528	0.0465839	0.0186335	0.00621118	0	0	0.00310559	0.0621118	0.0248447	0.00931677	0.00621118	0.00310559	0.0124224	0	0	0	0.00310559	0.00310559	0.0217391	0.00310559	0.00310559	0.00310559	0	0.00621118	0.00310559	0.00310559	0.00621118	0.00310559	0	0.0124224	0.00310559
BR8	0.0311284	0.07393	0.0116732	0.0194553	0.0155642	0.00389105	0	0.0077821	0	0	0	0.00389105	0.116732	0.0077821	0	0	0.00389105	0.0389105	0.0194553	0.0505837	0.0194553	0.0077821	0	0	0.00389105	0.0466926	0.0272374	0.0077821	0.0077821	0.00389105	0.0233463	0	0	0	0.00389105	0.00389105	0.0077821	0.00389105	0.00389105	0.00389105	0	0.0116732	0.0116732	0.00389105	0.0077821	0.0077821	0	0.0155642	0.00389105
BR9	0.026253	0.0453461	0.00954654	0.0190931	0.00954654	0.00238663	0.00238663	0.00477327	0	0.00238663	0	0.00477327	0.0883055	0.0143198	0	0.00477327	0.00238663	0.0286396	0.0190931	0.0405728	0.0238663	0.00477327	0	0	0.0071599	0.0548926	0.0214797	0.0071599	0.00238663	0.00477327	0.0405728	0	0.00238663	0.00238663	0	0.00238663	0.0071599	0.00238663	0.00238663	0.00477327	0.0071599	0.0071599	0.0071599	0.00238663	0.0071599	0.0071599	0.00238663	0.0238663	0.00238663
BR10	0.0467626	0.0341727	0.00899281	0.0197842	0.00719424	0.00359712	0.00179856	0.00359712	0	0.00179856	0.00179856	0.00359712	0.0899281	0.0233813	0.00179856	0.00179856	0.00359712	0.0323741	0.0161871	0.0503597	0.028777	0.00359712	0	0	0.00899281	0.044964	0.0179856	0.00539568	0.00539568	0.00359712	0.0251799	0	0	0.00359712	0	0.00179856	0.0233813	0.00179856	0.00179856	0.00359712	0.00899281	0.00719424	0.00539568	0	0.00359712	0.00539568	0.00179856	0.0197842	0.00359712
Variance	0.000280188	0.000622638	8.30326e-06	4.10877e-05	2.99357e-05	6.90905e-06	3.11353e-06	1.50145e-05	1.82628e-06	2.83433e-06	7.68335e-06	1.12973e-05	0.000120054	9.31793e-05	1.23514e-06	1.46947e-05	5.17314e-06	3.78812e-05	2.03797e-05	6.84851e-05	0.000116327	1.25725e-05	1.96792e-06	1.96792e-06	3.36969e-05	0.000559552	1.69605e-05	1.22464e-05	2.25258e-05	2.13197e-05	0.000475503	1.17283e-06	2.1848e-06	7.93557e-06	2.20996e-06	8.49406e-06	0.00011567	2.67879e-06	2.80512e-06	6.77175e-06	0.000126048	2.74539e-06	6.32734e-06	9.12479e-06	1.67884e-05	8.1425e-06	3.14674e-06	8.44121e-05	3.00192e-06
Relative contribution %	3.8763	8.614	0.114873	0.568435	0.414151	0.0955845	0.0430747	0.207721	0.025266	0.0392121	0.106297	0.156295	1.66091	1.28911	0.0170877	0.203296	0.0715687	0.524075	0.281946	0.94747	1.60934	0.173936	0.0272255	0.0272255	0.466186	7.74122	0.234644	0.169425	0.311637	0.294952	6.57843	0.0162257	0.030226	0.109786	0.0305741	0.117513	1.60026	0.0370602	0.0388079	0.093685	1.74383	0.0379815	0.0875367	0.126238	0.232262	0.112649	0.0435341	1.16781	0.0415306
[truncated: 32 more columns]
