# Supplementary material for: Global Cold‐Water Coral Biodiversity Redistribution Under Projected Climate Change
Source: Glob Chang Biol. 2025 Oct 22;31(10):e70563. doi: 10.1111/gcb.70563 (PMC12541565; doi:10.1111/gcb.70563)
Supplement: Supplementary file 1 — Data S1: gcb70563‐sup‐0001‐DataS1.zip. [file GCB-31-e70563-s001.zip › supinfo/Appendix S8 Endemic species list baseline.xlsx]

## Sheet: endemicSpeciesSummaryBaseline
Endemic species name	Bioregion ID
Alaskagorgia aleutiana	4
Anthomastus grandiflorus	6
Antipathes dichotoma	5
Astrangia rathbuni	4
Aulocyathus recidivus	6
Caliacis nutans	4
Callogorgia lucaya	6
Calyptrophora laevispinosa	6
Candidella helminthophora	6
Caryophyllia valdiviae	6
Chrysogorgia monticola	6
Chrysogorgia thyrsiformis	6
Cirrhipathes anguina	6
Conopora verrucosa	5
Dasmosmilia lymani	8
Duva florida	7
Enallopsammia profunda	5
Enallopsammia pusilla	5
Eunicella albatrossi	5
Guynia annulata	5
Helioseris cucullata	6
Hemicorallium regale	10
Inferiolabiata labiata	8
Javania antarctica	5
Lepidisis caryophyllia	7
Madracis asperula	8
Monomyces rubrum	5
Muriceides nigra	4
Muriceides tenuis	4
Narella alaskensis	5
Narella studeri	10
Oculina profunda	9
Paracalyptrophora carinata	9
Paragorgia maunga	7
Paragorgia pacifica	7
Paramuricea grandis	6
Pleurocorallium niveum	6
Plexaurella nutans	5
Pourtalosmilia conferta	5
Primnoisis mimas	9
Pseudocrypthelia pachypoma	7
Radicipes challengeri	6
Solumbellula monocephalus	1
Stephanocyathus crassus	6
Subergorgia verriculata	8
Systemapora ornata	7
Trachythela rudis	6
Trochocyathus aithoseptatus	10
Trochocyathus cepulla	7
