# Supplementary material for: Global Cold‐Water Coral Biodiversity Redistribution Under Projected Climate Change
Source: Glob Chang Biol. 2025 Oct 22;31(10):e70563. doi: 10.1111/gcb.70563 (PMC12541565; doi:10.1111/gcb.70563)
Supplement: Supplementary file 1 — Data S1: gcb70563‐sup‐0001‐DataS1.zip. [file GCB-31-e70563-s001.zip › supinfo/Appendix S9 anosimSummary.xlsx]

## Sheet: Table S9 anosimSummary
iteration	R2	p_value
1	0.491604	0.01
2	0.504795	0.01
3	0.505057	0.01
4	0.503485	0.01
5	0.492243	0.01
6	0.485414	0.01
7	0.488542	0.01
8	0.503139	0.01
9	0.484604	0.01
10	0.508464	0.01
11	0.506683	0.01
12	0.502576	0.01
13	0.512336	0.01
14	0.501875	0.01
15	0.494267	0.01
16	0.508648	0.01
17	0.506096	0.01
18	0.512749	0.01
19	0.499723	0.01
20	0.508717	0.01
21	0.514551	0.01
22	0.499587	0.01
23	0.487057	0.01
24	0.510571	0.01
25	0.485194	0.01
26	0.497077	0.01
27	0.490433	0.01
28	0.500197	0.01
29	0.509502	0.01
30	0.505967	0.01
31	0.499573	0.01
32	0.520162	0.01
33	0.512355	0.01
34	0.501364	0.01
35	0.498889	0.01
36	0.504513	0.01
37	0.505396	0.01
38	0.519554	0.01
39	0.509337	0.01
40	0.497548	0.01
41	0.515272	0.01
42	0.506753	0.01
43	0.494051	0.01
44	0.492205	0.01
45	0.504366	0.01
46	0.504985	0.01
47	0.497417	0.01
48	0.507532	0.01
49	0.495782	0.01
50	0.508542	0.01
51	0.507244	0.01
52	0.48862	0.01
53	0.499532	0.01
54	0.488126	0.01
55	0.489731	0.01
56	0.518396	0.01
57	0.498449	0.01
58	0.501083	0.01
59	0.506718	0.01
60	0.508732	0.01
61	0.513003	0.01
62	0.498447	0.01
63	0.484552	0.01
64	0.485242	0.01
65	0.507687	0.01
66	0.508545	0.01
67	0.503888	0.01
68	0.505713	0.01
69	0.504337	0.01
70	0.496518	0.01
71	0.514997	0.01
72	0.504231	0.01
73	0.503701	0.01
74	0.490683	0.01
75	0.49457	0.01
76	0.518268	0.01
77	0.500032	0.01
78	0.501252	0.01
79	0.502668	0.01
80	0.506545	0.01
81	0.487706	0.01
82	0.50762	0.01
83	0.504218	0.01
84	0.500463	0.01
85	0.505125	0.01
86	0.495443	0.01
87	0.504259	0.01
88	0.514941	0.01
89	0.499171	0.01
90	0.490434	0.01
91	0.494848	0.01
92	0.493425	0.01
93	0.50413	0.01
94	0.50993	0.01
95	0.497704	0.01
96	0.501601	0.01
97	0.503804	0.01
98	0.504739	0.01
99	0.514288	0.01
100	0.50391	0.01
